# Supplementary material for: Comparative Proteomic Analyses of Poorly Motile Swamp Buffalo Spermatozoa Reveal Low Energy Metabolism and Deficiencies in Motility-Related Proteins
Source: Animals (Basel). 2022 Jul 1;12(13):1706. doi: 10.3390/ani12131706 (PMC9264820; doi:10.3390/ani12131706)
Supplement: Supplementary file 1 [file animals-12-01706-s001.zip › Supplementary Table/Supplementary Table S1.xlsx]

## Sheet: Sheet1
Supplementary Table S1Primer sequences
Gene	Primer sequences	Tm（°C）
Prm1	5'-AGTTCCCACAGCCAGAGCTA-3'	61
	3'-TTCTGAGAGGGGGCCTCA-5'
Sdc2	5'-GGCGGAGTTATTGGCTTTCT-3'	60
	3'-ACTGGATGGTTTGCGTTCTC-5'
Akap3	5'-CCCAAGACTGGAAAATGTCG-3'	60
	3'-CTTGGAATCCTGCTGTGCTT-5'
Tekt3	5'-CGAGAGCACCATGCTACCTT-3'	61
	3'-GTGTCGGGAAGTGTTGGACT-5'
Idh1	5'-ACCCCCGATGAGAAGAGAGT-3'	60
	3'-AAGCCGGGGTATATTTTTGC-5'
