# Supplementary material for: Comparative Proteomic Analyses of Poorly Motile Swamp Buffalo Spermatozoa Reveal Low Energy Metabolism and Deficiencies in Motility-Related Proteins
Source: Animals (Basel). 2022 Jul 1;12(13):1706. doi: 10.3390/ani12131706 (PMC9264820; doi:10.3390/ani12131706)
Supplement: Supplementary file 1 [file animals-12-01706-s001.zip › Supplementary Table/Supplementary Table S2.xlsx]

## Sheet: repeat 1
Accession	Description	Score	Coverage	# Proteins	# Unique Peptides	# Peptides	# PSMs	Molecular Function	Cellular Component	Biological Process	Pfam IDs	126/129	126/129 Count	126/129 Variability [%]	# AAs	MW [kDa]	calc. pI
300794378	armadillo repeat-containing X-linked protein 3 [Bos taurus]	0	3.96	1	1	1	1	protein binding	cytoplasm; membrane; mitochondrion	metabolic process; regulation of biological process	Pf04826	16.3188	1		379	42.5129	8.36768
	A2	Sequence	# PSMs	# Proteins	# Protein Groups	Protein Group Accessions	Modifications	ΔCn	126/129	126/129 Count	126/129 Variability [%]	q-Value	PEP	XCorr	Probability	Charge	MH+ [Da]	ΔM [ppm]	RT [min]	# Missed Cleavages
	High	kEELEEVAQELAETEHENTVLR	24	1	1	84000345	N-Term(TMT6plex)	0	1.19391	12	38.9703	0	1.20095e-08	5.45293	0	3	2825.4	-14.0605	39.3972	1
	High	KEELEEVAQELAETEHENTVLR	6	1	1	84000345		0				0	6.4878e-10	3.88799	0	3	2596.24	-12.8924	38.2034	1
	High	eELEEVAQELAETEHENTVLR	5	1	1	84000345	N-Term(TMT6plex)	0	4.68567	5	22.3964	0	7.05934e-10	3.86058	0	3	2697.3	-14.0949	44.9433	0
	High	aEVEAIMEQLk	19	1	1	84000345	N-Term(TMT6plex); K11(TMT6plex)	0	3.88607	19	15.5819	0	6.88029e-05	3.83615	0	2	1718.95	-14.6228	44.9659	0
	High	rQFQSQLADLQQLPDILk	16	1	1	84000345	N-Term(TMT6plex); K18(TMT6plex)	0	3.482	16	16.9365	0	4.42309e-07	3.72279	0	3	2599.48	-8.26401	43.9139	1
	High	aSFAPMEDkLNQAHIEVQQLk	10	1	1	84000345	N-Term(TMT6plex); K9(TMT6plex); K21(TMT6plex)	0	1.51007	10	18.6003	0	5.50967e-06	3.41075	0	4	3084.67	-13.5212	40.4815	1
	High	sEEYAEQLHVQLADk	3	1	1	84000345	N-Term(TMT6plex); K15(TMT6plex)	0	5.12986	3	189.256	0	2.1206e-06	3.40892	0	3	2218.15	-13.5164	30.9227	0
	High	kNIDLTAIISDLR	12	1	1	84000345	K1(TMT6plex)	0	2.16495	6	32.7791	0	2.14862e-05	3.31984	0	3	1700.99	-13.4052	42.5342	1
	High	lSDLSTEDDDSGHck	3	1	1	84000345	N-Term(TMT6plex); C14(Carbamidomethyl); K15(TMT6plex)	0	1.19386	3	14.537	0	2.76236e-07	3.26	0	3	2136.98	-14.6624	23.506	0
	High	lLLLLQDkDk	7	1	1	84000345	N-Term(TMT6plex); K8(TMT6plex); K10(TMT6plex)	0	12.0111	7	14.8563	0	0.000102224	3.21366	0	3	1886.2	-14.1424	41.0879	1
	High	LAEcQDQLQGYER	4	1	1	84000345	C4(Carbamidomethyl)	0				0	0.000201707	3.20997	0	2	1609.71	-12.6448	19.7427	0
	High	vTDLVNQQQTLEEK	10	1	1	84000345	N-Term(TMT6plex)	0	1.66217	10	55.4772	0	0.00028818	3.17952	0	2	1873.98	-12.7127	30.2668	0
	High	aEkSEEYAEQLHVQLADk	7	1	1	84000345	N-Term(TMT6plex); K3(TMT6plex); K18(TMT6plex)	0	4.02147	7	12.1938	0	0.000143646	3.17199	0	4	2775.48	-13.701	31.9975	1
	High	aSFAPmEDkLNQAHIEVQQLk	10	1	1	84000345	N-Term(TMT6plex); M6(Oxidation); K9(TMT6plex); K21(TMT6plex)	0	1.62332	10	15.9517	0	0.000739312	3.14023	0	4	3100.66	-14.0949	34.3046	1
	High	lVEAEMDGAAAAk	13	1	1	84000345	N-Term(TMT6plex); K13(TMT6plex)	0	3.97111	13	14.5453	0	2.90007e-06	3.10239	0	2	1733.93	-14.1691	30.7555	0
	High	aEVEAIMEQLKELk	4	1	1	84000345	N-Term(TMT6plex); K14(TMT6plex)	0	0.858465	4	34.5555	0	0.000112459	3.09931	0	3	2089.18	-10.7627	48.1143	1
	High	lEADEVAAQLER	10	1	1	84000345	N-Term(TMT6plex)	0	5.08062	10	41.6856	0	3.24493e-05	3.09718	0	2	1572.82	-12.3124	34.2798	0
	High	aEVEAIMEQLkELk	3	1	1	84000345	N-Term(TMT6plex); K11(TMT6plex); K14(TMT6plex)	0	0.115026	3	36.1044	0	8.48407e-08	3.08971	0	3	2318.33	-11.37	49.6158	1
	High	qFQSQLADLQQLPDILk	30	1	1	84000345	N-Term(TMT6plex); K17(TMT6plex)	0	4.88326	30	18.7487	0	1.67921e-07	3.08544	0	3	2443.37	-11.8458	49.0589	0
	High	nIDLTAIISDLR	9	1	1	84000345	N-Term(TMT6plex)	0	4.07708	8	45.7318	0	1.5825e-06	3.06246	0	2	1572.9	-12.3933	49.9838	0
	High	SEEYAEQLHVQLADk	3	1	1	84000345	K15(TMT6plex)	0	3.76699	3	17.1923	0	9.97682e-05	2.99264	0	2	1988.99	-12.3211	28.3767	0
	High	TRLEADEVAAQLER	5	1	1	84000345		0				0	6.31657e-06	2.98592	0	2	1600.81	-11.2759	26.0699	1
	High	QTAEYSAFKLENER	1	1	1	84000345		0				0	0.000497507	2.96314	0	2	1685.79	-15.0411	22.0891	1
	High	lAEcQDQLQGYER	9	1	1	84000345	N-Term(TMT6plex); C4(Carbamidomethyl)	0	5.24875	8	15.2973	0	1.28501e-07	2.92879	0	2	1838.87	-13.707	26.8599	0
	High	RQFQSQLADLQQLPDILk	15	1	1	84000345	K18(TMT6plex)	0	1.52332	15	22.2222	0	2.05839e-05	2.92621	0	3	2370.3	-13.0677	41.3425	1
	High	RQFQSQLADLQQLPDILK	1	1	1	84000345		0				0	7.42401e-05	2.81911	0	2	2141.14	-15.045	40.3678	1
	High	QFQSQLADLQQLPDILk	14	1	1	84000345	K17(TMT6plex)	0	2.90526	14	32.8522	0	4.29012e-06	2.81413	0	2	2214.21	-12.3634	46.1198	0
	High	lVEAEmDGAAAAk	15	1	1	84000345	N-Term(TMT6plex); M6(Oxidation); K13(TMT6plex)	0	3.66781	15	11.437	0	0.000203422	2.77171	0	2	1749.92	-13.0172	25.8698	0
	High	lNQAHIEVQQLk	7	1	1	84000345	N-Term(TMT6plex); K12(TMT6plex)	0	6.76261	6	79.7856	0	2.60478e-05	2.62602	0	2	1879.09	-14.0215	27.1544	0
	High	qMTcSDINTLTR	5	1	1	84000345	N-Term(TMT6plex); C4(Carbamidomethyl)	0	5.30292	4	14.6766	0	2.30229e-06	2.59016	0	2	1668.8	-15.3388	26.6492	0
	High	aSFAPmEDKLNQAHIEVQQLk	4	1	1	84000345	N-Term(TMT6plex); M6(Oxidation); K21(TMT6plex)	0	0.62991	4	31.4813	0	0.000764192	2.57653	0	4	2871.51	-10.3421	31.4505	1
	High	tRLEADEVAAQLER	5	1	1	84000345	N-Term(TMT6plex)	0	4.05135	5	33.8993	0	0.000147049	2.55164	0	3	1829.97	-12.422	28.5245	1
	High	KNIDLTAIISDLR	2	1	1	84000345		0				0	0.000100666	2.53524	0	2	1471.83	-11.6067	41.3274	1
	High	dkEVEELLQEIQcEk	11	1	1	84000345	N-Term(TMT6plex); K2(TMT6plex); C13(Carbamidomethyl); K15(TMT6plex)	0	5.96649	11	41.3313	0	2.61133e-05	2.52292	0	3	2577.38	-11.3549	45.5995	1
	High	vTDLVNQQQTLEEk	19	1	1	84000345	N-Term(TMT6plex); K14(TMT6plex)	0	4.8232	19	18.6967	0	1.22443e-06	2.50675	0	2	2103.13	-17.3488	33.362	0
	High	NIDLTAIISDLR	5	1	1	84000345		0				0	0.000633967	2.47635	0	2	1343.73	-15.6208	48.8916	0
	High	TPcGAPSVTVTk	4	1	1	84000345	C3(Carbamidomethyl); K12(TMT6plex)	0	1.71788	4	10.2755	0	0.000541117	2.46608	0	2	1446.76	-12.5158	19.2352	0
	High	TPcGAPSVTVTK	2	1	1	84000345	C3(Carbamidomethyl)	0				0	0.000486559	2.4312	0	2	1217.6	-12.5917	12.5588	0
	High	nYEGMIDNYk	5	1	1	84000345	N-Term(TMT6plex); K10(TMT6plex)	0	5.96941	5	24.211	0	5.36473e-05	2.41417	0	2	1704.84	-13.4004	32.987	0
	High	EELEEVAQELAETEHENTVLR	1	1	1	84000345		0				0	0.000367227	2.40036	0	3	2468.14	-15.3918	41.5318	0
	High	VTDLVNQQQTLEEK	3	1	1	84000345		0				0	0.000293924	2.35255	0	2	1644.82	-13.4643	21.7478	0
	High	qTAEYSAFkLENER	4	1	1	84000345	N-Term(TMT6plex); K9(TMT6plex)	0	0.471926	4	8.27636	0	6.48054e-06	2.34692	0	3	2144.11	-12.4002	27.659	1
	High	LSDLSTEDDDSGHck	3	1	1	84000345	C14(Carbamidomethyl); K15(TMT6plex)	0	0.574691	3	6.10539	0	9.51304e-06	2.25784	0	3	1907.82	-13.2411	15.4052	0
	High	dKEVEELLQEIQcEk	4	1	1	84000345	N-Term(TMT6plex); C13(Carbamidomethyl); K15(TMT6plex)	0	2.27217	2	53.7735	0	0.000158527	2.25187	0	3	2348.22	-11.3589	43.198	1
	High	iDSLMNAVGcLk	4	1	1	84000345	N-Term(TMT6plex); C10(Carbamidomethyl); K12(TMT6plex)	0	7.57925	4	2.06997	0	2.66689e-05	2.22482	0	2	1778.96	-15.7514	45.4575	0
	High	eVEELLQEIQcEk	9	1	1	84000345	N-Term(TMT6plex); C11(Carbamidomethyl); K13(TMT6plex)	0	7.2617	9	55.5051	0	1.67533e-05	2.18734	0	2	2105.09	-14.3595	47.1233	0
	High	LVEAEmDGAAAAk	6	1	1	84000345	M6(Oxidation); K13(TMT6plex)	0	1.44317	6	25.2231	0	0.000590747	2.18555	0	2	1520.76	-13.2337	17.4269	0
	High	qmTcSDINTLTR	4	1	1	84000345	N-Term(TMT6plex); M2(Oxidation); C4(Carbamidomethyl)	0	4.30732	3	21.8598	0	7.21427e-05	2.14843	0	2	1684.8	-14.0588	20.1039	0
	High	tPcGAPSVTVTk	7	1	1	84000345	N-Term(TMT6plex); C3(Carbamidomethyl); K12(TMT6plex)	0	5.151	7	12.8629	0	5.64718e-05	2.13284	0	2	1675.92	-13.0434	24.3568	0
	High	qTAEYSAFk	5	1	1	84000345	N-Term(TMT6plex); K9(TMT6plex)	0	6.61372	5	6.40373	0	0.000355798	2.10694	0	2	1502.81	-13.1165	26.3546	0
	High	lSTFEETNR	5	1	1	84000345	N-Term(TMT6plex)	0	4.46632	5	6.13051	0	0.00053643	2.07334	0	2	1325.67	-14.9447	23.6523	0
	High	LVEAEMDGAAAAk	5	1	1	84000345	K13(TMT6plex)	0	1.86687	5	27.9414	0	0.000195635	1.96693	0	2	1504.77	-12.9409	23.5718	0
	High	QMTcSDINTLTR	3	1	1	84000345	C4(Carbamidomethyl)	0				0	0.00061828	1.92721	0	2	1439.64	-13.9869	20.6153	0
	High	LSDLSTEDDDSGHcK	2	1	1	84000345	C14(Carbamidomethyl)	0				0	0.000174799	1.91838	0	3	1678.67	-12.1952	10.2815	0
	High	aSFAPMEDk	4	1	1	84000345	N-Term(TMT6plex); K9(TMT6plex)	0	9.58321	4	40.6983	0	0.000206544	1.89522	0	2	1453.76	-8.49089	28.8839	0
	High	LEADEVAAQLER	3	1	1	84000345		0				0	0.000493422	1.77509	0	2	1343.67	-10.6203	29.795	0
	High	dEMNkEIEAAR	1	1	1	84000345	N-Term(TMT6plex); K5(TMT6plex)	0	5.6119	1		0	0.000509279	1.53717	0	3	1763.92	-11.7488	21.5721	1
	High	lLLLLQDk	11	1	1	84000345	N-Term(TMT6plex); K8(TMT6plex)	0	9.2978	11	24.4562	9.8e-05	0.00103801	2.29548	0	2	1413.93	-11.8629	46.231	0
	High	ikEEkDYTMLQk	2	1	1	84000345	N-Term(TMT6plex); K2(TMT6plex); K5(TMT6plex); K12(TMT6plex)	0	1.62159	2	4.22503	9.8e-05	0.00119573	1.8442	0	4	2442.42	-11.0472	28.7273	2
	High	QFQSQLADLQQLPDILK	2	1	1	84000345		0				9.8e-05	0.00117782	1.71536	0	2	1985.05	-12.6998	45.0635	0
	High	aEVEAImEQLk	11	1	1	84000345	N-Term(TMT6plex); M7(Oxidation); K11(TMT6plex)	0	3.90474	11	12.1647	9.8e-05	0.00119365	1.57468	0	3	1734.95	-13.8866	34.8018	0
	High	QmTcSDINTLTR	3	1	1	84000345	M2(Oxidation); C4(Carbamidomethyl)	0				0.000191	0.00131334	1.59971	0	2	1455.64	-13.5266	16.7733	0
	High	AEVEAIMEQLk	5	1	1	84000345	K11(TMT6plex)	0	2.05401	5	17.2625	0.000205	0.00440291	2.65083	0	2	1489.8	-11.8952	37.5439	0
	High	LVEAEmDGAAAAK	4	1	1	84000345	M6(Oxidation)	0				0.000205	0.00327504	2.62894	0	2	1291.6	-11.9205	10.1608	0
	High	LNQAHIEVQQLk	4	1	1	84000345	K12(TMT6plex)	0	4.38347	4	21.8787	0.000205	0.00427397	2.43222	0	2	1649.93	-12.9549	21.4779	0
	High	QTAEYSAFkLENER	1	1	1	84000345	K9(TMT6plex)	0	0.441498	1		0.000205	0.00162698	2.06887	0	2	1914.95	-13.8619	24.7391	1
	High	eDRDSLVER	2	1	1	84000345	N-Term(TMT6plex)	0	3.82181	2	18.0726	0.000205	0.0040199	1.94384	0	3	1347.69	-14.1718	12.9626	1
	High	gHLQAQLR	1	1	1	84000345	N-Term(TMT6plex)	0	2.90698	1		0.000205	0.00539883	1.87478	0	3	1151.67	-13.3794	11.7665	0
	High	lAEADSEk	1	1	1	84000345	N-Term(TMT6plex); K8(TMT6plex)	0	5.90752	1		0.000205	0.00239843	1.39514	0	2	1320.72	-12.9616	18.8091	0
	High	iLkDEmNkEIEAAR	1	1	1	84000345	N-Term(TMT6plex); K3(TMT6plex); M6(Oxidation); K8(TMT6plex)	0	2.66278	1		0.000205	0.00152948	1.31627	0	3	2363.33	-12.306	25.1402	2
	High	IDSLMNAVGcLk	1	1	1	84000345	C10(Carbamidomethyl); K12(TMT6plex)	0	4.35993	1		0.000205	0.0016143	1.21717	0	2	1549.81	-13.8476	37.2191	0
	High	iDSLmNAVGcLk	6	1	1	84000345	N-Term(TMT6plex); M5(Oxidation); C10(Carbamidomethyl); K12(TMT6plex)	0	4.90143	6	17.8437	0.000205	0.00517054	1.21355	0	2	1794.96	-13.3901	38.2504	0
	High	IDSLmNAVGcLk	2	1	1	84000345	M5(Oxidation); C10(Carbamidomethyl); K12(TMT6plex)	0	3.40614	2	6.03013	0.000205	0.00503262	1.15912	0	2	1565.8	-14.3567	30.2289	0
	High	lAEADSEkAR	2	1	1	84000345	N-Term(TMT6plex); K8(TMT6plex)	0	1.60045	2	13.3602	0.000205	0.00366789	0.779825	0	3	1547.86	-11.8933	16.3868	1
	High	iLkDEMNkEIEAAR	2	1	1	84000345	N-Term(TMT6plex); K3(TMT6plex); K8(TMT6plex)	0	2.9057	2	6.1166	0.000261	0.0070615	1.79135	0	3	2347.33	-12.424	33.883	2
	High	aEVEAImEQLkELk	1	1	1	84000345	N-Term(TMT6plex); M7(Oxidation); K11(TMT6plex); K14(TMT6plex)	0	0.474025	1		0.000261	0.00707231	1.55773	0	3	2334.32	-13.7679	42.3646	1
	High	ILkDEmNkEIEAAR	6	1	1	84000345	K3(TMT6plex); M6(Oxidation); K8(TMT6plex)	0	1.4389	6	32.5116	0.000261	0.00665607	1.4886	0	4	2134.16	-13.9918	19.0851	2
	High	nYEGmIDNYk	9	1	1	84000345	N-Term(TMT6plex); M5(Oxidation); K10(TMT6plex)	0	5.62708	9	17.2388	0.000431	0.0109205	1.9023	0	2	1720.84	-12.3781	27.2245	0
	High	dKESLkK	6	1	1	84000345	N-Term(TMT6plex); K6(TMT6plex)	0.0278	0.452864	2	19.7655	0.000431	0.0106696	1.40081	0	3	1305.8	-12.0062	10.9446	2
	High	LAEADSEk	3	1	1	84000345	K8(TMT6plex)	0	2.15518	3	13.9044	0.000431	0.0104891	0.722897	0	2	1091.57	-11.4623	10.1209	0
	High	NYEGMIDNYk	2	1	1	84000345	K10(TMT6plex)	0	2.56807	2	19.8372	0.000481	0.0115243	1.80097	0	2	1475.68	-13.7658	28.2947	0
	High	AEVEAIMEQLK	1	1	1	84000345		0				0.000481	0.0121949	1.39053	0	2	1260.64	-11.9525	33.8432	0
	High	LSTFEETNR	4	1	1	84000345		0				0.000481	0.0126785	0.560447	0	2	1096.51	-11.4175	13.4804	0
	High	tkVPWMPPGk	1	1	1	84000345	N-Term(TMT6plex); K2(TMT6plex); K10(TMT6plex)	0	5.60976	1		0.000631	0.0168336	2.75388	0	3	1828.1	-8.88074	29.6279	1
	High	LLLLLQDk	2	1	1	84000345	K8(TMT6plex)	0	3.45052	2	39.21	0.000631	0.0161859	2.14293	0	2	1184.77	-13.1541	35.6758	0
	High	dYTMLQk	3	1	1	84000345	N-Term(TMT6plex); K7(TMT6plex)	0	9.37267	3	25.1561	0.000631	0.0149001	1.63667	0	2	1356.74	-13.0181	29.3851	0
	High	dLYVAEALSTLESWR	1	1	1	84000345	N-Term(TMT6plex)	0	6.9105	1		0.000631	0.0165635	1.30878	0	2	1982.02	-9.43962	55.7762	0
	High	QTAEYSAFk	2	1	1	84000345	K9(TMT6plex)	0	1.82417	2	3.9033	0.000853	0.0174611	1.46098	0	2	1273.64	-14.0639	21.962	0
	High	ILkDEmNKEIEAAR	1	1	1	84000345	K3(TMT6plex); M6(Oxidation)	0	1.76005	1		0.000905	0.0178966	1.37941	0	3	1905.01	-12.9292	15.8013	2
	High	LLLLLQDkDk	1	1	1	84000345	K8(TMT6plex); K10(TMT6plex)	0	3.85271	1		0.001092	0.0217458	1.66412	0	3	1657.04	-13.4285	31.771	1
	High	QkELLLQkLSTFEETNR	2	1	1	84000345	K2(TMT6plex); K8(TMT6plex)	0.0296	3.31606	1		0.001092	0.0216275	1.64171	0	4	2535.42	-12.6192	38.4083	2
	High	qkELLLQk	1	1	1	84000345	N-Term(TMT6plex); K2(TMT6plex); K8(TMT6plex)	0	2.64361	1		0.001092	0.0212767	1.22893	0	3	1687.09	-13.3814	26.2294	1
	High	tkVPWmPPGk	4	1	1	84000345	N-Term(TMT6plex); K2(TMT6plex); M6(Oxidation); K10(TMT6plex)	0	4.20842	4	25.9207	0.001138	0.0221264	2.56451	0	3	1844.08	-12.4342	26.1974	1
	High	vPWMPPGk	2	1	1	84000345	N-Term(TMT6plex); K8(TMT6plex)	0	4.40692	2	6.60163	0.001181	0.022864	1.16495	0	2	1369.79	-13.3726	34.5702	0
	High	iLkDEMNk	3	1	1	84000345	N-Term(TMT6plex); K3(TMT6plex); K8(TMT6plex)	0	6.74486	3	8.19959	0.001398	0.0295763	2.16349	0	2	1677.99	-14.083	26.2345	1
	High	eLLLQk	2	3	1	84000345	N-Term(TMT6plex); K6(TMT6plex)	0	8.60731	2	35.0192	0.001526	0.030788	1.87812	0	2	1201.78	-13.0228	31.1848	0
	High	aSFAPmEDk	6	1	1	84000345	N-Term(TMT6plex); M6(Oxidation); K9(TMT6plex)	0	8.50616	6	49.9355	0.001665	0.0341158	1.42138	0	2	1469.75	-12.6629	22.8977	0
	High	NYEGmIDNYk	8	1	1	84000345	M5(Oxidation); K10(TMT6plex)	0	2.62373	8	16.4275	0.001745	0.035541	2.25879	0	2	1491.68	-13.7282	22.3426	0
	High	rLAEADSEk	2	1	1	84000345	N-Term(TMT6plex); K9(TMT6plex)	0	2.72303	2	7.84345	0.001802	0.0404374	1.3085	0	3	1476.82	-13.7808	14.1608	1
	High	ASFAPMEDk	2	1	1	84000345	K9(TMT6plex)	0	5.2162	2	6.25511	0.002608	0.0559038	1.1167	0	2	1224.59	-14.9903	23.5368	0
	High	iKEEkDYTmLQk	5	1	1	84000345	N-Term(TMT6plex); K5(TMT6plex); M9(Oxidation); K12(TMT6plex)	0	0.421578	3	4.69348	0.002624	0.0592288	1.11966	0	3	2229.25	-13.8008	22.2115	2
	High	qKELLLQk	5	1	1	84000345	N-Term(TMT6plex); K8(TMT6plex)	0	0.919592	3	47.1602	0.002675	0.066756	1.75086	0	2	1457.93	-13.5716	23.4123	1
	High	qTAEYSAFkLENERLk	1	1	1	84000345	N-Term(TMT6plex); K9(TMT6plex); K16(TMT6plex)	0	2.52221	1		0.002675	0.0643578	1.08526	0	4	2614.44	-17.1752	28.8199	2
	High	NYEGMIDNYK	1	1	1	84000345		0				0.004067	0.0877695	0.798363	0	2	1246.52	-13.8739	24.735	0
	High	TASELSk	1	1	1	84000345	K7(TMT6plex)	0	2.30869	1		0.004105	0.0891365	1.60427	0	2	964.539	-13.1799	11.5465	0
	High	LAEADSEkAR	1	1	1	84000345	K8(TMT6plex)	0	1.00519	1		0.004931	0.0960357	1.3499	0	3	1318.7	-10.2584	8.7638	1
	High	tASELSk	1	1	1	84000345	N-Term(TMT6plex); K7(TMT6plex)	0	6.63354	1		0.004971	0.0967751	1.39971	0	2	1193.7	-13.5375	12.121	0
	High	vPWmPPGk	1	1	1	84000345	N-Term(TMT6plex); M4(Oxidation); K8(TMT6plex)	0	3.14558	1		0.005252	0.100679	1.65081	0	2	1385.78	-15.3627	29.4026	0
	High	eLLLQKLSTFEETNR	1	1	1	84000345	N-Term(TMT6plex)	0	3.31767	1		0.005765	0.106284	1.39886	0	3	2050.11	-13.9851	39.4849	1
330688478	crooked neck-like protein 1 [Bos taurus]	3.2717	1.59	1	1	1	3			metabolic process	Pf02184	15.9591	3	18.5727	693	83.5905	7.28369
	A2	Sequence	# PSMs	# Proteins	# Protein Groups	Protein Group Accessions	Modifications	ΔCn	126/129	126/129 Count	126/129 Variability [%]	q-Value	PEP	XCorr	Probability	Charge	MH+ [Da]	ΔM [ppm]	RT [min]	# Missed Cleavages
	High	dVNAAIATIk	16	10	2	168804008;297485062	N-Term(TMT6plex); K10(TMT6plex)	0				0	0.000404572	3.60909	0	2	1473.88	-14.1171	32.3699	0
	High	aVFVDLEPTVVDEVR	12	2	1	297485062	N-Term(TMT6plex)	0	4.1309	11	21.11	0	1.76253e-05	3.35214	0	2	1917.03	-14.33	42.7558	0
	High	gDVVPkDVNAAIATIk	1	10	2	168804008;297485062	N-Term(TMT6plex); K6(TMT6plex); K16(TMT6plex)	0				0	5.80267e-06	3.34597	0	3	2298.37	-14.8307	37.6559	1
	High	tIGGGDDSFNTFFSETGAGk	20	8	2	168804008;297485062	N-Term(TMT6plex); K20(TMT6plex)	0				0	1.52155e-05	3.10087	0	3	2466.19	-12.5631	42.6244	0
	High	iHFPLATYAPVISAEk	46	11	2	168804008;297485062	N-Term(TMT6plex); K16(TMT6plex)	0				0	1.22533e-05	3.06598	0	3	2215.26	-13.5315	39.9622	0
	High	vGINYQPPTVVPGGDLAk	10	10	3	168804008;297485062;116004409	N-Term(TMT6plex); K18(TMT6plex)	0				0	9.59906e-05	2.98258	0	2	2283.28	-14.3492	37.3066	0
	High	aFVHWYVGEGmEEGEFSEAR	4	12	3	168804008;297485062;116004409	N-Term(TMT6plex); M11(Oxidation)	0				0	6.55338e-06	2.89084	0	3	2575.14	-14.9226	36.6648	0
	High	nLDIERPTYTNLNR	8	10	3	168804008;297485062;116004409	N-Term(TMT6plex)	0				0	0.000247696	2.83945	0	3	1948.02	-13.4708	27.0769	0
	High	aVcMLSNTTAIAEAWAR	9	11	3	168804008;297485062;116004409	N-Term(TMT6plex); C3(Carbamidomethyl)	0				0	1.10128e-07	2.83833	0	2	2094.04	-12.5996	45.8911	0
	High	qLFHPEQLITGk	15	6	2	168804008;297485062	N-Term(TMT6plex); K12(TMT6plex)	0				0	0.000229669	2.7897	0	3	1869.08	-13.0009	35.0712	0
	High	qLFHPEQLITGKEDAANNYAR	7	6	2	168804008;297485062	N-Term(TMT6plex)	0				0	0.000194523	2.77155	0	4	2644.33	-15.7373	31.6322	1
	High	aYHEQLSVAEITNAcFEPANQMVk	9	11	2	168804008;297485062	N-Term(TMT6plex); C15(Carbamidomethyl); K24(TMT6plex)	0				0	8.2377e-09	2.75721	0	3	3208.58	-12.8076	38.4017	0
	High	qLFHPEQLITGkEDAANNYAR	12	6	2	168804008;297485062	N-Term(TMT6plex); K12(TMT6plex)	0				0	2.72282e-05	2.67292	0	4	2873.49	-13.3241	35.1209	1
	High	tIQFVDWcPTGFk	15	8	2	297485062;116004409	N-Term(TMT6plex); C8(Carbamidomethyl); K13(TMT6plex)	0				0	3.38918e-05	2.64818	0	2	2057.06	-15.3317	45.4439	0
	High	iHFPLATYAPVISAEK	19	11	2	168804008;297485062	N-Term(TMT6plex)	0				0	0.000461738	2.55959	0	3	1986.1	-12.0357	38.4643	0
	High	aVcmLSNTTAIAEAWAR	8	11	3	168804008;297485062;116004409	N-Term(TMT6plex); C3(Carbamidomethyl); M4(Oxidation)	0				0	1.60764e-05	2.52936	0	2	2110.04	-10.3256	39.3898	0
	High	eIVDLVLDR	12	2	1	297485062	N-Term(TMT6plex)	0	5.57933	12	19.7687	0	0.00077572	2.40397	0	2	1300.75	-12.1536	42.852	0
	High	aYHEQLSVAEITNAcFEPANQmVk	8	11	2	168804008;297485062	N-Term(TMT6plex); C15(Carbamidomethyl); M22(Oxidation); K24(TMT6plex)	0				0	3.89333e-07	2.34145	0	3	3224.56	-15.7857	35.8292	0
	High	LDHkFDLmYAk	2	11	3	168804008;297485062;116004409	K4(TMT6plex); M8(Oxidation); K11(TMT6plex)	0				0	8.70222e-05	2.33448	0	3	1854.99	-13.4775	26.6918	1
	High	eDAANNYAR	5	11	3	168804008;297485062;116004409	N-Term(TMT6plex)	0				0	0.000513116	2.32768	0	2	1252.59	-13.6413	13.0653	0
	High	AVFVDLEPTVVDEVR	4	2	1	297485062		0				0	2.2114e-05	2.2519	0	2	1687.87	-12.172	38.4085	0
	High	lIGQIVSSITASLR	2	6	1	297485062	N-Term(TMT6plex)	0	4.86498	2	10.2889	0	3.59196e-05	2.15043	0	2	1687.01	-13.0611	50.228	0
	High	TIGGGDDSFNTFFSETGAGk	9	8	2	168804008;297485062	K20(TMT6plex)	0				0	3.53496e-05	2.04906	0	2	2237.03	-12.7123	40.3877	0
	High	TIQFVDWcPTGFk	11	8	2	297485062;116004409	C8(Carbamidomethyl); K13(TMT6plex)	0				0	0.000440688	1.99564	0	2	1827.91	-13.665	42.488	0
	High	dVNAAIATIkTkR	2	10	2	168804008;297485062	N-Term(TMT6plex); K10(TMT6plex); K12(TMT6plex)	0				0	0.000808839	1.8919	0	4	2088.28	-13.1742	30.7942	2
	High	AYHEQLSVAEITNAcFEPANQmVk	1	11	2	168804008;297485062	C15(Carbamidomethyl); M22(Oxidation); K24(TMT6plex)	0				0	2.98745e-05	1.81522	0	3	2995.41	-12.8268	33.9973	0
	High	AYHEQLSVAEITNAcFEPANQMVk	1	11	2	168804008;297485062	C15(Carbamidomethyl); K24(TMT6plex)	0				0	4.40146e-05	1.71057	0	3	2979.41	-13.9059	36.9989	0
	High	VGINYQPPTVVPGGDLAk	3	10	3	168804008;297485062;116004409	K18(TMT6plex)	0				0	0.00078213	1.57887	0	2	2054.12	-14.2422	34.3972	0
	High	yMAccMLYR	4	3	2	297485062;116004409	N-Term(TMT6plex); C4(Carbamidomethyl); C5(Carbamidomethyl)	0				0	0.000653662	1.56762	0	2	1496.65	-14.8354	30.484	0
	High	lDHkFDLmYAk	3	11	3	168804008;297485062;116004409	N-Term(TMT6plex); K4(TMT6plex); M8(Oxidation); K11(TMT6plex)	0				0	0.000747905	1.50213	0	4	2084.15	-13.4803	31.0008	1
	High	lDHkFDLMYAk	1	11	3	168804008;297485062;116004409	N-Term(TMT6plex); K4(TMT6plex); K11(TMT6plex)	0				0	0.000880481	1.25201	0	4	2068.16	-13.0921	34.6701	1
	High	TIGGGDDSFNTFFSETGAGK	2	8	2	168804008;297485062		0				0	0.000606929	0.970314	0	2	2007.86	-17.0365	38.9675	0
	High	NLDIERPTYTNLNR	6	10	3	168804008;297485062;116004409		0				0.000205	0.00237077	2.43606	0	2	1718.86	-13.3244	23.9435	0
	High	QLFHPEQLITGk	2	6	2	168804008;297485062	K12(TMT6plex)	0				0.000205	0.00502148	2.41655	0	2	1639.92	-12.6702	31.8634	0
	High	eDLAALEk	8	5	2	297485062;116004409	N-Term(TMT6plex); K8(TMT6plex)	0				0.000205	0.0018755	2.3623	0	2	1346.77	-14.4613	29.7718	0
	High	vGINYQPPTVVPGGDLAkVQR	1	8	3	168804008;297485062;116004409	N-Term(TMT6plex); K18(TMT6plex)	0				0.000205	0.00158164	2.13137	0	3	2666.51	-10.5871	34.6159	1
	High	YMAccMLYR	1	3	2	297485062;116004409	C4(Carbamidomethyl); C5(Carbamidomethyl)	0				0.000205	0.00497632	1.45786	0	2	1267.49	-13.9793	25.6886	0
	High	dVNAAIATIK	5	10	2	168804008;297485062	N-Term(TMT6plex)	0				0.000261	0.00651343	1.95227	0	2	1244.72	-15.1726	28.2914	0
	High	IHFPLATYAPVISAEK	3	11	2	168804008;297485062		0				0.000385	0.00859232	1.3407	0	2	1756.94	-14.5888	35.4902	0
	High	DVNAAIATIK	2	10	2	168804008;297485062		0				0.000431	0.00946103	2.116	0	2	1015.57	-12.9782	24.0132	0
	High	EIVDLVLDR	3	2	1	297485062		0				0.000533	0.0133044	1.55966	0	2	1071.59	-13.7572	34.8271	0
	High	fDLMYAk	4	11	3	168804008;297485062;116004409	N-Term(TMT6plex); K7(TMT6plex)	0				0.001092	0.0209284	1.78135	0	2	1345.75	-9.324	36.9823	0
	High	lSVDYGk	5	10	2	168804008;297485062	N-Term(TMT6plex); K7(TMT6plex)	0				0.001364	0.0261374	2.25553	0	2	1239.72	-12.5249	27.2821	0
	High	gHYTIGk	4	10	2	168804008;297485062	N-Term(TMT6plex); K7(TMT6plex)	0				0.001877	0.0441907	1.41661	0	2	1233.72	-13.0218	16.8162	0
	High	YmAccMLYR	2	3	2	297485062;116004409	M2(Oxidation); C4(Carbamidomethyl); C5(Carbamidomethyl)	0				0.002656	0.0628066	1.24772	0	2	1283.48	-14.9791	22.3919	0
	High	lSVDYGKk	1	10	2	168804008;297485062	N-Term(TMT6plex); K8(TMT6plex)	0				0.002675	0.0668889	1.70279	0	3	1367.81	-12.5438	21.3992	1
	High	ymAccMLYR	1	3	2	297485062;116004409	N-Term(TMT6plex); M2(Oxidation); C4(Carbamidomethyl); C5(Carbamidomethyl)	0				0.004777	0.0938756	1.32592	0	2	1512.65	-13.6572	26.4923	0
	High	lSVDYGkk	1	10	2	168804008;297485062	N-Term(TMT6plex); K7(TMT6plex); K8(TMT6plex)	0				0.005765	0.106817	2.04399	0	2	1596.97	-13.7539	23.9325	1
	High	YmAccmLYR	1	3	2	297485062;116004409	M2(Oxidation); C4(Carbamidomethyl); C5(Carbamidomethyl); M6(Oxidation)	0				0.005797	0.108353	1.09603	0	2	1299.48	-12.4786	16.9363	0
	High	EDLAALEk	1	5	2	297485062;116004409	K8(TMT6plex)	0				0.006476	0.114678	1.72433	0	2	1117.61	-14.1783	23.7075	0
	High	rNLDIERPTYTNLNR	1	8	3	168804008;297485062;116004409	N-Term(TMT6plex)	0				0.006633	0.116304	1.27334	0	4	2104.12	-13.5729	23.3039	1
	High	ymAccmLYR	1	3	2	297485062;116004409	N-Term(TMT6plex); M2(Oxidation); C4(Carbamidomethyl); C5(Carbamidomethyl); M6(Oxidation)	0				0.007203	0.123281	0.992682	0	2	1528.64	-14.1806	22.9654	0
359081774	PREDICTED: T-complex protein 11 homolog [Bos taurus]	0	1.17	2	1	1	1		membrane		Pf05794	13.4446	1		511	57.9737	5.42725
	A2	Sequence	# PSMs	# Proteins	# Protein Groups	Protein Group Accessions	Modifications	ΔCn	126/129	126/129 Count	126/129 Variability [%]	q-Value	PEP	XCorr	Probability	Charge	MH+ [Da]	ΔM [ppm]	RT [min]	# Missed Cleavages
	High	eIVHLQAGQcGNQIGAk	12	7	4	77736271;114052731;116004471;297489555	N-Term(TMT6plex); C10(Carbamidomethyl); K17(TMT6plex)	0				0	1.806e-08	4.50453	0	3	2281.21	-15.6682	25.6281	0
	High	gHYTEGAELVDSVLDVVRk	6	7	5	114052731;116004471;297489555;77736271;114052148	N-Term(TMT6plex); K19(TMT6plex)	0				0	4.26412e-08	3.73579	0	4	2545.37	-14.4772	43.2477	1
	High	gHYTEGAELVDSVLDVVR	6	7	5	114052731;116004471;297489555;77736271;114052148	N-Term(TMT6plex)	0				0	3.77583e-09	3.64866	0	2	2188.12	-12.8268	44.6108	0
	High	EIVHLQAGQcGNQIGAk	4	7	4	77736271;114052731;116004471;297489555	C10(Carbamidomethyl); K17(TMT6plex)	0				0	3.74567e-07	3.5633	0	2	2052.06	-13.3817	22.016	0
	High	nSSYFVEWIPNNVk	18	9	5	114052731;116004471;297489555;77736271;114052148	N-Term(TMT6plex); K14(TMT6plex)	0				0	2.33174e-05	3.29931	0	2	2155.13	-13.9925	42.9191	0
	High	mSATFIGNSTAIQELFk	11	5	3	297489555;77736271;114052148	N-Term(TMT6plex); K17(TMT6plex)	0				0	4.50177e-06	3.2552	0	3	2316.23	-14.7722	49.2283	0
	High	GHYTEGAELVDSVLDVVR	2	7	5	114052731;116004471;297489555;77736271;114052148		0				0	2.70587e-06	3.20395	0	2	1958.97	-6.24267	43.6039	0
	High	iNVYYNEATGGk	12	1	1	77736271	N-Term(TMT6plex); K12(TMT6plex)	0	4.38637	12	21.6777	0	4.38262e-06	2.97718	0	2	1786.95	-13.7076	32.4959	0
	High	aVLVDLEPGTMDSVR	8	2	1	77736271	N-Term(TMT6plex)	0	3.65244	8	10.0732	0	8.71883e-07	2.94745	0	2	1830.96	-12.9555	38.551	0
	High	lTTPTYGDLNHLVSATMSGVTTcLR	1	6	3	114052731;297489555;77736271	N-Term(TMT6plex); C23(Carbamidomethyl)	0				0	1.04605e-06	2.81885	0	3	2937.46	-13.0669	49.156	0
	High	lHFFmPGFAPLTSR	9	6	3	114052731;297489555;77736271	N-Term(TMT6plex); M5(Oxidation)	0				0	4.31494e-05	2.7626	0	3	1865.97	-12.798	38.6453	0
	High	sGPFGQIFRPDNFVFGQSGAGNNWAk	14	6	3	114052731;297489555;77736271	N-Term(TMT6plex); K26(TMT6plex)	0				0	1.75948e-05	2.66298	0	3	3256.63	-13.5594	46.3151	0
	High	iSEQFTAMFR	3	7	4	114052731;116004471;297489555;77736271	N-Term(TMT6plex)	0				0	0.000292462	2.61506	0	2	1458.74	-13.999	40.7278	0
	High	lTTPTYGDLNHLVSATmSGVTTcLR	3	6	3	114052731;297489555;77736271	N-Term(TMT6plex); M17(Oxidation); C23(Carbamidomethyl)	0				0	2.46758e-05	2.60078	0	3	2953.46	-11.7911	42.5444	0
	High	aLTVPELTQQMFDAk	30	4	3	116004471;77736271;114052148	N-Term(TMT6plex); K15(TMT6plex)	0				0	7.26713e-05	2.50495	0	2	2150.17	-12.183	46.6486	0
	High	lHFFMPGFAPLTSR	9	6	3	114052731;297489555;77736271	N-Term(TMT6plex)	0				0	1.25159e-06	2.49196	0	3	1849.97	-12.853	43.6371	0
	High	eVDEQMLNVQNk	8	6	3	114052731;297489555;77736271	N-Term(TMT6plex); K12(TMT6plex)	0				0	0.000818687	2.4906	0	3	1904.99	-14.8466	30.9406	0
	High	aVLVDLEPGTmDSVR	14	2	1	77736271	N-Term(TMT6plex); M11(Oxidation)	0	4.11722	14	26.3265	0	0.000272894	2.40058	0	2	1846.95	-12.7999	33.8772	0
	High	mSATFIGNSTAIQELFk	5	5	3	297489555;77736271;114052148	M1(Oxidation); K17(TMT6plex)	0				0	1.92507e-05	2.38718	0	2	2103.07	-13.2509	44.3657	0
	High	eVDEQmLNVQNk	16	6	3	114052731;297489555;77736271	N-Term(TMT6plex); M6(Oxidation); K12(TMT6plex)	0				0	0.000245657	2.37238	0	3	1920.98	-13.6328	25.7289	0
	High	INVYYNEATGGk	6	1	1	77736271	K12(TMT6plex)	0	1.36727	6	5.68877	0	0.000887475	2.26842	0	2	1557.79	-13.4721	25.6639	0
	High	AVLVDLEPGTMDSVR	3	2	1	77736271		0				0	0.0001432	2.16283	0	2	1601.8	-11.9329	33.7449	0
	High	LTTPTYGDLNHLVSATMSGVTTcLR	1	6	3	114052731;297489555;77736271	C23(Carbamidomethyl)	0				0	0.000400768	2.12332	0	3	2708.3	-13.5533	47.6916	0
	High	imNTFSVVPSPk	8	4	3	114052731;116004471;77736271	N-Term(TMT6plex); M2(Oxidation); K12(TMT6plex)	0				0	0.000242028	2.12229	0	2	1794	-11.0359	32.8257	0
	High	tAVcDIPPR	24	7	3	114052731;297489555;77736271	N-Term(TMT6plex); C4(Carbamidomethyl)	0				0	0.00070474	2.09104	0	2	1257.66	-13.9026	24.8399	0
	High	iMNTFSVVPSPk	4	4	3	114052731;116004471;77736271	N-Term(TMT6plex); K12(TMT6plex)	0				0	0.000251463	1.92744	0	2	1778.01	-12.7594	37.8601	0
	High	EAEScDcLQGFQLTHSLGGGTGSGMGTLLISk	2	3	2	114052731;77736271	C5(Carbamidomethyl); C7(Carbamidomethyl); K32(TMT6plex)	0				0	0.000564796	1.69381	0	3	3540.65	-12.6023	42.2216	0
	High	MSATFIGNSTAIQELFK	2	5	3	297489555;77736271;114052148		0				0	0.000655648	1.69137	0	2	1857.91	-15.651	45.1537	0
	High	SGPFGQIFRPDNFVFGQSGAGNNWAk	8	6	3	114052731;297489555;77736271	K26(TMT6plex)	0				0	6.5996e-05	1.67383	0	3	3027.47	-11.673	45.1342	0
	High	MSATFIGNSTAIQELFk	6	5	3	297489555;77736271;114052148	K17(TMT6plex)	0				0	0.000545063	1.63565	0	2	2087.07	-15.6719	46.5261	0
	High	mSATFIGNSTAIQELFkR	2	5	3	297489555;77736271;114052148	M1(Oxidation); K17(TMT6plex)	0				0	0.000248521	1.5917	0	3	2259.17	-13.172	40.5005	1
	High	mSATFIGNSTAIQELFkR	1	5	3	297489555;77736271;114052148	N-Term(TMT6plex); K17(TMT6plex)	0				0	0.000218462	1.52218	0	3	2472.34	-11.6361	44.9704	1
	High	eAEScDcLQGFQLTHSLGGGTGSGmGTLLISk	2	3	2	114052731;77736271	N-Term(TMT6plex); C5(Carbamidomethyl); C7(Carbamidomethyl); M25(Oxidation); K32(TMT6plex)	0				0	2.23551e-05	1.47458	0	3	3785.82	-10.4668	39.4888	0
	High	mSATFIGNSTAIQELFK	2	5	3	297489555;77736271;114052148	M1(Oxidation)	0				0	0.000716494	1.4308	0	2	1873.91	-11.8918	42.7802	0
	High	IMNTFSVVPSPk	4	4	3	114052731;116004471;77736271	K12(TMT6plex)	0				0	0.000806999	1.42012	0	2	1548.85	-12.0669	31.131	0
	High	iNVYYNEATGGkYVPR	1	1	1	77736271	N-Term(TMT6plex); K12(TMT6plex)	0	4.89441	1		0	0.00067655	1.41171	0	3	2302.23	-13.8735	33.0481	1
	High	lAVNMVPFPR	9	9	5	114052731;114052148;116004471;297489555;77736271	N-Term(TMT6plex)	0				0	0.000746654	1.22732	0	2	1372.78	-13.3561	38.2774	0
	High	eAEScDcLQGFQLTHSLGGGTGSGMGTLLISk	2	3	2	114052731;77736271	N-Term(TMT6plex); C5(Carbamidomethyl); C7(Carbamidomethyl); K32(TMT6plex)	0				0	0.000166058	1.05188	0	3	3769.82	-10.6296	42.5266	0
	High	NSSYFVEWIPNNVk	6	9	5	114052731;116004471;297489555;77736271;114052148	K14(TMT6plex)	0				9.8e-05	0.00108333	2.15333	0	2	1925.97	-15.6739	41.4189	0
	High	LHFFmPGFAPLTSR	3	6	3	114052731;297489555;77736271	M5(Oxidation)	0				9.8e-05	0.0010553	1.19988	0	2	1636.81	-11.8043	35.2171	0
	High	aLTVPELTQQmFDAk	25	4	3	116004471;77736271;114052148	N-Term(TMT6plex); M11(Oxidation); K15(TMT6plex)	0				0.000205	0.00180423	2.10082	0	3	2166.16	-13.2457	38.2444	0
	High	EVDEQMLNVQNk	4	6	3	114052731;297489555;77736271	K12(TMT6plex)	0				0.000205	0.0053567	1.91465	0	2	1675.83	-14.5569	25.7207	0
	High	INVYYNEATGGK	3	1	1	77736271		0				0.000205	0.00226652	1.8272	0	2	1328.63	-13.6146	20.2366	0
	High	aLTVPELTQQMFDAK	5	4	3	116004471;77736271;114052148	N-Term(TMT6plex)	0				0.000205	0.00541134	1.77365	0	2	1921.01	-12.1914	44.1935	0
	High	LHFFMPGFAPLTSR	3	6	3	114052731;297489555;77736271		0				0.000205	0.00212123	1.76948	0	3	1620.81	-13.7485	40.4058	0
	High	ImNTFSVVPSPk	7	4	3	114052731;116004471;77736271	M2(Oxidation); K12(TMT6plex)	0				0.000205	0.00521664	1.65058	0	2	1564.84	-14.2326	27.3283	0
	High	FPGQLNADLR	7	9	5	114052731;114052148;116004471;297489555;77736271		0				0.000205	0.00169099	1.56373	0	2	1130.58	-13.9981	24.7634	0
	High	yLTVAAVFR	6	5	3	114052731;77736271;114052148	N-Term(TMT6plex)	0				0.000205	0.00380678	1.52584	0	2	1268.74	-13.5236	39.0674	0
	High	LTTPTYGDLNHLVSATmSGVTTcLR	1	6	3	114052731;297489555;77736271	M17(Oxidation); C23(Carbamidomethyl)	0				0.000205	0.0049359	1.50361	0	3	2724.3	-11.6296	40.6786	0
	High	ISEQFTAmFR	2	7	4	114052731;116004471;297489555;77736271	M8(Oxidation)	0				0.000205	0.00490181	1.09179	0	2	1245.57	-15.18	26.6523	0
	High	gHYTEGAELVDSVLDVVRK	1	7	5	114052731;116004471;297489555;77736271;114052148	N-Term(TMT6plex)	0				0.000205	0.00529658	0.809486	0	4	2316.21	-12.4976	41.7058	1
	High	EVDEQmLNVQNk	3	6	3	114052731;297489555;77736271	M6(Oxidation); K12(TMT6plex)	0				0.000261	0.0073464	1.66577	0	2	1691.82	-15.3821	20.2348	0
	High	YLTVAAVFR	1	5	3	114052731;77736271;114052148		0				0.000261	0.00707547	1.325	0	2	1039.58	-13.5997	33.0212	0
	High	ISEQFTAMFR	2	7	4	114052731;116004471;297489555;77736271		0				0.000261	0.00672902	1.31192	0	2	1229.58	-13.7549	33.1482	0
	High	AVLVDLEPGTmDSVR	1	2	1	77736271	M11(Oxidation)	0				0.000261	0.00751535	1.22546	0	2	1617.79	-14.2555	29.2599	0
	High	TAVcDIPPR	12	7	3	114052731;297489555;77736271	C4(Carbamidomethyl)	0				0.000261	0.00674459	1.05533	0	2	1028.51	-13.4706	12.305	0
	High	fPGQLNADLR	6	9	5	114052731;114052148;116004471;297489555;77736271	N-Term(TMT6plex)	0				0.000631	0.0148591	1.4574	0	2	1359.74	-14.7576	32.2115	0
	High	EVDEQmLNVQNK	1	6	3	114052731;297489555;77736271	M6(Oxidation)	0				0.001745	0.0370025	1.58859	0	2	1462.67	-12.5559	15.7402	0
	High	INVYYNEATGGkYVPR	1	1	1	77736271	K12(TMT6plex)	0	4.34686	1		0.003458	0.0796035	0.697089	0	3	2073.07	-10.9767	27.3767	1
	High	ALTVPELTQQmFDAk	1	4	3	116004471;77736271;114052148	M11(Oxidation); K15(TMT6plex)	0				0.00358	0.0808114	1.18941	0	2	1937	-11.7973	35.5293	0
	High	nmMAAcDPR	2	9	5	114052731;116004471;297489555;77736271;114052148	N-Term(TMT6plex); M2(Oxidation); C6(Carbamidomethyl)	0				0.003688	0.0826442	0.815399	0	2	1310.57	-13.116	13.5008	0
	High	iREEYPDR	1	7	4	114052731;114052148;297489555;77736271	N-Term(TMT6plex)	0				0.004736	0.0931556	1.63559	0	3	1306.68	-14.1353	15.1634	1
	High	nMMAAcDPR	1	9	5	114052731;116004471;297489555;77736271;114052148	N-Term(TMT6plex); C6(Carbamidomethyl)	0				0.004931	0.09584	0.808652	0	2	1294.57	-14	18.9978	0
	High	EIVHLQAGQcGNQIGAK	1	7	4	77736271;114052731;116004471;297489555	C10(Carbamidomethyl)	0				0.00616	0.110939	0.9306	0	3	1822.9	-14.6536	18.0302	0
	High	NSSYFVEWIPNNVK	1	9	5	114052731;116004471;297489555;77736271;114052148		0				0.007042	0.122427	1.36881	0	2	1696.81	-12.9175	39.4644	0
	High	NMMAAcDPR	1	9	5	114052731;116004471;297489555;77736271;114052148	C6(Carbamidomethyl)	0				0.008308	0.135538	0.923576	0	2	1065.41	-13.4894	11.9847	0
329664152	zinc finger protein Rlf [Bos taurus]	0	0.58	1	1	1	1					12.2144	1		1912	217.348	6.68311
	A2	Sequence	# PSMs	# Proteins	# Protein Groups	Protein Group Accessions	Modifications	ΔCn	126/129	126/129 Count	126/129 Variability [%]	q-Value	PEP	XCorr	Probability	Charge	MH+ [Da]	ΔM [ppm]	RT [min]	# Missed Cleavages
	High	cLHHSIYPPSGDk	1	1	1	41386786	N-Term(TMT6plex); C1(Carbamidomethyl); K13(TMT6plex)	0	3.13911	1		0	0.000244029	3.24395	0	3	1969	-19.4846	18.5547	0
	High	lLNESPFNcEDLcEGENkHSEIR	5	1	1	41386786	N-Term(TMT6plex); C9(Carbamidomethyl); C13(Carbamidomethyl); K18(TMT6plex)	0	1.0024	5	83.5623	0	0.000124797	3.20554	0	4	3248.52	-14.5286	34.1036	1
	High	LLNESPFNcEDLcEGENkHSEIR	4	1	1	41386786	C9(Carbamidomethyl); C13(Carbamidomethyl); K18(TMT6plex)	0	0.82224	4	75.3303	0	1.77688e-06	3.19755	0	4	3019.37	-13.1756	29.6284	1
	High	nTNNNQSPSTPPGk	7	1	1	41386786	N-Term(TMT6plex); K14(TMT6plex)	0	8.75728	7	33.4529	0	0.000101788	3.1162	0	3	1913.98	-15.6698	13.8848	0
	High	lVSALLGEk	24	1	1	41386786	N-Term(TMT6plex); K9(TMT6plex)	0	6.05409	24	22.5129	0	0.00044985	3.11544	0	2	1387.87	-13.2968	40.3563	0
	High	gYSVGDLLQEVMk	19	1	1	41386786	N-Term(TMT6plex); K13(TMT6plex)	0	3.5004	19	11.5543	0	8.42952e-06	2.85759	0	2	1897.03	-12.0925	49.9295	0
	High	yALGFQHALSPSASSck	2	1	1	41386786	N-Term(TMT6plex); C16(Carbamidomethyl); K17(TMT6plex)	0	1.30227	2	3.44758	0	4.05818e-05	2.84702	0	3	2282.17	-12.7867	29.8256	0
	High	LLNESPFNcEDLcEGENk	7	1	1	41386786	C9(Carbamidomethyl); C13(Carbamidomethyl); K18(TMT6plex)	0	2.64452	7	13.8683	0	3.79931e-05	2.77753	0	2	2397.05	-15.361	34.6122	0
	High	eIIVIkDTEkQDQSk	2	1	1	41386786	N-Term(TMT6plex); K6(TMT6plex); K10(TMT6plex); K15(TMT6plex)	0	0.385899	2	7.66377	0	0.00063653	2.71699	0	3	2690.57	-14.0275	27.6066	2
	High	vIcFVDVSTLSmEDkDSk	14	1	1	41386786	N-Term(TMT6plex); C3(Carbamidomethyl); M12(Oxidation); K15(TMT6plex); K18(TMT6plex)	0	10.544	14	38.5083	0	3.25622e-05	2.67174	0	4	2776.43	-14.8117	39.4538	1
	High	lDMSNMVLSLIQk	38	1	1	41386786	N-Term(TMT6plex); K13(TMT6plex)	0	5.0215	38	14.0305	0	2.69582e-06	2.5413	0	2	1950.1	-11.1558	53.8034	0
	High	NTNNNQSPSTPPGk	8	1	1	41386786	K14(TMT6plex)	0	3.30338	8	56.9084	0	0.000182025	2.52482	0	2	1684.82	-14.3343	10.8549	0
	High	vIcFVDVSTLSMEDkDSk	9	1	1	41386786	N-Term(TMT6plex); C3(Carbamidomethyl); K15(TMT6plex); K18(TMT6plex)	0	9.50934	9	11.1633	0	2.54173e-06	2.45237	0	4	2760.44	-13.3788	42.2042	1
	High	sQcLSYTSLk	13	1	1	41386786	N-Term(TMT6plex); C3(Carbamidomethyl); K10(TMT6plex)	0	7.96321	13	5.94852	0	0.000752395	2.43624	0	2	1644.88	-13.8871	27.3175	0
	High	dNQHLDSQk	10	1	1	41386786	N-Term(TMT6plex); K9(TMT6plex)	0	5.29853	10	42.7099	0	0.000966266	2.41697	0	2	1542.81	-12.179	12.7133	0
	High	EIVSDLIDScMk	2	1	1	41386786	C10(Carbamidomethyl); K12(TMT6plex)	0	3.30666	2	20.5427	0	0.000189965	2.39315	0	2	1638.81	-12.8343	37.8205	0
	High	eIVSDLIDScMk	13	1	1	41386786	N-Term(TMT6plex); C10(Carbamidomethyl); K12(TMT6plex)	0	6.31591	13	44.7793	0	6.74105e-06	2.36549	0	2	1867.96	-14.9023	42.1482	0
	High	iSPSTDSLAk	11	1	1	41386786	N-Term(TMT6plex); K10(TMT6plex)	0	5.37905	11	9.95383	0	0.00019324	2.36286	0	2	1476.85	-13.1058	25.6956	0
	High	AVISPDGEcSMDDLSFYVNR	1	1	1	41386786	C9(Carbamidomethyl)	0				0	9.70153e-05	2.34612	0	2	2274.97	-12.1836	40.2289	0
	High	lVSALLGEkk	3	1	1	41386786	N-Term(TMT6plex); K9(TMT6plex); K10(TMT6plex)	0	0.442936	3	50.6701	0	0.000490725	2.25489	0	3	1745.13	-11.6829	35.0657	1
	High	gYSVGDLLQEVmk	14	1	1	41386786	N-Term(TMT6plex); M12(Oxidation); K13(TMT6plex)	0	3.90216	14	8.02125	0	7.21793e-05	2.24572	0	3	1913.02	-12.1799	43.5087	0
	High	vIcFVDVSTLSmEDk	3	1	1	41386786	N-Term(TMT6plex); C3(Carbamidomethyl); M12(Oxidation); K15(TMT6plex)	0	6.17758	3	17.3751	0	2.998e-05	2.2378	0	3	2217.13	-11.9408	42.8919	0
	High	ekISPSTDSLAk	4	1	1	41386786	N-Term(TMT6plex); K2(TMT6plex); K12(TMT6plex)	0	0.713566	4	19.0529	0	0.000774603	2.22424	0	2	1963.14	-13.8832	23.1109	1
	High	lLNESPFNcEDLcEGENk	14	1	1	41386786	N-Term(TMT6plex); C9(Carbamidomethyl); C13(Carbamidomethyl); K18(TMT6plex)	0	5.95067	14	29.9186	0	0.000143853	2.16517	0	3	2626.22	-12.8515	39.4324	0
	High	lDMSNmVLSLIQk	36	1	1	41386786	N-Term(TMT6plex); M6(Oxidation); K13(TMT6plex)	0	4.70116	30	20.158	0	0.000781714	2.14614	0	2	1966.08	-18.0404	46.6276	0
	High	rLVSALLGEk	5	1	1	41386786	N-Term(TMT6plex); K10(TMT6plex)	0	3.22919	5	18.9191	0	0.000132229	2.14291	0	3	1543.97	-12.9396	33.1345	1
	High	eSLTMWNQk	9	1	1	41386786	N-Term(TMT6plex); K9(TMT6plex)	0	4.87104	9	5.21977	0	0.000943501	2.13204	0	2	1594.84	-15.9234	32.0065	0
	High	lDmSNmVLSLIQk	21	1	1	41386786	N-Term(TMT6plex); M3(Oxidation); M6(Oxidation); K13(TMT6plex)	0	5.16916	21	13.999	0	0.000285723	2.06979	0	3	1982.08	-12.4414	40.4101	0
	High	LLNESPFNcEDLcEGENK	3	1	1	41386786	C9(Carbamidomethyl); C13(Carbamidomethyl)	0				0	7.17821e-05	1.96713	0	2	2167.9	-14.2403	31.604	0
	High	eIIVIkDTEk	10	1	1	41386786	N-Term(TMT6plex); K6(TMT6plex); K10(TMT6plex)	0	8.78121	10	16.7126	0	0.00051107	1.92142	0	3	1875.15	-14.355	29.1035	1
	High	lSSLVIQMAR	13	1	1	41386786	N-Term(TMT6plex)	0	4.95962	13	32.856	0	1.43545e-05	1.91084	0	2	1346.78	-14.4125	38.9844	0
	High	QLDEAVGNMAR	3	1	1	41386786		0				0	0.000947016	1.83595	0	2	1203.56	-13.4382	17.4602	0
	High	eIVSDLIDScmk	14	1	1	41386786	N-Term(TMT6plex); C10(Carbamidomethyl); M11(Oxidation); K12(TMT6plex)	0	6.70223	14	27.0853	0	0.000917458	1.73646	0	2	1883.96	-13.1782	37.9616	0
	High	aVISPDGEcSmDDLSFYVNR	7	1	1	41386786	N-Term(TMT6plex); C9(Carbamidomethyl); M11(Oxidation)	0	4.14778	7	14.2212	0	4.32013e-05	1.72562	0	3	2520.12	-13.5023	37.9063	0
	High	AVISPDGEcSmDDLSFYVNR	2	1	1	41386786	C9(Carbamidomethyl); M11(Oxidation)	0				0	0.000477994	1.67516	0	2	2290.96	-14.6745	35.7004	0
	High	aVISPDGEcSMDDLSFYVNR	6	1	1	41386786	N-Term(TMT6plex); C9(Carbamidomethyl)	0	4.62645	6	51.3879	0	2.13494e-05	1.50433	0	2	2504.13	-14.127	42.2743	0
	High	YALGFQHALSPSASSck	1	1	1	41386786	C16(Carbamidomethyl); K17(TMT6plex)	0	1.82503	1		0	0.000538137	1.4857	0	3	2053.01	-13.0404	26.9295	0
	High	eKISPSTDSLAk	6	1	1	41386786	N-Term(TMT6plex); K12(TMT6plex)	0	0.710588	3	259.258	0	0.000142695	1.38025	0	3	1733.98	-11.9778	20.6728	1
	High	gLmVYANQVASDMMVSVmk	13	1	1	41386786	N-Term(TMT6plex); M3(Oxidation); M18(Oxidation); K19(TMT6plex)	0	3.70817	5	20.5232	0	0.000479172	0.860472	0	3	2564.27	-12.5069	46.6131	0
	High	gLMVYANQVASDMMVSVmk	6	1	1	41386786	N-Term(TMT6plex); M18(Oxidation); K19(TMT6plex)	0	4.08334	4	66.0998	9.8e-05	0.00109133	1.56507	0	3	2548.28	-10.6767	52.9123	0
	High	qLDEAVGNMAR	3	1	1	41386786	N-Term(TMT6plex)	0	5.005	3	17.2652	0.000205	0.0050995	2.52352	0	2	1432.72	-12.715	24.8504	0
	High	ERQLDEAVGNmAR	1	1	1	41386786	M11(Oxidation)	0				0.000205	0.00607722	2.06649	0	2	1504.7	-14.4561	11.3282	1
	High	LSSLVIQMAR	4	1	1	41386786		0				0.000205	0.00318091	2.0192	0	2	1117.62	-13.5734	27.8812	0
	High	EKISPSTDSLAK	1	1	1	41386786		0				0.000205	0.00313202	1.81548	0	2	1275.66	-13.3063	10.8952	1
	High	lVSALLGEKk	4	1	1	41386786	N-Term(TMT6plex); K10(TMT6plex)	0	1.04253	4	37.2639	0.000205	0.00305525	1.76313	0	3	1515.97	-12.5843	33.1906	1
	High	LDmSNmVLSLIQk	4	1	1	41386786	M3(Oxidation); M6(Oxidation); K13(TMT6plex)	0	3.0856	4	5.52966	0.000205	0.00508189	1.72796	0	2	1752.92	-11.9892	36.6824	0
	High	EIVSDLIDScmk	1	1	1	41386786	C10(Carbamidomethyl); M11(Oxidation); K12(TMT6plex)	0	2.96209	1		0.000205	0.00609232	1.65341	0	2	1654.79	-18.7846	33.2229	0
	High	LDmSNMVLSLIQk	16	1	1	41386786	M3(Oxidation); K13(TMT6plex)	0	2.20825	10	37.5133	0.000205	0.00212014	1.65133	0	2	1736.93	-11.443	42.397	0
	High	LDMSNMVLSLIQk	5	1	1	41386786	K13(TMT6plex)	0	2.22163	5	33.3752	0.000205	0.00235025	1.60717	0	2	1720.93	-11.8087	50.8541	0
	High	dNQHLDSQkLDMSNMVLSLIQk	1	1	1	41386786	N-Term(TMT6plex); K9(TMT6plex); K22(TMT6plex)	0	1.8138	1		0.000205	0.00512001	1.51015	0	4	3244.73	-11.8077	46.4438	1
	High	GYSVGDLLQEVMK	2	1	1	41386786		0				0.000205	0.00496324	1.36078	0	2	1438.71	-13.0194	47.4746	0
	High	dTEkQDQSk	6	1	1	41386786	N-Term(TMT6plex); K4(TMT6plex); K9(TMT6plex)	0	3.25101	6	5.94256	0.000205	0.00531476	1.35284	0	3	1765.97	-13.2627	12.0689	1
	High	LSSLVIQmAR	1	1	1	41386786	M8(Oxidation)	0				0.000205	0.00297402	1.28386	0	2	1133.62	-14.1726	19.9687	0
	High	QLDEAVGNmAR	5	1	1	41386786	M9(Oxidation)	0				0.000205	0.00150809	1.22587	0	2	1219.56	-12.7959	11.2264	0
	High	ISPSTDSLAK	3	1	1	41386786		0				0.000205	0.00608895	1.19471	0	2	1018.53	-14.5115	12.2583	0
	High	eSLTmWNQk	6	1	1	41386786	N-Term(TMT6plex); M5(Oxidation); K9(TMT6plex)	0	4.35349	6	3.36561	0.000205	0.00594393	1.14784	0	2	1610.84	-13.8968	28.083	0
	High	LVSALLGEKK	1	1	1	41386786		0				0.000205	0.00625439	1.09125	0	2	1057.65	-13.9301	14.8944	1
	High	LVSALLGEkkETk	2	1	1	41386786	K9(TMT6plex); K10(TMT6plex); K13(TMT6plex)	0	4.58202	2	29.5693	0.000205	0.00215351	1.01733	0	3	2103.31	-14.3114	24.4157	2
	High	DNQHLDSQkLDmSNmVLSLIQk	1	1	1	41386786	K9(TMT6plex); M12(Oxidation); M15(Oxidation); K22(TMT6plex)	0	1.46079	1		0.000205	0.00193371	0.963767	0	4	3047.55	-13.4508	36.1845	1
	High	qLDEAVGNmAR	9	1	1	41386786	N-Term(TMT6plex); M9(Oxidation)	0	4.2009	9	25.1087	0.000261	0.00745254	1.56219	0	2	1448.72	-12.6878	18.147	0
	High	SQcLSYTSLk	6	1	1	41386786	C3(Carbamidomethyl); K10(TMT6plex)	0	2.96635	6	8.58694	0.000261	0.00752758	1.27936	0	2	1415.72	-14.9504	25.5955	0
	High	LDmSNMVLSLIQK	1	1	1	41386786	M3(Oxidation)	0				0.000261	0.00652713	0.87019	0	2	1507.77	-13.0414	39.0563	0
	High	LVSALLGEk	4	1	1	41386786	K9(TMT6plex)	0	3.6387	4	32.4453	0.000431	0.0113247	1.68143	0	2	1158.71	-13.7417	28.5506	0
	High	tcPHkEEk	6	1	1	41386786	N-Term(TMT6plex); C2(Carbamidomethyl); K5(TMT6plex); K8(TMT6plex)	0	7.83388	6	30.3992	0.000431	0.00969454	1.37081	0	3	1715.95	-14.095	11.3854	1
	High	LDMSNMVLSLIQK	2	1	1	41386786		0				0.000481	0.0123353	1.24299	0	2	1491.77	-14.4624	48.4312	0
	High	SQcLSYTSLK	3	1	1	41386786	C3(Carbamidomethyl)	0				0.000481	0.0119629	1.20479	0	2	1186.56	-13.9553	17.8992	0
	High	RLVSALLGEk	2	1	1	41386786	K10(TMT6plex)	0	1.15004	2	16.7875	0.000586	0.0145398	1.33558	0	2	1314.81	-12.5164	25.7428	1
	High	ISPSTDSLAk	7	1	1	41386786	K10(TMT6plex)	0	3.27665	7	32.3078	0.000586	0.014482	1.11438	0	2	1247.69	-14.7558	19.0256	0
	High	EIIVIkDTEk	2	1	1	41386786	K6(TMT6plex); K10(TMT6plex)	0	2.62986	2	8.76933	0.001006	0.0186143	1.61946	0	3	1645.99	-13.1097	24.577	1
	High	GYSVGDLLQEVmk	4	1	1	41386786	M12(Oxidation); K13(TMT6plex)	0	3.70537	4	14.3656	0.001006	0.0190781	1.19044	0	2	1683.86	-14.6821	42.1895	0
	High	rLVSALLGEkk	2	1	1	41386786	N-Term(TMT6plex); K10(TMT6plex); K11(TMT6plex)	0	0.369895	2	40.1859	0.001054	0.0195615	1.33793	0	4	1901.23	-13.1947	31.3611	2
	High	GYSVGDLLQEVMk	4	1	1	41386786	K13(TMT6plex)	0	1.67052	4	10.5314	0.001526	0.0311637	1.72814	0	2	1667.87	-12.8948	48.9147	0
	High	sLTSAEk	8	1	1	41386786	N-Term(TMT6plex); K7(TMT6plex)	0	6.46919	8	18.6214	0.001571	0.0334056	1.42194	0	2	1193.7	-13.3329	17.989	0
	High	vIcFVDVSTLSmEDKDSk	4	1	1	41386786	N-Term(TMT6plex); C3(Carbamidomethyl); M12(Oxidation); K18(TMT6plex)	0	3.76765	4	12.6651	0.001665	0.0342545	1.88071	0	3	2547.27	-13.7553	38.4304	1
	High	DNQHLDSQkLDMSNmVLSLIQk	2	1	1	41386786	K9(TMT6plex); M15(Oxidation); K22(TMT6plex)	0.0252	1.39735	1		0.001665	0.0345221	1.15901	0	4	3031.56	-12.2999	41.9911	1
	High	vDLYSPR	2	1	1	41386786	N-Term(TMT6plex)	0	5.42426	2	8.32585	0.001771	0.0372992	1.63066	0	2	1078.59	-16.2126	22.6305	0
	High	nLFNHGk	4	1	1	41386786	N-Term(TMT6plex); K7(TMT6plex)	0	4.39302	4	19.1802	0.001877	0.0437934	2.18749	0	2	1287.74	-13.1076	19.1075	0
	High	RLVSALLGEK	1	1	1	41386786		0				0.002008	0.046582	1.94156	0	2	1085.65	-12.8265	20.1884	1
	High	ESLTMWNQk	2	1	1	41386786	K9(TMT6plex)	0	1.33833	2	4.30817	0.002477	0.0551184	0.912983	0	2	1365.69	-12.5405	28.4308	0
	High	lPEVSAk	9	1	1	41386786	N-Term(TMT6plex); K7(TMT6plex)	0	5.12369	9	4.46792	0.002608	0.0558757	1.43507	0	2	1201.74	-14.3412	28.3387	0
	High	LPEVSAk	2	1	1	41386786	K7(TMT6plex)	0	2.24143	2	37.186	0.003688	0.0829885	0.961653	0	2	972.579	-14.3015	15.9524	0
	High	ESLTmWNQk	1	1	1	41386786	M5(Oxidation); K9(TMT6plex)	0	2.9454	1		0.004105	0.0891025	0.766029	0	2	1381.68	-13.4859	23.2059	0
	High	lSSLVIQmAR	1	1	1	41386786	N-Term(TMT6plex); M8(Oxidation)	0	3.91623	1		0.008737	0.139179	0.669684	0	2	1362.78	-14.0054	31.2357	0
78369420	synaptojanin-2-binding protein [Bos taurus]	5.04924	17.93	1	2	2	4	protein binding	cytoplasm; membrane; mitochondrion	transport	Pf00595	11.0917	3	145.986	145	15.8001	5.93506
	A2	Sequence	# PSMs	# Proteins	# Protein Groups	Protein Group Accessions	Modifications	ΔCn	126/129	126/129 Count	126/129 Variability [%]	q-Value	PEP	XCorr	Probability	Charge	MH+ [Da]	ΔM [ppm]	RT [min]	# Missed Cleavages
	High	sENIASLGESLAMk	4	1	1	359069880	N-Term(TMT6plex); K14(TMT6plex)	0	5.36422	4	23.3979	0	1.42921e-07	4.44674	0	2	1908.04	-7.80423	39.8044	0
	High	eRDILAHENDNLQEQFAk	6	1	1	359069880	N-Term(TMT6plex); K18(TMT6plex)	0	2.1324	6	69.1814	0	1.23031e-06	4.15608	0	3	2628.34	-14.4308	30.0499	1
	High	iEELEcTVHNLDDER	4	1	1	359069880	N-Term(TMT6plex); C6(Carbamidomethyl)	0	5.41411	4	27.3337	0	3.3442e-06	3.88973	0	3	2100.98	-11.4775	38.2176	0
	High	dILAHENDNLQEQFAk	5	1	1	359069880	N-Term(TMT6plex); K16(TMT6plex)	0	3.64932	5	14.6637	0	8.12376e-06	3.65227	0	3	2343.19	-18.07	32.6343	0
	High	ERDILAHENDNLQEQFAk	3	1	1	359069880	K18(TMT6plex)	0	2.4306	3	56.7155	0	1.67404e-05	3.60783	0	3	2399.18	-15.1865	28.1567	1
	High	dQEIEMMENELDSAR	3	1	1	359069880	N-Term(TMT6plex)	0	4.79846	3	10.6081	0	1.35021e-05	3.41702	0	2	2038.9	-13.0127	42.0632	0
	High	vQDTNLEVNk	6	1	1	359069880	N-Term(TMT6plex); K10(TMT6plex)	0	5.13628	6	6.81127	0	0.00013477	3.41138	0	2	1617.9	-14.3003	24.0318	0
	High	iSMQNLEALLVANR	12	1	1	359069880	N-Term(TMT6plex)	0	4.60941	12	14.973	0	1.17424e-05	3.39104	0	3	1800.99	-17.9863	49.2313	0
	High	dkTFLLYEQAQEEIAR	5	1	1	359069880	N-Term(TMT6plex); K2(TMT6plex)	0	3.32913	5	6.73044	0	7.82785e-06	3.34842	0	3	2412.28	-14.0069	38.7465	1
	High	lNDTHNELSDIk	3	1	1	359069880	N-Term(TMT6plex); K12(TMT6plex)	0	6.11164	3	32.0262	0	2.47016e-05	3.18852	0	3	1856.99	-12.0244	26.3344	0
	High	akQENQALSk	6	1	1	359069880	N-Term(TMT6plex); K2(TMT6plex); K10(TMT6plex)	0	2.49244	6	5.16481	0	0.000134975	2.98443	0	2	1804.07	-13.24	16.4428	1
	High	qLDETNDELAQIAR	9	1	1	359069880	N-Term(TMT6plex)	0	3.82908	9	13.3415	0	1.9268e-06	2.87087	0	2	1844.93	-13.4129	32.4642	0
	High	yELQLTQEk	3	1	1	359069880	N-Term(TMT6plex); K9(TMT6plex)	0	8.68751	3	17.8285	0	0.000258669	2.80616	0	2	1609.9	-12.8664	29.8167	0
	High	DILAHENDNLQEQFAk	4	1	1	359069880	K16(TMT6plex)	0	2.47162	4	16.028	0	0.000335983	2.73111	0	2	2114.04	-12.8484	30.8806	0
	High	rQLDETNDELAQIAR	2	1	1	359069880	N-Term(TMT6plex)	0	3.14493	2	14.6488	0	7.2718e-07	2.64499	0	3	2001.03	-13.7077	28.3866	1
	High	nVVTQLEADLDITkR	2	1	1	359069880	N-Term(TMT6plex); K14(TMT6plex)	0	3.45918	2	3.66012	0	1.48449e-08	2.57896	0	3	2173.23	-13.4637	44.503	1
	High	lELITAEAEGNR	7	1	1	359069880	N-Term(TMT6plex)	0	5.05232	7	29.5094	0	1.23866e-05	2.56952	0	2	1544.83	-13.9275	35.0774	0
	High	hLAEIQGNVk	4	1	1	359069880	N-Term(TMT6plex); K10(TMT6plex)	0	4.2345	4	2.64756	0	0.000851999	2.54359	0	3	1566.91	-14.0896	20.4349	0
	High	NVVTQLEADLDITkR	3	1	1	359069880	K14(TMT6plex)	0	1.57372	3	3.22374	0	1.82377e-05	2.51278	0	2	1944.07	-14.966	43.6417	1
	High	eVEQHLNAER	9	1	1	359069880	N-Term(TMT6plex)	0	3.35132	9	10.1811	0	0.000186805	2.48118	0	2	1453.74	-15.3886	13.684	0
	High	sENIASLGESLAmk	3	1	1	359069880	N-Term(TMT6plex); M13(Oxidation); K14(TMT6plex)	0	5.14871	3	3.06157	0	5.82581e-05	2.46702	0	3	1924.02	-11.797	37.7125	0
	High	mEQMSNMTLMk	2	1	1	359069880	N-Term(TMT6plex); K11(TMT6plex)	0	9.69692	2	14.0437	0	8.19326e-06	2.45865	0	2	1801.89	-12.0978	35.3243	0
	High	ISMQNLEALLVANR	5	1	1	359069880		0				0	0.000162335	2.45034	0	2	1571.84	-12.9705	45.3187	0
	High	qAEADNNTLk	5	1	1	359069880	N-Term(TMT6plex); K10(TMT6plex)	0	10.4093	5	30.532	0	1.8881e-05	2.38839	0	2	1561.84	-13.1864	16.1425	0
	High	qSTEALIMcEQDISR	2	1	1	359069880	N-Term(TMT6plex); C9(Carbamidomethyl)	0	6.69261	2	3.81083	0	1.90456e-05	2.32504	0	2	2009.95	-14.5666	32.3958	0
	High	iAQETAFNEk	5	1	1	359069880	N-Term(TMT6plex); K10(TMT6plex)	0	4.66491	5	10.2659	0	1.62503e-05	2.31342	0	2	1608.88	-14.3956	25.7726	0
	High	qAEADNNTLkLELITAEAEGNR	1	1	1	359069880	N-Term(TMT6plex); K10(TMT6plex)	0	1.28874	1		0	4.72644e-07	2.24384	0	3	2858.48	-14.6722	37.3105	1
	High	nVVTQLEADLDITk	1	1	1	359069880	N-Term(TMT6plex); K14(TMT6plex)	0	9.60652	1		0	2.39765e-05	2.17304	0	2	2017.13	-13.1146	48.8314	0
	High	dkEYQSQIALQEk	2	1	1	359069880	N-Term(TMT6plex); K2(TMT6plex); K13(TMT6plex)	0	5.48176	2	56.4721	0	0.000769061	2.13412	0	3	2267.26	-12.5757	25.8835	1
	High	eYQSQIALQEk	1	1	1	359069880	N-Term(TMT6plex); K11(TMT6plex)	0	6.3671	1		0	2.68906e-05	2.08805	0	2	1794.98	-12.6802	26.2706	0
	High	tFLLYEQAQEEIAR	3	1	1	359069880	N-Term(TMT6plex)	0	5.40895	3	22.999	0	8.67449e-06	2.01579	0	2	1940	-15.0184	41.5891	0
	High	eEISILGATLNDLAk	6	1	1	359069880	N-Term(TMT6plex); K15(TMT6plex)	0	6.66059	6	35.6775	0	9.44833e-06	1.96294	0	2	2045.16	-12.7254	49.2774	0
	High	eSEIQLLk	3	1	1	359069880	N-Term(TMT6plex); K8(TMT6plex)	0	8.27969	3	11.0062	0	0.000627541	1.95732	0	2	1417.85	-14.1694	30.5506	0
	High	dQEIEMmENELDSAR	5	1	1	359069880	N-Term(TMT6plex); M7(Oxidation)	0	5.0168	3	15.672	0	0.000552671	1.93773	0	2	2054.89	-14.9516	30.2309	0
	High	kkYELQLTQEk	2	1	1	359069880	K1(TMT6plex); K2(TMT6plex); K11(TMT6plex)	0	0.75248	1		0	8.75597e-05	1.87462	0	3	2095.25	-11.5952	24.3234	2
	High	HLAEIQGNVk	1	1	1	359069880	K10(TMT6plex)	0	0.38156	1		0	0.000709015	1.86633	0	2	1337.76	-12.9126	14.7069	0
	High	lLYENTEkDLSDTQR	2	1	1	359069880	N-Term(TMT6plex); K8(TMT6plex)	0	1.12579	2	25.574	0	5.8182e-05	1.83335	0	3	2283.2	-10.8908	29.489	1
	High	sLEENLcYR	2	1	1	359069880	N-Term(TMT6plex); C7(Carbamidomethyl)	0	5.97179	2	38.7644	0	0.000632741	1.75767	0	2	1412.68	-14.3569	26.7222	0
	High	nIIAEMEQASR	3	1	1	359069880	N-Term(TMT6plex)	0	4.16103	3	3.69415	0	0.000485968	1.73801	0	2	1490.76	-12.4588	37.2128	0
	High	qkVQDTNLEVNk	1	1	1	359069880	N-Term(TMT6plex); K2(TMT6plex); K12(TMT6plex)	0	1.24231	1		0	0.000573029	1.73428	0	3	2103.21	-13.2775	22.0897	1
	High	aMDTESELGR	2	1	1	359069880	N-Term(TMT6plex)	0	5.51388	2	3.13344	0	0.000348249	1.72911	0	2	1337.64	-13.6927	20.01	0
	High	aNEDAENWENk	3	1	1	359069880	N-Term(TMT6plex); K11(TMT6plex)	0	5.4892	3	7.89022	0	0.000366832	1.70301	0	2	1777.85	-13.1804	24.2045	0
	High	qSIAQREEISILGATLNDLAk	2	1	1	359069880	N-Term(TMT6plex); K21(TMT6plex)	0	1.37173	2	82.1685	0	0.000215349	1.70196	0	3	2728.51	-18.0136	46.2569	1
	High	ecLQAcLDk	2	1	1	359069880	N-Term(TMT6plex); C2(Carbamidomethyl); C6(Carbamidomethyl); K9(TMT6plex)	0	8.6632	2	5.15333	0	9.61877e-05	1.70103	0	2	1594.81	-13.8238	26.5863	0
	High	EEISILGATLNDLAk	3	1	1	359069880	K15(TMT6plex)	0	3.47648	3	54.4031	0	0.000108904	1.52263	0	2	1816	-13.2061	46.1084	0
	High	eHLcLAENk	4	1	1	359069880	N-Term(TMT6plex); C4(Carbamidomethyl); K9(TMT6plex)	0	6.07624	4	11.7235	0	0.000296788	1.44922	0	2	1571.84	-15.5382	20.2838	0
	High	SENIASLGESLAMk	3	1	1	359069880	K14(TMT6plex)	0	2.23723	3	3.28397	0	0.000104713	1.42089	0	2	1678.87	-10.5608	37.4985	0
	High	SQIATLHk	3	1	1	359069880	K8(TMT6plex)	0	1.95359	3	7.47705	9.8e-05	0.00111181	1.09533	0	3	1126.66	-11.8435	14.1687	0
	High	dVAFTDLRR	2	1	1	359069880	N-Term(TMT6plex)	0	1.21791	2	37.7926	0.000191	0.00131807	2.31527	0	3	1321.73	-13.1877	24.032	1
	High	sQIATLHk	4	1	1	359069880	N-Term(TMT6plex); K8(TMT6plex)	0	3.32822	4	12.6655	0.000205	0.00198518	2.57565	0	3	1355.82	-12.3617	19.0881	0
	High	eTITTVEk	4	1	1	359069880	N-Term(TMT6plex); K8(TMT6plex)	0	4.10141	4	4.65898	0.000205	0.00272016	2.43824	0	2	1378.8	-13.5614	23.3277	0
	High	lLYENTEk	3	1	1	359069880	N-Term(TMT6plex); K8(TMT6plex)	0	7.84354	3	3.30828	0.000205	0.00414225	2.30529	0	2	1467.83	-12.8566	26.33	0
	High	AkQENQALSk	2	1	1	359069880	K2(TMT6plex); K10(TMT6plex)	0	1.22015	1		0.000205	0.00300186	2.2698	0	3	1574.91	-12.87	12.3481	1
	High	ekEcLQAcLDk	4	1	1	359069880	N-Term(TMT6plex); K2(TMT6plex); C4(Carbamidomethyl); C8(Carbamidomethyl); K11(TMT6plex)	0	4.89176	4	3.77964	0.000205	0.00225023	2.26057	0	3	2081.11	-13.8093	26.6632	1
	High	qkAENNSLR	3	1	1	359069880	N-Term(TMT6plex); K2(TMT6plex)	0	2.37496	3	4.68874	0.000205	0.00501109	2.15708	0	3	1517.86	-13.9439	10.3839	1
	High	dkEYQSQIALQEkESEIQLLk	1	1	1	359069880	N-Term(TMT6plex); K2(TMT6plex); K13(TMT6plex); K21(TMT6plex)	0	0.527392	1		0.000205	0.00159999	1.98152	0	4	3436.93	-11.9784	38.685	2
	High	iSmQNLEALLVANR	1	1	1	359069880	N-Term(TMT6plex); M3(Oxidation)	0	4.50863	1		0.000205	0.00153006	1.74555	0	2	1816.99	-11.7635	41.3967	0
	High	ekVDALNR	1	1	1	359069880	N-Term(TMT6plex); K2(TMT6plex)	0	1.86134	1		0.000205	0.00352671	1.67676	0	2	1402.82	-13.4298	16.9042	1
	High	NIIAEMEQASR	2	1	1	359069880		0				0.000205	0.0019502	1.63315	0	2	1261.6	-12.9087	31.4512	0
	High	VQDTNLEVNk	3	1	1	359069880	K10(TMT6plex)	0	2.75594	3	29.6361	0.000205	0.00202119	1.62703	0	2	1388.74	-15.3645	18.4493	0
	High	NIIAEmEQASR	4	1	1	359069880	M6(Oxidation)	0				0.000205	0.00299965	1.56242	0	2	1277.6	-13.3532	13.9842	0
	High	qENQALSk	2	1	1	359069880	N-Term(TMT6plex); K8(TMT6plex)	0	8.1513	2	15.8207	0.000205	0.00220446	1.53012	0	2	1375.78	-13.9173	15.7666	0
	High	QAEADNNTLk	4	1	1	359069880	K10(TMT6plex)	0	3.27092	4	12.6992	0.000205	0.00144978	1.35075	0	2	1332.68	-12.6382	11.8842	0
	High	vSALADLSSTR	1	1	1	359069880	N-Term(TMT6plex)	0	6.00101	1		0.000205	0.00295211	1.14556	0	2	1348.74	-15.5212	29.5511	0
	High	kLNDTHNELSDIK	6	1	1	359069880	K1(TMT6plex)	0	1.94822	3	5.28142	0.000431	0.00929999	2.64035	0	3	1755.92	-14.1942	16.7448	1
	High	TFLLYEQAQEEIAR	1	1	1	359069880		0				0.000431	0.0110906	1.72869	0	2	1710.85	-13.3383	38.213	0
	High	VQDTNLEVNK	1	1	1	359069880		0				0.000431	0.010961	1.67485	0	2	1159.58	-14.2175	11.06	0
	High	amDTESELGR	2	1	1	359069880	N-Term(TMT6plex); M2(Oxidation)	0	4.06683	2	19.1056	0.000431	0.0108194	1.57736	0	2	1353.63	-14.6441	15.4934	0
	High	qSTEALImcEQDISR	3	1	1	359069880	N-Term(TMT6plex); M8(Oxidation); C9(Carbamidomethyl)	0	3.92339	3	21.7354	0.000431	0.0100865	0.59485	0	3	2025.96	-8.33301	31.3972	0
	High	iMcLDEk	2	1	1	359069880	N-Term(TMT6plex); C3(Carbamidomethyl); K7(TMT6plex)	0	6.55322	2	19.3397	0.000961	0.0181969	1.34434	0	2	1366.73	-14.3163	29.7323	0
	High	mEEELQk	2	1	1	359069880	N-Term(TMT6plex); K7(TMT6plex)	0	5.0356	2	3.74478	0.001006	0.0192927	1.1605	0	2	1364.73	-13.5548	25.7041	0
	High	DkEYQSQIALQEk	4	1	1	359069880	K2(TMT6plex); K13(TMT6plex)	0	3.19003	2	7.5759	0.001054	0.0197758	1.53423	0	3	2038.1	-13.077	25.0388	1
	High	QLDETNDELAQIAR	1	1	1	359069880		0				0.001092	0.0207945	1.33972	0	2	1615.77	-15.1083	28.283	0
	High	IAQETAFNEk	2	1	1	359069880	K10(TMT6plex)	0	2.22191	2	15.4192	0.001338	0.0243628	1.86364	0	2	1379.72	-12.9168	19.6929	0
	High	DVAFTDLR	3	1	1	359069880		0				0.001364	0.0259537	1.37538	0	2	936.467	-12.5876	26.6656	0
	High	VSALADLSSTR	1	1	1	359069880		0				0.001364	0.0246688	1.18935	0	2	1119.59	-12.1846	22.5651	0
	High	sTTAHAILR	1	1	1	359069880	N-Term(TMT6plex)	0	4.82111	1		0.001526	0.0313143	1.67024	0	3	1198.69	-13.3901	12.6763	0
	High	dVAFTDLR	2	1	1	359069880	N-Term(TMT6plex)	0	5.22084	2	8.25309	0.002008	0.0469532	1.67668	0	2	1165.63	-13.0702	29.9373	0
	High	QENQALSk	1	1	1	359069880	K8(TMT6plex)	0	2.38451	1		0.003334	0.0779753	1.39606	0	2	1146.62	-13.3198	11.4269	0
	High	sLEENLcYRDF	1	1	1	359069880	N-Term(TMT6plex); C7(Carbamidomethyl)	0	4.21331	1		0.00358	0.0804479	1.43127	0	2	1674.78	-12.5672	35.4273	1
	High	qMMDQLR	1	1	1	359069880	N-Term(TMT6plex)	0	6.0052	1		0.009462	0.149828	1.2005	0	2	1150.58	-13.8648	21.6045	0
77736313	luc7-like protein 3 [Bos taurus]	0	1.62	1	1	1	1	DNA binding; RNA binding	membrane; nucleus; organelle lumen	cell death; cell organization and biogenesis; metabolic process; response to stimulus	Pf03194	10.8852	1		432	51.4651	9.78857
	A2	Sequence	# PSMs	# Proteins	# Protein Groups	Protein Group Accessions	Modifications	ΔCn	126/129	126/129 Count	126/129 Variability [%]	q-Value	PEP	XCorr	Probability	Charge	MH+ [Da]	ΔM [ppm]	RT [min]	# Missed Cleavages
	High	gTGTAETLLQNAYQAIHNELR	8	1	1	155371815	N-Term(TMT6plex)	0	2.58825	8	33.1439	0	3.73358e-07	5.20831	0	3	2529.3	-10.1598	49.8264	0
	High	nLHNVTGTLmTDTDFVSAVk	5	1	1	155371815	N-Term(TMT6plex); M10(Oxidation); K20(TMT6plex)	0	4.20444	5	18.5301	0	1.40552e-07	3.99444	0	3	2637.36	-11.9693	36.4934	0
	High	GTGTAETLLQNAYQAIHNELR	1	1	1	155371815		0				0	3.42014e-05	3.16769	0	3	2300.14	-10.2837	48.2404	0
	High	sPAVSHESSLR	4	1	1	155371815	N-Term(TMT6plex)	0	1.26881	4	96.413	0	0.000735004	3.00152	0	3	1398.74	-12.8243	11.8707	0
	High	eGISAcLQGSPFVTPk	3	1	1	155371815	N-Term(TMT6plex); C6(Carbamidomethyl); K16(TMT6plex)	0	10.6702	3	20.8136	0	8.35662e-06	2.94033	0	2	2149.15	-11.441	36.8658	0
	High	vIVSNHNLTDTVQNk	2	1	1	155371815	N-Term(TMT6plex); K15(TMT6plex)	0	1.67017	2	10.9955	0	0.000418421	2.92698	0	3	2140.18	-13.4391	25.7093	0
	High	sGDASRPTSAFPESLYEcLSTk	23	1	1	155371815	N-Term(TMT6plex); C18(Carbamidomethyl); K22(TMT6plex)	0	10.8683	23	26.6558	0	4.50873e-06	2.86055	0	3	2861.4	-13.9915	38.9183	0
	High	nLHNVTGTLMTDTDFVSAVk	3	1	1	155371815	N-Term(TMT6plex); K20(TMT6plex)	0	5.0084	3	20.593	0	3.92481e-07	2.81434	0	3	2621.37	-12.6317	39.6731	0
	High	lLQLSAAAVEk	10	1	1	155371815	N-Term(TMT6plex); K11(TMT6plex)	0	4.79789	10	11.5766	0	6.46276e-05	2.75949	0	3	1600.98	-13.3788	37.6542	0
	High	mSDESLSIFk	1	1	1	155371815	N-Term(TMT6plex); K10(TMT6plex)	0	5.20071	1		0	0.000245446	2.72485	0	2	1614.86	-12.5359	38.3962	0
	High	lNEcDETGGAFAGLTk	9	1	1	155371815	N-Term(TMT6plex); C4(Carbamidomethyl); K16(TMT6plex)	0	6.96533	9	14.0955	0	1.41027e-07	2.69925	0	2	2141.07	-12.2967	35.4338	0
	High	aSGTLQSPPNLk	14	1	1	155371815	N-Term(TMT6plex); K12(TMT6plex)	0	4.26046	14	5.65142	0	3.1898e-05	2.69316	0	2	1670.96	-14.4017	26.4297	0
	High	gFcVDYYNTTSR	2	1	1	155371815	N-Term(TMT6plex); C3(Carbamidomethyl)	0	4.44927	2	1.04215	0	2.95005e-05	2.63572	0	2	1711.78	-11.0066	29.9441	0
	High	scVETLGEHIIk	6	1	1	155371815	N-Term(TMT6plex); C2(Carbamidomethyl); K12(TMT6plex)	0	3.70526	6	15.7979	0	5.99733e-05	2.61303	0	2	1844.01	-12.0727	29.551	0
	High	eDNSPQcERPVTPSPAk	6	1	1	155371815	N-Term(TMT6plex); C7(Carbamidomethyl); K17(TMT6plex)	0	11.3107	6	28.0044	0	0.0003837	2.53862	0	3	2370.18	-13.0182	18.0293	0
	High	aTDIMDAMLGk	9	1	1	155371815	N-Term(TMT6plex); K11(TMT6plex)	0	3.67464	9	6.06363	0	6.52928e-06	2.53003	0	2	1623.86	-15.0641	44.7512	0
	High	lTNLVIAMAR	6	1	1	155371815	N-Term(TMT6plex)	0	5.32944	6	11.5677	0	9.65465e-05	2.47159	0	2	1330.79	-13.6407	41.6653	0
	High	qLDEAVGNVTR	5	1	1	155371815	N-Term(TMT6plex)	0	4.16468	5	19.4654	0	5.61284e-05	2.46212	0	2	1430.76	-12.6665	23.1376	0
	High	sVGEVLQSVLR	11	1	1	155371815	N-Term(TMT6plex)	0	4.40434	11	8.8523	0	0.000490878	2.46091	0	2	1415.82	-13.3898	42.055	0
	High	nLLSETIFk	5	1	1	155371815	N-Term(TMT6plex); K9(TMT6plex)	0	7.0048	5	10.5868	0	0.000276521	2.34798	0	2	1522.9	-15.1885	41.4215	0
	High	SLSAQPPEGcTAPk	5	1	1	155371815	C10(Carbamidomethyl); K14(TMT6plex)	0	2.02498	5	17.5845	0	0.000382625	2.1819	0	2	1671.83	-14.1279	17.727	0
	High	scDSPLAELGDDk	5	1	1	155371815	N-Term(TMT6plex); C2(Carbamidomethyl); K13(TMT6plex)	0	8.90277	5	14.0498	0	6.94396e-05	2.17475	0	2	1864.91	-13.6216	33.2781	0
	High	EDNSPQcERPVTPSPAk	3	1	1	155371815	C7(Carbamidomethyl); K17(TMT6plex)	0	3.5435	3	4.82244	0	1.89099e-05	2.1131	0	3	2141.02	-16.023	15.6112	0
	High	NLHNVTGTLmTDTDFVSAVk	2	1	1	155371815	M10(Oxidation); K20(TMT6plex)	0	2.22703	2	2.53068	0	0.000808278	2.09572	0	3	2408.2	-14.4648	33.8553	0
	High	dTTIATIVLk	5	1	1	155371815	N-Term(TMT6plex); K10(TMT6plex)	0	8.23855	5	59.525	0	0.000232321	2.0873	0	2	1532.94	-14.4518	36.9797	0
	High	vDVYSPGDSQPQDWk	2	1	1	155371815	N-Term(TMT6plex); K15(TMT6plex)	0	6.38902	2	7.16151	0	0.000858706	1.9991	0	2	2179.08	-12.777	34.4632	0
	High	ScVETLGEHIIk	4	1	1	155371815	C2(Carbamidomethyl); K12(TMT6plex)	0	1.56858	4	13.134	0	0.000254653	1.97706	0	3	1614.85	-12.7179	26.3782	0
	High	SGDASRPTSAFPESLYEcLSTk	8	1	1	155371815	C18(Carbamidomethyl); K22(TMT6plex)	0	3.09552	8	26.8314	0	0.000143573	1.97508	0	3	2632.25	-10.6073	40.7566	0
	High	VASELVNETVTAcSk	1	1	1	155371815	C13(Carbamidomethyl); K15(TMT6plex)	0	3.53219	1		0	0.000100418	1.91292	0	2	1836.93	-12.3996	26.7957	0
	High	vASELVNETVTAcSk	3	1	1	155371815	N-Term(TMT6plex); C13(Carbamidomethyl); K15(TMT6plex)	0	5.07018	3	22.8295	0	7.0341e-07	1.87653	0	2	2066.09	-13.2541	34.4084	0
	High	LNEcDETGGAFAGLTk	5	1	1	155371815	C4(Carbamidomethyl); K16(TMT6plex)	0	2.0074	5	13.9442	0	0.000324981	1.77885	0	2	1911.91	-11.1695	30.9691	0
	High	dTTIATIVLkk	3	1	1	155371815	N-Term(TMT6plex); K10(TMT6plex); K11(TMT6plex)	0	0.934126	3	0.792944	0	0.000201076	1.75844	0	3	1890.2	-11.9363	34.4053	1
	High	QLDEAVGNVTR	5	1	1	155371815		0				0	0.00087696	1.71691	0	2	1201.6	-14.0929	17.7106	0
	High	kEINEkIDGSENR	2	1	1	155371815	K1(TMT6plex); K6(TMT6plex)	0	2.32295	1		0	0.000687677	1.55925	0	3	1990.07	-13.2782	16.9598	2
	High	aTkEDNSPQcERPVTPSPAk	2	1	1	155371815	N-Term(TMT6plex); K3(TMT6plex); C10(Carbamidomethyl); K20(TMT6plex)	0	1.39022	2	3.37036	0	0.000766818	1.55842	0	4	2899.52	-11.8215	17.5381	1
	High	ScDSPLAELGDDk	4	1	1	155371815	C2(Carbamidomethyl); K13(TMT6plex)	0	4.41222	4	16.8515	0	0.00015775	1.50354	0	2	1635.75	-13.4598	30.5686	0
	High	sLSAQPPEGcTAPk	4	1	1	155371815	N-Term(TMT6plex); C10(Carbamidomethyl); K14(TMT6plex)	0	5.96649	4	16.5856	0	0.000147642	1.36386	0	2	1900.99	-14.1418	22.9274	0
	High	nLHNVTGTLmTDTDFVSAVkR	1	1	1	155371815	N-Term(TMT6plex); M10(Oxidation); K20(TMT6plex)	0	2.46228	1		9.8e-05	0.00114236	2.11927	0	4	2793.45	-15.1453	34.4292	1
	High	lYSVIFAk	10	1	1	155371815	N-Term(TMT6plex); K8(TMT6plex)	0	5.97449	10	12.9916	0.000205	0.00193342	2.7377	0	2	1398.86	-13.6855	41.5776	0
	High	sDHScDPk	4	1	1	155371815	N-Term(TMT6plex); C5(Carbamidomethyl); K8(TMT6plex)	0	2.71124	4	82.5565	0.000205	0.00148794	2.39486	0	3	1403.68	-10.712	9.2813	0
	High	ASGTLQSPPNLk	5	1	1	155371815	K12(TMT6plex)	0	1.84861	5	18.6937	0.000205	0.00390161	2.21714	0	2	1441.8	-11.9715	22.581	0
	High	nVNFASMk	5	1	1	155371815	N-Term(TMT6plex); K8(TMT6plex)	0	5.857	5	6.77251	0.000205	0.00203943	2.13472	0	2	1368.75	-12.9182	28.0619	0
	High	VcTPTPkPEk	3	1	1	155371815	C2(Carbamidomethyl); K7(TMT6plex); K10(TMT6plex)	0	2.46504	3	8.92804	0.000205	0.00203181	1.88577	0	3	1614.91	-14.2487	14.9653	0
	High	EGISAcLQGSPFVTPk	4	1	1	155371815	C6(Carbamidomethyl); K16(TMT6plex)	0	3.9663	4	18.7423	0.000205	0.00480077	1.7909	0	2	1919.98	-14.7941	35.5986	0
	High	gGRGPDDRPSSk	1	1	1	155371815	N-Term(TMT6plex); K12(TMT6plex)	0	0.234615	1		0.000205	0.00299629	1.68837	0	4	1686.91	-10.3311	8.69306	1
	High	LLQLSAAAVEk	2	1	1	155371815	K11(TMT6plex)	0	2.91172	2	11.1527	0.000205	0.0032424	1.47103	0	2	1371.82	-14.3814	30.0797	0
	High	LTNLVIAMAR	1	1	1	155371815		0				0.000205	0.00185268	1.39188	0	2	1101.63	-11.9639	30.1941	0
	High	SVGEVLQSVLR	1	1	1	155371815		0				0.000205	0.00150642	1.22488	0	2	1186.66	-14.9738	36.2679	0
	High	VDVYSPGDSQPQDWk	4	1	1	155371815	K15(TMT6plex)	0	2.13173	4	9.82789	0.000205	0.00194569	1.17768	0	2	1949.91	-17.8633	31.5926	0
	High	DTTIATIVLkk	2	1	1	155371815	K10(TMT6plex); K11(TMT6plex)	0	0.928028	2	21.5557	0.000205	0.00436542	1.06521	0	2	1661.04	-13.4104	33.4075	1
	High	ASGTLQSPPNLK	1	1	1	155371815		0				0.000205	0.00253898	0.971331	0	2	1212.64	-12.7502	14.3417	0
	High	sTAGFQDIR	4	1	1	155371815	N-Term(TMT6plex)	0	4.94411	4	28.3412	0.000261	0.00667769	1.88065	0	2	1223.64	-14.1353	20.3833	0
	High	vcTPTPkPEk	5	1	1	155371815	N-Term(TMT6plex); C2(Carbamidomethyl); K7(TMT6plex); K10(TMT6plex)	0	7.6623	5	12.5647	0.000385	0.00859983	1.14773	0	3	1844.06	-14.8769	19.5702	0
	High	aTDImDAMLGk	2	1	1	155371815	N-Term(TMT6plex); M5(Oxidation); K11(TMT6plex)	0	4.29554	2	3.74962	0.000431	0.0112085	2.00472	0	2	1639.86	-12.9329	34.2916	0
	High	sFFSHGSQk	1	1	1	155371815	N-Term(TMT6plex); K9(TMT6plex)	0	1.3564	1		0.000481	0.0123201	1.87033	0	3	1482.79	-13.82	20.3576	0
	High	aTDImDAmLGk	4	1	1	155371815	N-Term(TMT6plex); M5(Oxidation); M8(Oxidation); K11(TMT6plex)	0	3.35534	4	26.8228	0.000853	0.0177288	1.92122	0	2	1655.85	-13.8654	27.3407	0
	High	NLLSETIFk	6	1	1	155371815	K9(TMT6plex)	0	4.09098	6	9.93013	0.000853	0.0175983	1.43434	0	2	1293.74	-13.0913	38.7829	0
	High	nTPSDkAPGSGDR	3	1	1	155371815	N-Term(TMT6plex); K6(TMT6plex)	0	3.39234	3	17.7859	0.001054	0.0200029	1.20983	0	3	1759.91	-12.2953	11.5775	1
	High	gPDDRPSSk	9	1	1	155371815	N-Term(TMT6plex); K9(TMT6plex)	0	3.65733	9	4.53519	0.001092	0.0209299	1.15106	0	3	1416.77	-12.9257	10.7602	0
	High	DTTIATIVLk	1	1	1	155371815	K10(TMT6plex)	0	3.08747	1		0.001364	0.0252295	1.45053	0	2	1303.79	-13.084	36.3189	0
	High	eASHDPIR	1	1	1	155371815	N-Term(TMT6plex)	0	4.68552	1		0.001398	0.0281552	2.10848	0	3	1153.6	-10.7991	8.98941	0
	High	SLSAQPPEGcTAPK	2	1	1	155371815	C10(Carbamidomethyl)	0				0.001526	0.031532	1.05182	0	2	1442.68	-12.5864	15.0454	0
	High	NTPSDkAPGSGDR	1	1	1	155371815	K6(TMT6plex)	0	0.814538	1		0.001571	0.0330031	1.37334	0	3	1530.75	-11.0068	8.48154	1
	High	lcLIIAk	1	1	1	155371815	N-Term(TMT6plex); C2(Carbamidomethyl); K7(TMT6plex)	0	7.57303	1		0.001665	0.0341804	1.58097	0	2	1288.82	-15.8409	37.0077	0
	High	NLLSETIFK	1	1	1	155371815		0				0.001745	0.0360657	1.24074	0	2	1064.58	-13.3019	35.8082	0
	High	LYSVIFAk	1	1	1	155371815	K8(TMT6plex)	0	2.33644	1		0.001877	0.0446087	1.48411	0	2	1169.7	-14.6198	33.4386	0
	High	STAGFQDIR	3	1	1	155371815		0				0.002624	0.0594886	0.984822	0	2	994.483	-12.7602	17.6657	0
	High	fkPGESSLGR	5	1	1	155371815	N-Term(TMT6plex); K2(TMT6plex)	0	5.15756	5	1.29299	0.002675	0.0642016	1.14462	0	2	1535.88	-12.6075	20.8708	0
	High	ATDImDAmLGk	1	1	1	155371815	M5(Oxidation); M8(Oxidation); K11(TMT6plex)	0	3.7328	1		0.002926	0.0701405	1.5208	0	2	1426.69	-18.4251	22.5877	0
	High	iDGSENR	1	1	1	155371815	N-Term(TMT6plex)	0	6.91891	1		0.004736	0.0933174	1.50585	0	2	1019.52	-12.3073	10.058	0
	High	nVNFASmk	1	1	1	155371815	N-Term(TMT6plex); M7(Oxidation); K8(TMT6plex)	0	7.03511	1		0.005765	0.106611	0.840825	0	2	1384.75	-13.9453	21.6026	0
	High	NVNFASMk	1	1	1	155371815	K8(TMT6plex)	0	4.85747	1		0.005839	0.108424	1.18038	0	2	1139.59	-13.83	24.6496	0
336020389	calmodulin [Bos taurus]	26.9003	29.53	2	6	6	51	enzyme regulator activity; metal ion binding; protein binding	cytoplasm; cytoskeleton; cytosol; membrane	cell division; cellular homeostasis; metabolic process; regulation of biological process; response to stimulus; transport	Pf00036; Pf08726; Pf12763	10.5968	49	93.7921	149	16.8268	4.22119
	A2	Sequence	# PSMs	# Proteins	# Protein Groups	Protein Group Accessions	Modifications	ΔCn	126/129	126/129 Count	126/129 Variability [%]	q-Value	PEP	XCorr	Probability	Charge	MH+ [Da]	ΔM [ppm]	RT [min]	# Missed Cleavages
	High	dVNAAIATIk	16	10	2	168804008;297485062	N-Term(TMT6plex); K10(TMT6plex)	0				0	0.000404572	3.60909	0	2	1473.88	-14.1171	32.3699	0
	High	gDVVPkDVNAAIATIk	1	10	2	168804008;297485062	N-Term(TMT6plex); K6(TMT6plex); K16(TMT6plex)	0				0	5.80267e-06	3.34597	0	3	2298.37	-14.8307	37.6559	1
	High	tIGGGDDSFNTFFSETGAGk	20	8	2	168804008;297485062	N-Term(TMT6plex); K20(TMT6plex)	0				0	1.52155e-05	3.10087	0	3	2466.19	-12.5631	42.6244	0
	High	iHFPLATYAPVISAEk	46	11	2	168804008;297485062	N-Term(TMT6plex); K16(TMT6plex)	0				0	1.22533e-05	3.06598	0	3	2215.26	-13.5315	39.9622	0
	High	vGINYQPPTVVPGGDLAk	10	10	3	168804008;297485062;116004409	N-Term(TMT6plex); K18(TMT6plex)	0				0	9.59906e-05	2.98258	0	2	2283.28	-14.3492	37.3066	0
	High	aFVHWYVGEGmEEGEFSEAR	4	12	3	168804008;297485062;116004409	N-Term(TMT6plex); M11(Oxidation)	0				0	6.55338e-06	2.89084	0	3	2575.14	-14.9226	36.6648	0
	High	nLDIERPTYTNLNR	8	10	3	168804008;297485062;116004409	N-Term(TMT6plex)	0				0	0.000247696	2.83945	0	3	1948.02	-13.4708	27.0769	0
	High	aVcMLSNTTAIAEAWAR	9	11	3	168804008;297485062;116004409	N-Term(TMT6plex); C3(Carbamidomethyl)	0				0	1.10128e-07	2.83833	0	2	2094.04	-12.5996	45.8911	0
	High	qLFHPEQLITGk	15	6	2	168804008;297485062	N-Term(TMT6plex); K12(TMT6plex)	0				0	0.000229669	2.7897	0	3	1869.08	-13.0009	35.0712	0
	High	qLFHPEQLITGKEDAANNYAR	7	6	2	168804008;297485062	N-Term(TMT6plex)	0				0	0.000194523	2.77155	0	4	2644.33	-15.7373	31.6322	1
	High	aYHEQLSVAEITNAcFEPANQMVk	9	11	2	168804008;297485062	N-Term(TMT6plex); C15(Carbamidomethyl); K24(TMT6plex)	0				0	8.2377e-09	2.75721	0	3	3208.58	-12.8076	38.4017	0
	High	qLFHPEQLITGkEDAANNYAR	12	6	2	168804008;297485062	N-Term(TMT6plex); K12(TMT6plex)	0				0	2.72282e-05	2.67292	0	4	2873.49	-13.3241	35.1209	1
	High	iHFPLATYAPVISAEK	19	11	2	168804008;297485062	N-Term(TMT6plex)	0				0	0.000461738	2.55959	0	3	1986.1	-12.0357	38.4643	0
	High	aVcmLSNTTAIAEAWAR	8	11	3	168804008;297485062;116004409	N-Term(TMT6plex); C3(Carbamidomethyl); M4(Oxidation)	0				0	1.60764e-05	2.52936	0	2	2110.04	-10.3256	39.3898	0
	High	aYHEQLSVAEITNAcFEPANQmVk	8	11	2	168804008;297485062	N-Term(TMT6plex); C15(Carbamidomethyl); M22(Oxidation); K24(TMT6plex)	0				0	3.89333e-07	2.34145	0	3	3224.56	-15.7857	35.8292	0
	High	LDHkFDLmYAk	2	11	3	168804008;297485062;116004409	K4(TMT6plex); M8(Oxidation); K11(TMT6plex)	0				0	8.70222e-05	2.33448	0	3	1854.99	-13.4775	26.6918	1
	High	eDAANNYAR	5	11	3	168804008;297485062;116004409	N-Term(TMT6plex)	0				0	0.000513116	2.32768	0	2	1252.59	-13.6413	13.0653	0
	High	aVFVDLEPTVIDEVR	1	5	1	168804008	N-Term(TMT6plex)	0	4.24618	1		0	9.53176e-06	2.29936	0	2	1931.05	-10.0667	44.5039	0
	High	TIGGGDDSFNTFFSETGAGk	9	8	2	168804008;297485062	K20(TMT6plex)	0				0	3.53496e-05	2.04906	0	2	2237.03	-12.7123	40.3877	0
	High	dVNAAIATIkTkR	2	10	2	168804008;297485062	N-Term(TMT6plex); K10(TMT6plex); K12(TMT6plex)	0				0	0.000808839	1.8919	0	4	2088.28	-13.1742	30.7942	2
	High	AYHEQLSVAEITNAcFEPANQmVk	1	11	2	168804008;297485062	C15(Carbamidomethyl); M22(Oxidation); K24(TMT6plex)	0				0	2.98745e-05	1.81522	0	3	2995.41	-12.8268	33.9973	0
	High	AYHEQLSVAEITNAcFEPANQMVk	1	11	2	168804008;297485062	C15(Carbamidomethyl); K24(TMT6plex)	0				0	4.40146e-05	1.71057	0	3	2979.41	-13.9059	36.9989	0
	High	VGINYQPPTVVPGGDLAk	3	10	3	168804008;297485062;116004409	K18(TMT6plex)	0				0	0.00078213	1.57887	0	2	2054.12	-14.2422	34.3972	0
	High	lDHkFDLmYAk	3	11	3	168804008;297485062;116004409	N-Term(TMT6plex); K4(TMT6plex); M8(Oxidation); K11(TMT6plex)	0				0	0.000747905	1.50213	0	4	2084.15	-13.4803	31.0008	1
	High	lDHkFDLMYAk	1	11	3	168804008;297485062;116004409	N-Term(TMT6plex); K4(TMT6plex); K11(TMT6plex)	0				0	0.000880481	1.25201	0	4	2068.16	-13.0921	34.6701	1
	High	TIGGGDDSFNTFFSETGAGK	2	8	2	168804008;297485062		0				0	0.000606929	0.970314	0	2	2007.86	-17.0365	38.9675	0
	High	NLDIERPTYTNLNR	6	10	3	168804008;297485062;116004409		0				0.000205	0.00237077	2.43606	0	2	1718.86	-13.3244	23.9435	0
	High	QLFHPEQLITGk	2	6	2	168804008;297485062	K12(TMT6plex)	0				0.000205	0.00502148	2.41655	0	2	1639.92	-12.6702	31.8634	0
	High	vGINYQPPTVVPGGDLAkVQR	1	8	3	168804008;297485062;116004409	N-Term(TMT6plex); K18(TMT6plex)	0				0.000205	0.00158164	2.13137	0	3	2666.51	-10.5871	34.6159	1
	High	SIQFVDWcPTGFk	1	2	1	168804008	C8(Carbamidomethyl); K13(TMT6plex)	0	2.41889	1		0.000205	0.00522581	1.80893	0	2	1813.9	-10.7284	42.3429	0
	High	dVNAAIATIK	5	10	2	168804008;297485062	N-Term(TMT6plex)	0				0.000261	0.00651343	1.95227	0	2	1244.72	-15.1726	28.2914	0
	High	IHFPLATYAPVISAEK	3	11	2	168804008;297485062		0				0.000385	0.00859232	1.3407	0	2	1756.94	-14.5888	35.4902	0
	High	DVNAAIATIK	2	10	2	168804008;297485062		0				0.000431	0.00946103	2.116	0	2	1015.57	-12.9782	24.0132	0
	High	fDLMYAk	4	11	3	168804008;297485062;116004409	N-Term(TMT6plex); K7(TMT6plex)	0				0.001092	0.0209284	1.78135	0	2	1345.75	-9.324	36.9823	0
	High	lSVDYGk	5	10	2	168804008;297485062	N-Term(TMT6plex); K7(TMT6plex)	0				0.001364	0.0261374	2.25553	0	2	1239.72	-12.5249	27.2821	0
	High	gHYTIGk	4	10	2	168804008;297485062	N-Term(TMT6plex); K7(TMT6plex)	0				0.001877	0.0441907	1.41661	0	2	1233.72	-13.0218	16.8162	0
	High	lSVDYGKk	1	10	2	168804008;297485062	N-Term(TMT6plex); K8(TMT6plex)	0				0.002675	0.0668889	1.70279	0	3	1367.81	-12.5438	21.3992	1
	High	lSVDYGkk	1	10	2	168804008;297485062	N-Term(TMT6plex); K7(TMT6plex); K8(TMT6plex)	0				0.005765	0.106817	2.04399	0	2	1596.97	-13.7539	23.9325	1
	High	rNLDIERPTYTNLNR	1	8	3	168804008;297485062;116004409	N-Term(TMT6plex)	0				0.006633	0.116304	1.27334	0	4	2104.12	-13.5729	23.3039	1
300798564	musculin [Bos taurus]	0	6.6	1	1	1	1	protein binding	nucleus	development	Pf00010	10.181	1		197	21.2808	9.26123
	A2	Sequence	# PSMs	# Proteins	# Protein Groups	Protein Group Accessions	Modifications	ΔCn	126/129	126/129 Count	126/129 Variability [%]	q-Value	PEP	XCorr	Probability	Charge	MH+ [Da]	ΔM [ppm]	RT [min]	# Missed Cleavages
	High	eIVHIQAGQcGNQIGAk	12	7	4	77736271;114052731;116004471;297489555	N-Term(TMT6plex); C10(Carbamidomethyl); K17(TMT6plex)	0				0	1.806e-08	4.50453	0	3	2281.21	-15.6682	25.6281	0
	High	gHYTEGAELVDSVLDVVRk	6	7	5	114052731;116004471;297489555;77736271;114052148	N-Term(TMT6plex); K19(TMT6plex)	0				0	4.26412e-08	3.73579	0	4	2545.37	-14.4772	43.2477	1
	High	gHYTEGAELVDSVLDVVR	6	7	5	114052731;116004471;297489555;77736271;114052148	N-Term(TMT6plex)	0				0	3.77583e-09	3.64866	0	2	2188.12	-12.8268	44.6108	0
	High	EIVHIQAGQcGNQIGAk	4	7	4	77736271;114052731;116004471;297489555	C10(Carbamidomethyl); K17(TMT6plex)	0				0	3.74567e-07	3.5633	0	2	2052.06	-13.3817	22.016	0
	High	nSSYFVEWIPNNVk	18	9	5	114052731;116004471;297489555;77736271;114052148	N-Term(TMT6plex); K14(TMT6plex)	0				0	2.33174e-05	3.29931	0	2	2155.13	-13.9925	42.9191	0
	High	mSATFIGNSTAIQELFk	11	5	3	297489555;77736271;114052148	N-Term(TMT6plex); K17(TMT6plex)	0				0	4.50177e-06	3.2552	0	3	2316.23	-14.7722	49.2283	0
	High	GHYTEGAELVDSVLDVVR	2	7	5	114052731;116004471;297489555;77736271;114052148		0				0	2.70587e-06	3.20395	0	2	1958.97	-6.24267	43.6039	0
	High	lTTPTYGDLNHLVSATMSGVTTcLR	1	6	3	114052731;297489555;77736271	N-Term(TMT6plex); C23(Carbamidomethyl)	0				0	1.04605e-06	2.81885	0	3	2937.46	-13.0669	49.156	0
	High	lHFFmPGFAPLTSR	9	6	3	114052731;297489555;77736271	N-Term(TMT6plex); M5(Oxidation)	0				0	4.31494e-05	2.7626	0	3	1865.97	-12.798	38.6453	0
	High	sGPFGQIFRPDNFVFGQSGAGNNWAk	14	6	3	114052731;297489555;77736271	N-Term(TMT6plex); K26(TMT6plex)	0				0	1.75948e-05	2.66298	0	3	3256.63	-13.5594	46.3151	0
	High	iSEQFTAMFR	3	7	4	114052731;116004471;297489555;77736271	N-Term(TMT6plex)	0				0	0.000292462	2.61506	0	2	1458.74	-13.999	40.7278	0
	High	lTTPTYGDLNHLVSATmSGVTTcLR	3	6	3	114052731;297489555;77736271	N-Term(TMT6plex); M17(Oxidation); C23(Carbamidomethyl)	0				0	2.46758e-05	2.60078	0	3	2953.46	-11.7911	42.5444	0
	High	lHFFMPGFAPLTSR	9	6	3	114052731;297489555;77736271	N-Term(TMT6plex)	0				0	1.25159e-06	2.49196	0	3	1849.97	-12.853	43.6371	0
	High	eVDEQMLNVQNk	8	6	3	114052731;297489555;77736271	N-Term(TMT6plex); K12(TMT6plex)	0				0	0.000818687	2.4906	0	3	1904.99	-14.8466	30.9406	0
	High	mSATFIGNSTAIQELFk	5	5	3	297489555;77736271;114052148	M1(Oxidation); K17(TMT6plex)	0				0	1.92507e-05	2.38718	0	2	2103.07	-13.2509	44.3657	0
	High	eVDEQmLNVQNk	16	6	3	114052731;297489555;77736271	N-Term(TMT6plex); M6(Oxidation); K12(TMT6plex)	0				0	0.000245657	2.37238	0	3	1920.98	-13.6328	25.7289	0
	High	LTTPTYGDLNHLVSATMSGVTTcLR	1	6	3	114052731;297489555;77736271	C23(Carbamidomethyl)	0				0	0.000400768	2.12332	0	3	2708.3	-13.5533	47.6916	0
	High	tAVcDIPPR	24	7	3	114052731;297489555;77736271	N-Term(TMT6plex); C4(Carbamidomethyl)	0				0	0.00070474	2.09104	0	2	1257.66	-13.9026	24.8399	0
	High	MSATFIGNSTAIQELFK	2	5	3	297489555;77736271;114052148		0				0	0.000655648	1.69137	0	2	1857.91	-15.651	45.1537	0
	High	SGPFGQIFRPDNFVFGQSGAGNNWAk	8	6	3	114052731;297489555;77736271	K26(TMT6plex)	0				0	6.5996e-05	1.67383	0	3	3027.47	-11.673	45.1342	0
	High	MSATFIGNSTAIQELFk	6	5	3	297489555;77736271;114052148	K17(TMT6plex)	0				0	0.000545063	1.63565	0	2	2087.07	-15.6719	46.5261	0
	High	mSATFIGNSTAIQELFkR	2	5	3	297489555;77736271;114052148	M1(Oxidation); K17(TMT6plex)	0				0	0.000248521	1.5917	0	3	2259.17	-13.172	40.5005	1
	High	iNVYYNEAAGNk	1	1	1	297489555	N-Term(TMT6plex); K12(TMT6plex)	0	3.12202	1		0	7.3535e-05	1.59138	0	2	1813.96	-14.5326	30.0531	0
	High	mSATFIGNSTAIQELFkR	1	5	3	297489555;77736271;114052148	N-Term(TMT6plex); K17(TMT6plex)	0				0	0.000218462	1.52218	0	3	2472.34	-11.6361	44.9704	1
	High	mSATFIGNSTAIQELFK	2	5	3	297489555;77736271;114052148	M1(Oxidation)	0				0	0.000716494	1.4308	0	2	1873.91	-11.8918	42.7802	0
	High	lAVNMVPFPR	9	9	5	114052731;114052148;116004471;297489555;77736271	N-Term(TMT6plex)	0				0	0.000746654	1.22732	0	2	1372.78	-13.3561	38.2774	0
	High	NSSYFVEWIPNNVk	6	9	5	114052731;116004471;297489555;77736271;114052148	K14(TMT6plex)	0				9.8e-05	0.00108333	2.15333	0	2	1925.97	-15.6739	41.4189	0
	High	LHFFmPGFAPLTSR	3	6	3	114052731;297489555;77736271	M5(Oxidation)	0				9.8e-05	0.0010553	1.19988	0	2	1636.81	-11.8043	35.2171	0
	High	EVDEQMLNVQNk	4	6	3	114052731;297489555;77736271	K12(TMT6plex)	0				0.000205	0.0053567	1.91465	0	2	1675.83	-14.5569	25.7207	0
	High	LHFFMPGFAPLTSR	3	6	3	114052731;297489555;77736271		0				0.000205	0.00212123	1.76948	0	3	1620.81	-13.7485	40.4058	0
	High	FPGQLNADLR	7	9	5	114052731;114052148;116004471;297489555;77736271		0				0.000205	0.00169099	1.56373	0	2	1130.58	-13.9981	24.7634	0
	High	LTTPTYGDLNHLVSATmSGVTTcLR	1	6	3	114052731;297489555;77736271	M17(Oxidation); C23(Carbamidomethyl)	0				0.000205	0.0049359	1.50361	0	3	2724.3	-11.6296	40.6786	0
	High	ISEQFTAmFR	2	7	4	114052731;116004471;297489555;77736271	M8(Oxidation)	0				0.000205	0.00490181	1.09179	0	2	1245.57	-15.18	26.6523	0
	High	aILVDLEPGTmDSVR	1	4	3	114052731;116004471;297489555	N-Term(TMT6plex); M11(Oxidation)	0				0.000205	0.00233114	1.01815	0	2	1860.97	-12.7169	36.9042	0
	High	gHYTEGAELVDSVLDVVRK	1	7	5	114052731;116004471;297489555;77736271;114052148	N-Term(TMT6plex)	0				0.000205	0.00529658	0.809486	0	4	2316.21	-12.4976	41.7058	1
	High	EVDEQmLNVQNk	3	6	3	114052731;297489555;77736271	M6(Oxidation); K12(TMT6plex)	0				0.000261	0.0073464	1.66577	0	2	1691.82	-15.3821	20.2348	0
	High	ISEQFTAMFR	2	7	4	114052731;116004471;297489555;77736271		0				0.000261	0.00672902	1.31192	0	2	1229.58	-13.7549	33.1482	0
	High	TAVcDIPPR	12	7	3	114052731;297489555;77736271	C4(Carbamidomethyl)	0				0.000261	0.00674459	1.05533	0	2	1028.51	-13.4706	12.305	0
	High	fPGQLNADLR	6	9	5	114052731;114052148;116004471;297489555;77736271	N-Term(TMT6plex)	0				0.000631	0.0148591	1.4574	0	2	1359.74	-14.7576	32.2115	0
	High	EVDEQmLNVQNK	1	6	3	114052731;297489555;77736271	M6(Oxidation)	0				0.001745	0.0370025	1.58859	0	2	1462.67	-12.5559	15.7402	0
	High	aLTVPELTQQmFDSk	1	3	1	297489555	N-Term(TMT6plex); M11(Oxidation); K15(TMT6plex)	0	3.2627	1		0.00358	0.0806648	0.771	0	3	2182.14	-19.9065	50.7258	0
	High	nmMAAcDPR	2	9	5	114052731;116004471;297489555;77736271;114052148	N-Term(TMT6plex); M2(Oxidation); C6(Carbamidomethyl)	0				0.003688	0.0826442	0.815399	0	2	1310.57	-13.116	13.5008	0
	High	iREEYPDR	1	7	4	114052731;114052148;297489555;77736271	N-Term(TMT6plex)	0				0.004736	0.0931556	1.63559	0	3	1306.68	-14.1353	15.1634	1
	High	nMMAAcDPR	1	9	5	114052731;116004471;297489555;77736271;114052148	N-Term(TMT6plex); C6(Carbamidomethyl)	0				0.004931	0.09584	0.808652	0	2	1294.57	-14	18.9978	0
	High	EIVHIQAGQcGNQIGAK	1	7	4	77736271;114052731;116004471;297489555	C10(Carbamidomethyl)	0				0.00616	0.110939	0.9306	0	3	1822.9	-14.6536	18.0302	0
	High	NSSYFVEWIPNNVK	1	9	5	114052731;116004471;297489555;77736271;114052148		0				0.007042	0.122427	1.36881	0	2	1696.81	-12.9175	39.4644	0
	High	aLTVPELTQQMFDSk	1	3	1	297489555	N-Term(TMT6plex); K15(TMT6plex)	0				0.007042	0.121638	0.951432	0	2	2166.16	-13.8007	38.9997	0
	High	NMMAAcDPR	1	9	5	114052731;116004471;297489555;77736271;114052148	C6(Carbamidomethyl)	0				0.008308	0.135538	0.923576	0	2	1065.41	-13.4894	11.9847	0
120474983	annexin A5 [Bos taurus]	0	4.05	1	1	1	1	metal ion binding		coagulation; regulation of biological process; response to stimulus	Pf00191	9.37782	1		321	36.0515	5.04639
	A2	Sequence	# PSMs	# Proteins	# Protein Groups	Protein Group Accessions	Modifications	ΔCn	126/129	126/129 Count	126/129 Variability [%]	q-Value	PEP	XCorr	Probability	Charge	MH+ [Da]	ΔM [ppm]	RT [min]	# Missed Cleavages
	High	dATNVGDEGGFAPNILENkEALELLk	5	1	1	87196501	N-Term(TMT6plex); K19(TMT6plex); K26(TMT6plex)	0	0.131957	5	48.8562	0	5.54256e-10	4.52298	0	3	3444.87	-5.15194	45.8571	1
	High	vNQIGSVTESLQAck	7	2	1	87196501	N-Term(TMT6plex); C14(Carbamidomethyl); K15(TMT6plex)	0				0	2.76469e-07	3.78088	0	2	2092.12	-13.6844	34.1057	0
	High	dATNVGDEGGFAPNILENk	15	1	1	87196501	N-Term(TMT6plex); K19(TMT6plex)	0	4.60356	15	22.0716	0	4.90104e-06	3.50951	0	3	2419.22	-12.1356	37.9125	0
	High	yITPDELANLYk	18	1	1	87196501	N-Term(TMT6plex); K12(TMT6plex)	0	3.49468	18	29.7206	0	0.000815523	3.37339	0	2	1898.06	-6.31473	43.6079	0
	High	dATNVGDEGGFAPNILENKEALELLk	8	1	1	87196501	N-Term(TMT6plex); K26(TMT6plex)	0	0.478578	8	87.4635	0	1.55319e-08	3.2547	0	3	3215.67	-14.7915	44.552	1
	High	iGAEVYHNLk	6	1	1	87196501	N-Term(TMT6plex); K10(TMT6plex)	0	5.50783	6	28.965	0	8.19342e-05	3.16952	0	2	1601.92	-12.1982	28.0809	0
	High	aAVPSGASTGIYEALELRDNDkTR	1	1	1	87196501	N-Term(TMT6plex); K22(TMT6plex)	0	0.742843	1		0	2.40892e-08	3.14477	0	4	2992.57	-13.3016	34.3407	2
	High	aAVPSGASTGIYEALELR	10	3	1	87196501	N-Term(TMT6plex)	0	4.4496	9	4.31998	0	1.79855e-07	3.14345	0	2	2034.08	-11.8786	40.0487	0
	High	gNPTVEVDLFTAk	7	1	1	87196501	N-Term(TMT6plex); K13(TMT6plex)	0	3.38835	7	3.85288	0	2.02224e-05	2.92085	0	2	1849.02	-12.1023	37.8071	0
	High	lMIEMDGTENk	4	1	1	87196501	N-Term(TMT6plex); K11(TMT6plex)	0	3.71075	4	8.41304	0	3.62951e-05	2.4104	0	2	1738.89	-14.748	34.6264	0
	High	VNQIGSVTESLQAck	4	2	1	87196501	C14(Carbamidomethyl); K15(TMT6plex)	0				0	0.000397556	2.29215	0	2	1862.96	-14.2053	29.5332	0
	High	DATNVGDEGGFAPNILENk	4	1	1	87196501	K19(TMT6plex)	0	2.15894	4	13.3101	0	6.3876e-06	2.1226	0	2	2190.06	-12.2712	37.9095	0
	High	iDkLMIEMDGTENk	2	1	1	87196501	N-Term(TMT6plex); K3(TMT6plex); K14(TMT6plex)	0	2.38057	2	0.743851	0	3.0701e-05	1.96673	0	3	2324.25	-11.6019	39.157	1
	High	aAVPSGASTGIYEALELRDNDk	5	1	1	87196501	N-Term(TMT6plex); K22(TMT6plex)	0	0.722861	5	100.035	0	2.0916e-05	1.78555	0	3	2735.42	-14.7493	36.9176	1
	High	AAVPSGASTGIYEALELR	3	3	1	87196501		0				0	1.13855e-05	1.76558	0	2	1804.92	-11.8489	38.1889	0
	High	FTASAGIQVVGDDLTVTNPk	1	1	1	87196501	K20(TMT6plex)	0	2.03886	1		0	6.11155e-05	1.69586	0	2	2262.19	-13.5664	37.2025	0
	High	lmIEMDGTENk	4	1	1	87196501	N-Term(TMT6plex); M2(Oxidation); K11(TMT6plex)	0	6.13825	4	2.93404	0	0.000218439	1.62816	0	2	1754.88	-13.7332	31.4626	0
	High	lAMQEFMILPVGAENFR	6	1	1	87196501	N-Term(TMT6plex)	0	3.66562	6	5.7079	0	9.07971e-08	1.53187	0	2	2195.13	-9.89308	51.0085	0
	High	lAmQEFmILPVGAENFR	4	1	1	87196501	N-Term(TMT6plex); M3(Oxidation); M7(Oxidation)	0	3.92035	4	12.0591	0	0.000173004	1.51178	0	3	2227.12	-11.5487	42.8834	0
	High	vVIGMDVAASEFYR	2	2	1	87196501	N-Term(TMT6plex)	0	3.97793	2	5.13844	0	5.33033e-05	1.43112	0	2	1785.92	-12.1844	42.7625	0
	High	vVIGmDVAASEFYR	4	2	1	87196501	N-Term(TMT6plex); M5(Oxidation)	0	6.33373	4	7.44583	0	0.000399924	1.41455	0	2	1801.91	-14.1997	36.444	0
	High	LAMQEFMILPVGAENFR	2	1	1	87196501		0				0	0.000106566	1.22563	0	2	1965.97	-13.8566	47.821	0
	High	lAmQEFMILPVGAENFR	8	1	1	87196501	N-Term(TMT6plex); M3(Oxidation)	0	4.14895	8	16.3487	0	1.22254e-05	1.0678	0	3	2211.13	-8.68721	45.8298	0
	High	tIAPALVSk	11	1	1	87196501	N-Term(TMT6plex); K9(TMT6plex)	0	5.83177	11	15.8325	0.000191	0.00139649	1.83449	0	2	1357.86	-14.2569	29.4578	0
	High	kLNVVEQEk	4	1	1	87196501	K1(TMT6plex); K9(TMT6plex)	0	1.30559	2	23.5192	0.000205	0.00387333	2.64279	0	2	1544.92	-13.2313	17.5113	1
	High	iEEELGSk	4	1	1	87196501	N-Term(TMT6plex); K8(TMT6plex)	0	4.57584	4	3.82966	0.000205	0.00206337	2.61137	0	2	1362.77	-14.4082	27.7113	0
	High	lNVVEQEk	4	1	1	87196501	N-Term(TMT6plex); K8(TMT6plex)	0	9.22722	4	9.87962	0.000205	0.00245007	2.04872	0	2	1416.83	-14.4281	26.491	0
	High	SGkYDLDFkSPDDPSR	2	1	1	87196501	K3(TMT6plex); K9(TMT6plex)	0	1.36213	1		0.000205	0.00152968	2.02461	0	4	2285.15	-13.1131	27.3402	2
	High	kLNVVEQEkIDk	4	1	1	87196501	K1(TMT6plex); K9(TMT6plex); K12(TMT6plex)	0	0.688693	2	106.384	0.000205	0.00304119	1.89158	0	3	2130.29	-10.674	23.1097	2
	High	DATNVGDEGGFAPNILENK	1	1	1	87196501		0				0.000205	0.0044774	1.60501	0	2	1960.9	-12.4142	34.9475	0
	High	GNPTVEVDLFTAk	1	1	1	87196501	K13(TMT6plex)	0	2.861	1		0.000205	0.0048273	1.22494	0	2	1619.86	-14.5123	35.8136	0
	High	DATNVGDEGGFAPNILENKEALELLK	1	1	1	87196501		0				0.000205	0.00591191	1.10222	0	3	2757.36	-12.3813	43.7233	1
	High	LmIEmDGTENk	1	1	1	87196501	M2(Oxidation); M5(Oxidation); K11(TMT6plex)	0	2.85837	1		0.000261	0.00647158	1.19132	0	2	1541.72	-12.7503	19.6409	0
	High	TIAPALVSk	3	1	1	87196501	K9(TMT6plex)	0	1.55708	3	9.81256	0.000431	0.00922884	1.84514	0	2	1128.7	-12.9618	24.3985	0
	High	IGAEVYHNLk	2	1	1	87196501	K10(TMT6plex)	0	3.03254	2	18.9959	0.000533	0.014018	1.50892	0	2	1372.76	-12.2125	20.0545	0
	High	lmIEmDGTENk	2	1	1	87196501	N-Term(TMT6plex); M2(Oxidation); M5(Oxidation); K11(TMT6plex)	0	7.27556	2	17.3134	0.001006	0.0194333	1.2107	0	2	1770.88	-12.8746	26.0039	0
	High	YITPDELANLYk	3	1	1	87196501	K12(TMT6plex)	0	3.02137	3	6.19734	0.001092	0.0214006	1.74047	0	2	1668.88	-12.248	39.8828	0
	High	eALELLk	4	1	1	87196501	N-Term(TMT6plex); K7(TMT6plex)	0	7.48149	4	5.51833	0.001138	0.0227018	1.91068	0	2	1273.8	-13.9328	34.9832	0
	High	DATNVGDEGGFAPNILENKEALELLk	1	1	1	87196501	K26(TMT6plex)	0	0.888386	1		0.001802	0.0418465	0.953222	0	3	2986.53	-9.23383	45.135	1
	High	IEEELGSk	2	1	1	87196501	K8(TMT6plex)	0	2.70194	2	30.1475	0.002675	0.065209	1.42233	0	2	1133.61	-14.0108	16.2426	0
	High	sGkYDLDFk	1	1	1	87196501	N-Term(TMT6plex); K3(TMT6plex); K9(TMT6plex)	0	7.76779	1		0.005403	0.103699	1.24498	0	2	1760	-12.2561	29.0094	1
	High	aVEHINk	2	2	1	87196501	N-Term(TMT6plex); K7(TMT6plex)	0	3.41228	2	5.21585	0.005765	0.106831	2.70773	0	2	1268.76	-12.2936	14.7018	0
	High	SGkYDLDFk	1	1	1	87196501	K3(TMT6plex); K9(TMT6plex)	0	2.92992	1		0.006633	0.115202	1.79195	0	3	1530.84	-12.1668	27.3774	1
	High	LNVVEQEk	1	1	1	87196501	K8(TMT6plex)	0	3.47446	1		0.007841	0.127394	2.13102	0	2	1187.67	-12.3052	17.6916	0
	High	kLNVVEQEK	2	1	1	87196501	N-Term(TMT6plex)	0	1.27434	1		0.007964	0.130939	1.73233	0	2	1315.76	-13.6117	11.85	1
	High	EALELLk	1	1	1	87196501	K7(TMT6plex)	0	2.41335	1		0.008308	0.134784	1.36241	0	2	1044.64	-13.1635	29.659	0
297491047	PREDICTED: protein FAM24A isoform 1 [Bos taurus]	10.2004	14.29	1	1	1	6					9.10679	6	125.059	98	10.5131	4.1958
	A2	Sequence	# PSMs	# Proteins	# Protein Groups	Protein Group Accessions	Modifications	ΔCn	126/129	126/129 Count	126/129 Variability [%]	q-Value	PEP	XCorr	Probability	Charge	MH+ [Da]	ΔM [ppm]	RT [min]	# Missed Cleavages
	High	eIVHIQAGQcGNQIGAk	12	7	4	77736271;114052731;116004471;297489555	N-Term(TMT6plex); C10(Carbamidomethyl); K17(TMT6plex)	0				0	1.806e-08	4.50453	0	3	2281.21	-15.6682	25.6281	0
	High	gHYTEGAELVDSVLDVVRk	6	7	5	114052731;116004471;297489555;77736271;114052148	N-Term(TMT6plex); K19(TMT6plex)	0				0	4.26412e-08	3.73579	0	4	2545.37	-14.4772	43.2477	1
	High	gHYTEGAELVDSVLDVVR	6	7	5	114052731;116004471;297489555;77736271;114052148	N-Term(TMT6plex)	0				0	3.77583e-09	3.64866	0	2	2188.12	-12.8268	44.6108	0
	High	EIVHIQAGQcGNQIGAk	4	7	4	77736271;114052731;116004471;297489555	C10(Carbamidomethyl); K17(TMT6plex)	0				0	3.74567e-07	3.5633	0	2	2052.06	-13.3817	22.016	0
	High	nSSYFVEWIPNNVk	18	9	5	114052731;116004471;297489555;77736271;114052148	N-Term(TMT6plex); K14(TMT6plex)	0				0	2.33174e-05	3.29931	0	2	2155.13	-13.9925	42.9191	0
	High	GHYTEGAELVDSVLDVVR	2	7	5	114052731;116004471;297489555;77736271;114052148		0				0	2.70587e-06	3.20395	0	2	1958.97	-6.24267	43.6039	0
	High	lTTPTYGDLNHLVSATMSGVTTcLR	1	6	3	114052731;297489555;77736271	N-Term(TMT6plex); C23(Carbamidomethyl)	0				0	1.04605e-06	2.81885	0	3	2937.46	-13.0669	49.156	0
	High	lHFFmPGFAPLTSR	9	6	3	114052731;297489555;77736271	N-Term(TMT6plex); M5(Oxidation)	0				0	4.31494e-05	2.7626	0	3	1865.97	-12.798	38.6453	0
	High	sGPFGQIFRPDNFVFGQSGAGNNWAk	14	6	3	114052731;297489555;77736271	N-Term(TMT6plex); K26(TMT6plex)	0				0	1.75948e-05	2.66298	0	3	3256.63	-13.5594	46.3151	0
	High	iSEQFTAMFR	3	7	4	114052731;116004471;297489555;77736271	N-Term(TMT6plex)	0				0	0.000292462	2.61506	0	2	1458.74	-13.999	40.7278	0
	High	lTTPTYGDLNHLVSATmSGVTTcLR	3	6	3	114052731;297489555;77736271	N-Term(TMT6plex); M17(Oxidation); C23(Carbamidomethyl)	0				0	2.46758e-05	2.60078	0	3	2953.46	-11.7911	42.5444	0
	High	lHFFMPGFAPLTSR	9	6	3	114052731;297489555;77736271	N-Term(TMT6plex)	0				0	1.25159e-06	2.49196	0	3	1849.97	-12.853	43.6371	0
	High	eVDEQMLNVQNk	8	6	3	114052731;297489555;77736271	N-Term(TMT6plex); K12(TMT6plex)	0				0	0.000818687	2.4906	0	3	1904.99	-14.8466	30.9406	0
	High	eVDEQmLNVQNk	16	6	3	114052731;297489555;77736271	N-Term(TMT6plex); M6(Oxidation); K12(TMT6plex)	0				0	0.000245657	2.37238	0	3	1920.98	-13.6328	25.7289	0
	High	LTTPTYGDLNHLVSATMSGVTTcLR	1	6	3	114052731;297489555;77736271	C23(Carbamidomethyl)	0				0	0.000400768	2.12332	0	3	2708.3	-13.5533	47.6916	0
	High	imNTFSVVPSPk	8	4	3	114052731;116004471;77736271	N-Term(TMT6plex); M2(Oxidation); K12(TMT6plex)	0				0	0.000242028	2.12229	0	2	1794	-11.0359	32.8257	0
	High	tAVcDIPPR	24	7	3	114052731;297489555;77736271	N-Term(TMT6plex); C4(Carbamidomethyl)	0				0	0.00070474	2.09104	0	2	1257.66	-13.9026	24.8399	0
	High	iMNTFSVVPSPk	4	4	3	114052731;116004471;77736271	N-Term(TMT6plex); K12(TMT6plex)	0				0	0.000251463	1.92744	0	2	1778.01	-12.7594	37.8601	0
	High	EAEScDcLQGFQLTHSLGGGTGSGMGTLLISk	2	3	2	114052731;77736271	C5(Carbamidomethyl); C7(Carbamidomethyl); K32(TMT6plex)	0				0	0.000564796	1.69381	0	3	3540.65	-12.6023	42.2216	0
	High	SGPFGQIFRPDNFVFGQSGAGNNWAk	8	6	3	114052731;297489555;77736271	K26(TMT6plex)	0				0	6.5996e-05	1.67383	0	3	3027.47	-11.673	45.1342	0
	High	eAEScDcLQGFQLTHSLGGGTGSGmGTLLISk	2	3	2	114052731;77736271	N-Term(TMT6plex); C5(Carbamidomethyl); C7(Carbamidomethyl); M25(Oxidation); K32(TMT6plex)	0				0	2.23551e-05	1.47458	0	3	3785.82	-10.4668	39.4888	0
	High	IMNTFSVVPSPk	4	4	3	114052731;116004471;77736271	K12(TMT6plex)	0				0	0.000806999	1.42012	0	2	1548.85	-12.0669	31.131	0
	High	lAVNMVPFPR	9	9	5	114052731;114052148;116004471;297489555;77736271	N-Term(TMT6plex)	0				0	0.000746654	1.22732	0	2	1372.78	-13.3561	38.2774	0
	High	eAEScDcLQGFQLTHSLGGGTGSGMGTLLISk	2	3	2	114052731;77736271	N-Term(TMT6plex); C5(Carbamidomethyl); C7(Carbamidomethyl); K32(TMT6plex)	0				0	0.000166058	1.05188	0	3	3769.82	-10.6296	42.5266	0
	High	NSSYFVEWIPNNVk	6	9	5	114052731;116004471;297489555;77736271;114052148	K14(TMT6plex)	0				9.8e-05	0.00108333	2.15333	0	2	1925.97	-15.6739	41.4189	0
	High	LHFFmPGFAPLTSR	3	6	3	114052731;297489555;77736271	M5(Oxidation)	0				9.8e-05	0.0010553	1.19988	0	2	1636.81	-11.8043	35.2171	0
	High	EVDEQMLNVQNk	4	6	3	114052731;297489555;77736271	K12(TMT6plex)	0				0.000205	0.0053567	1.91465	0	2	1675.83	-14.5569	25.7207	0
	High	LHFFMPGFAPLTSR	3	6	3	114052731;297489555;77736271		0				0.000205	0.00212123	1.76948	0	3	1620.81	-13.7485	40.4058	0
	High	ImNTFSVVPSPk	7	4	3	114052731;116004471;77736271	M2(Oxidation); K12(TMT6plex)	0				0.000205	0.00521664	1.65058	0	2	1564.84	-14.2326	27.3283	0
	High	FPGQLNADLR	7	9	5	114052731;114052148;116004471;297489555;77736271		0				0.000205	0.00169099	1.56373	0	2	1130.58	-13.9981	24.7634	0
	High	yLTVAAVFR	6	5	3	114052731;77736271;114052148	N-Term(TMT6plex)	0				0.000205	0.00380678	1.52584	0	2	1268.74	-13.5236	39.0674	0
	High	LTTPTYGDLNHLVSATmSGVTTcLR	1	6	3	114052731;297489555;77736271	M17(Oxidation); C23(Carbamidomethyl)	0				0.000205	0.0049359	1.50361	0	3	2724.3	-11.6296	40.6786	0
	High	aLTVPELTQQVFDAk	2	1	1	114052731	N-Term(TMT6plex); K15(TMT6plex)	0	3.6864	2	26.0163	0.000205	0.0025585	1.50357	0	3	2118.19	-12.7894	45.7394	0
	High	ISEQFTAmFR	2	7	4	114052731;116004471;297489555;77736271	M8(Oxidation)	0				0.000205	0.00490181	1.09179	0	2	1245.57	-15.18	26.6523	0
	High	aILVDLEPGTmDSVR	1	4	3	114052731;116004471;297489555	N-Term(TMT6plex); M11(Oxidation)	0				0.000205	0.00233114	1.01815	0	2	1860.97	-12.7169	36.9042	0
	High	gHYTEGAELVDSVLDVVRK	1	7	5	114052731;116004471;297489555;77736271;114052148	N-Term(TMT6plex)	0				0.000205	0.00529658	0.809486	0	4	2316.21	-12.4976	41.7058	1
	High	EVDEQmLNVQNk	3	6	3	114052731;297489555;77736271	M6(Oxidation); K12(TMT6plex)	0				0.000261	0.0073464	1.66577	0	2	1691.82	-15.3821	20.2348	0
	High	YLTVAAVFR	1	5	3	114052731;77736271;114052148		0				0.000261	0.00707547	1.325	0	2	1039.58	-13.5997	33.0212	0
	High	ISEQFTAMFR	2	7	4	114052731;116004471;297489555;77736271		0				0.000261	0.00672902	1.31192	0	2	1229.58	-13.7549	33.1482	0
	High	TAVcDIPPR	12	7	3	114052731;297489555;77736271	C4(Carbamidomethyl)	0				0.000261	0.00674459	1.05533	0	2	1028.51	-13.4706	12.305	0
	High	fPGQLNADLR	6	9	5	114052731;114052148;116004471;297489555;77736271	N-Term(TMT6plex)	0				0.000631	0.0148591	1.4574	0	2	1359.74	-14.7576	32.2115	0
	High	EVDEQmLNVQNK	1	6	3	114052731;297489555;77736271	M6(Oxidation)	0				0.001745	0.0370025	1.58859	0	2	1462.67	-12.5559	15.7402	0
	High	nmMAAcDPR	2	9	5	114052731;116004471;297489555;77736271;114052148	N-Term(TMT6plex); M2(Oxidation); C6(Carbamidomethyl)	0				0.003688	0.0826442	0.815399	0	2	1310.57	-13.116	13.5008	0
	High	iREEYPDR	1	7	4	114052731;114052148;297489555;77736271	N-Term(TMT6plex)	0				0.004736	0.0931556	1.63559	0	3	1306.68	-14.1353	15.1634	1
	High	nMMAAcDPR	1	9	5	114052731;116004471;297489555;77736271;114052148	N-Term(TMT6plex); C6(Carbamidomethyl)	0				0.004931	0.09584	0.808652	0	2	1294.57	-14	18.9978	0
	High	EIVHIQAGQcGNQIGAK	1	7	4	77736271;114052731;116004471;297489555	C10(Carbamidomethyl)	0				0.00616	0.110939	0.9306	0	3	1822.9	-14.6536	18.0302	0
	High	NSSYFVEWIPNNVK	1	9	5	114052731;116004471;297489555;77736271;114052148		0				0.007042	0.122427	1.36881	0	2	1696.81	-12.9175	39.4644	0
	High	NMMAAcDPR	1	9	5	114052731;116004471;297489555;77736271;114052148	C6(Carbamidomethyl)	0				0.008308	0.135538	0.923576	0	2	1065.41	-13.4894	11.9847	0
262118286	protein PROCA1 [Bos taurus]	8.58349	8.51	1	3	3	5	catalytic activity; metal ion binding		metabolic process	Pf05826	9.07858	5	19.6003	376	42.2156	6.43018
	A2	Sequence	# PSMs	# Proteins	# Protein Groups	Protein Group Accessions	Modifications	ΔCn	126/129	126/129 Count	126/129 Variability [%]	q-Value	PEP	XCorr	Probability	Charge	MH+ [Da]	ΔM [ppm]	RT [min]	# Missed Cleavages
	High	SLYAAHQAAELSSk	1	2	2	297466908;358412846	K14(TMT6plex)	0				0	7.23036e-05	3.26783	0	2	1704.89	-13.7898	20.8922	0
	High	sLYAAHQAAELSSk	4	2	2	297466908;358412846	N-Term(TMT6plex); K14(TMT6plex)	0				0	2.76661e-06	3.10572	0	3	1934.05	-12.4304	24.7743	0
	High	aQSQAQLTTAVIk	7	2	2	297466908;358412846	N-Term(TMT6plex); K13(TMT6plex)	0				0	1.37704e-05	3.04791	0	2	1817.07	-13.5461	27.6264	0
	High	aQSQAQLVTDTAk	7	2	2	297466908;358412846	N-Term(TMT6plex); K13(TMT6plex)	0				0	1.02111e-06	2.96439	0	2	1819.01	-12.7984	22.1717	0
	High	aLPQGILGTVLVk	10	2	2	297466908;358412846	N-Term(TMT6plex); K13(TMT6plex)	0				0	1.38491e-05	2.84984	0	2	1767.12	-16.8319	43.9031	0
	High	sVEETEGAGHR	3	1	1	358412846	N-Term(TMT6plex)	0	2.23087	3	2.66812	0	4.29804e-05	2.80266	0	3	1400.68	-11.5998	9.14751	0
	High	aSTQPcQHIGALPR	1	2	2	297466908;358412846	N-Term(TMT6plex); C6(Carbamidomethyl)	0				0	5.20511e-06	2.78873	0	3	1764.91	-13.3143	18.2106	0
	High	aPPQLGLLASMIk	10	2	2	297466908;358412846	N-Term(TMT6plex); K13(TMT6plex)	0				0	1.06461e-05	2.70324	0	2	1797.08	-12.4807	47.373	0
	High	tPLQScLAAMMSk	5	2	2	297466908;358412846	N-Term(TMT6plex); C6(Carbamidomethyl); K13(TMT6plex)	0				0	0.000132837	2.69331	0	2	1895.99	-13.201	44.0314	0
	High	tLSHQmLQGATVAk	2	2	2	297466908;358412846	N-Term(TMT6plex); M6(Oxidation); K14(TMT6plex)	0				0	6.07417e-05	2.67299	0	3	1959.08	-13.1703	20.3724	0
	High	mTSSLSEPSVVNk	3	1	1	358412846	N-Term(TMT6plex); K13(TMT6plex)	0	4.78453	3	2.28318	0	2.87304e-06	2.65546	0	2	1836.99	-15.7368	29.3628	0
	High	AQSQAQLVTDTAk	2	2	2	297466908;358412846	K13(TMT6plex)	0				0	0.00044224	2.59658	0	2	1589.85	-13.9722	20.1633	0
	High	aLSWGELGTSLSR	2	2	2	297466908;358412846	N-Term(TMT6plex)	0				0	7.72416e-05	2.44138	0	2	1605.86	-13.0267	39.3748	0
	High	TAAQTcPAATMIk	2	2	2	297466908;358412846	C6(Carbamidomethyl); K13(TMT6plex)	0				0	0.000475665	2.38929	0	2	1592.81	-12.753	21.3056	0
	High	vQSQLYGPAR	4	2	2	297466908;358412846	N-Term(TMT6plex)	0				0	0.000726977	2.33714	0	2	1347.74	-14.2402	21.1628	0
	High	eSLSQAPYGTVLTR	4	2	2	297466908;358412846	N-Term(TMT6plex)	0				0	0.000142861	2.27554	0	2	1750.93	-12.8694	29.6866	0
	High	eVLGATMAk	3	2	2	297466908;358412846	N-Term(TMT6plex); K9(TMT6plex)	0				0	0.000243533	2.2483	0	2	1377.8	-13.5415	27.8355	0
	High	tAAQTcPAATMIk	3	2	2	297466908;358412846	N-Term(TMT6plex); C6(Carbamidomethyl); K13(TMT6plex)	0				0	0.000218006	2.23831	0	2	1821.97	-15.0175	24.9693	0
	High	iPPQmcPPATATk	1	2	2	297466908;358412846	N-Term(TMT6plex); M5(Oxidation); C6(Carbamidomethyl); K13(TMT6plex)	0				0	0.000407104	2.15789	0	3	1886	-12.8287	22.9304	0
	High	MTSSLSEPSVVNk	4	1	1	358412846	K13(TMT6plex)	0	2.09123	4	5.66851	0	0.000466008	2.06905	0	2	1607.83	-12.8367	22.9752	0
	High	tQSQPLLVGFk	3	2	2	297466908;358412846	N-Term(TMT6plex); K11(TMT6plex)	0				0	0.000242964	2.06325	0	2	1675.99	-12.4232	34.788	0
	High	eLVASVQAVEk	1	2	2	297466908;358412846	N-Term(TMT6plex); K11(TMT6plex)	0				0	0.000861955	2.04852	0	3	1630.96	-13.8053	31.5779	0
	High	mTSSLSEPSVVNk	1	1	1	358412846	M1(Oxidation); K13(TMT6plex)	0	2.07759	1		0	0.00046233	1.97281	0	2	1623.83	-12.4354	20.79	0
	High	sPTQTRPAATATk	7	2	2	297466908;358412846	N-Term(TMT6plex); K13(TMT6plex)	0				0	0.000303192	1.94825	0	3	1788.01	-14.0109	12.8209	0
	High	aALNQALSk	3	2	2	297466908;358412846	N-Term(TMT6plex); K9(TMT6plex)	0				0	0.000680893	1.94236	0	2	1373.83	-13.2269	25.3925	0
	High	aSQLNQAIGVVTAFETTDPk	4	2	2	297466908;358412846	N-Term(TMT6plex); K20(TMT6plex)	0				0	0.00017515	1.88845	0	4	2548.37	-12.702	47.1161	0
	High	TPPQPcPVTQGTk	3	1	1	358412846	C6(Carbamidomethyl); K13(TMT6plex)	0	1.63185	3	30.4793	0	0.000430768	1.85627	0	2	1639.85	-11.7408	15.3797	0
	High	ESLSQAPYGTVLTR	3	2	2	297466908;358412846		0				0	0.000173783	1.8179	0	2	1521.77	-12.8229	26.3528	0
	High	eTLLEQPDkDk	13	2	2	297466908;358412846	N-Term(TMT6plex); K9(TMT6plex); K11(TMT6plex)	0				0	0.000168	1.80459	0	3	2003.13	-15.0073	25.5526	1
	High	tPPQPcPVTQGTk	8	1	1	358412846	N-Term(TMT6plex); C6(Carbamidomethyl); K13(TMT6plex)	0	4.47262	8	30.3079	0	0.000513024	1.734	0	2	1869	-14.8561	21.34	0
	High	iPPQMcPPATATk	1	2	2	297466908;358412846	N-Term(TMT6plex); C6(Carbamidomethyl); K13(TMT6plex)	0				0	0.000211549	1.64723	0	2	1870.01	-11.3747	29.1612	0
	High	gAASQAGVPR	2	2	2	297466908;358412846	N-Term(TMT6plex)	0				0	0.000477827	1.63991	0	2	1142.63	-13.4578	11.1217	0
	High	tQQMLLQNVWAk	2	2	2	297466908;358412846	N-Term(TMT6plex); K12(TMT6plex)	0				0	2.45592e-05	1.63818	0	2	1918.07	-15.1933	39.6197	0
	High	tLSHQMLQGATVAk	2	2	2	297466908;358412846	N-Term(TMT6plex); K14(TMT6plex)	0				0	1.50046e-06	1.57781	0	3	1943.09	-10.5872	23.9062	0
	High	aATAIQSAWR	2	2	2	297466908;358412846	N-Term(TMT6plex)	0				0	0.00081389	1.5197	0	2	1303.72	-12.6021	25.7437	0
	High	ASQLNQAIGVVTAFETTDPk	3	2	2	297466908;358412846	K20(TMT6plex)	0				0	9.36505e-05	1.48023	0	2	2319.22	-9.43267	44.5707	0
	High	AQSQAQLTTAVIk	1	2	2	297466908;358412846	K13(TMT6plex)	0				9.8e-05	0.00106666	2.59639	0	2	1587.9	-14.983	22.6861	0
	High	vQSQGHLPTGLTk	4	2	2	297466908;358412846	N-Term(TMT6plex); K13(TMT6plex)	0				0.000205	0.00220864	2.628	0	3	1824.05	-14.3046	19.4853	0
	High	eTLLEQPDk	1	2	2	297466908;358412846	N-Term(TMT6plex); K9(TMT6plex)	0				0.000205	0.00538509	2.31584	0	2	1530.86	-9.73999	27.6712	0
	High	tAAQTcPAATmIk	3	2	2	297466908;358412846	N-Term(TMT6plex); C6(Carbamidomethyl); M11(Oxidation); K13(TMT6plex)	0				0.000205	0.00144644	2.06918	0	3	1837.97	-14.1863	21.9378	0
	High	TAAQTcPAATmIk	1	2	2	297466908;358412846	C6(Carbamidomethyl); M11(Oxidation); K13(TMT6plex)	0				0.000205	0.00239463	1.99721	0	2	1608.81	-13.0317	16.7171	0
	High	AQSQAQLVTDTAK	1	2	2	297466908;358412846		0				0.000205	0.00439173	1.97712	0	2	1360.69	-12.4013	12.855	0
	High	lISQMMAAk	2	2	2	297466908;358412846	N-Term(TMT6plex); K9(TMT6plex)	0				0.000205	0.00419564	1.62074	0	2	1450.84	-11.9177	36.2189	0
	High	iPPETDPAAPmTk	7	2	2	297466908;358412846	N-Term(TMT6plex); M11(Oxidation); K13(TMT6plex)	0				0.000205	0.00546986	1.59387	0	3	1841.98	-13.218	26.0614	0
	High	TQSQPLLVGFk	4	2	2	297466908;358412846	K11(TMT6plex)	0				0.000205	0.00455166	1.42602	0	2	1446.83	-12.388	32.5188	0
	High	sTcLVQVEGDPmk	1	2	2	297466908;358412846	N-Term(TMT6plex); C3(Carbamidomethyl); M12(Oxidation); K13(TMT6plex)	0				0.000205	0.00543564	1.36661	0	2	1937.98	-14.2335	27.4198	0
	High	TQQmLLQNVWAk	2	2	2	297466908;358412846	M4(Oxidation); K12(TMT6plex)	0				0.000205	0.00615065	1.13642	0	2	1704.91	-13.4846	33.6751	0
	High	aSLTTDALLGPAVWDNSR	2	2	2	297466908;358412846	N-Term(TMT6plex)	0				0.000205	0.00239748	1.07719	0	3	2116.1	-11.942	41.9551	0
	High	aPPQLGLLASmIk	2	2	2	297466908;358412846	N-Term(TMT6plex); M11(Oxidation); K13(TMT6plex)	0				0.000261	0.00713427	1.35573	0	2	1813.08	-10.3065	40.427	0
	High	AATAIQSAWR	2	2	2	297466908;358412846		0				0.000431	0.00991269	1.40387	0	2	1074.55	-15.0921	19.3571	0
	High	fQHPEEGk	4	2	2	297466908;358412846	N-Term(TMT6plex); K8(TMT6plex)	0				0.000481	0.0117066	1.33012	0	2	1429.76	-14.5437	16.1785	0
	High	lAAMITk	2	2	2	297466908;358412846	N-Term(TMT6plex); K7(TMT6plex)	0				0.000533	0.0135157	1.91858	0	2	1205.75	-13.18	30.7966	0
	High	lPcPMSLDAk	2	2	2	297466908;358412846	N-Term(TMT6plex); C3(Carbamidomethyl); K10(TMT6plex)	0				0.001054	0.0195543	1.66021	0	2	1589.86	-14.6167	33.9448	0
	High	sVATILk	2	2	2	297466908;358412846	N-Term(TMT6plex); K7(TMT6plex)	0				0.001398	0.0289892	1.96482	0	2	1189.78	-12.7438	28.8755	0
	High	VQSQLYGPAR	1	2	2	297466908;358412846		0				0.001771	0.0397132	1.42005	0	2	1118.58	-12.7117	12.9696	0
	High	STcLVQVEGDPmk	1	2	2	297466908;358412846	C3(Carbamidomethyl); M12(Oxidation); K13(TMT6plex)	0				0.002346	0.0536854	1.28751	0	2	1708.82	-13.8035	24.329	0
	High	iPPETDPAAPMTk	1	2	2	297466908;358412846	N-Term(TMT6plex); K13(TMT6plex)	0				0.002522	0.0555592	0.904609	0	3	1825.99	-12.3749	29.5826	0
	High	aLSQGEVR	2	2	2	297466908;358412846	N-Term(TMT6plex)	0				0.002675	0.0668742	2.10299	0	2	1088.61	-14.7236	12.6822	0
	High	sTcLVQVEGDPMk	1	2	2	297466908;358412846	N-Term(TMT6plex); C3(Carbamidomethyl); K13(TMT6plex)	0				0.002675	0.0673631	0.769632	0	2	1921.98	-17.8233	30.3032	0
	High	FQHPEEGk	1	2	2	297466908;358412846	K8(TMT6plex)	0				0.004971	0.0966857	1.16212	0	2	1200.61	-12.2625	11.2302	0
	High	sPSAYQk	2	1	1	358412846	N-Term(TMT6plex); K7(TMT6plex)	0	3.7077	2	0.15918	0.007081	0.122766	1.65221	0	2	1238.7	-13.2055	14.8145	0
139948288	ADP-ribosylation factor 5 [Bos taurus]	2.73813	5.56	3	1	1	1	nucleotide binding; signal transducer activity	cytoplasm; membrane; nucleus	cell communication; regulation of biological process; response to stimulus	Pf00025; Pf00071; Pf00503; Pf04670; Pf08477; Pf09439	8.9251	1		180	20.5166	6.78564
	A2	Sequence	# PSMs	# Proteins	# Protein Groups	Protein Group Accessions	Modifications	ΔCn	126/129	126/129 Count	126/129 Variability [%]	q-Value	PEP	XCorr	Probability	Charge	MH+ [Da]	ΔM [ppm]	RT [min]	# Missed Cleavages
	High	eLEHLEHTAEEQR	3	1	1	359062948	N-Term(TMT6plex)	0	2.81923	3	10.8354	0	1.98611e-05	3.85385	0	3	1849.9	-12.9691	22.6751	0
	High	lIASEETVVLLk	4	2	2	359062948;358410845	N-Term(TMT6plex); K12(TMT6plex)	0				0	7.60028e-07	3.74085	0	2	1773.09	-13.705	41.573	0
	High	tLLSAEVDQTYk	3	2	2	359062948;358410845	N-Term(TMT6plex); K12(TMT6plex)	0				0	2.05619e-07	3.57215	0	2	1826	-14.4507	33.9648	0
	High	aNFNEIASDIISDIRR	2	2	2	359062948;358410845	N-Term(TMT6plex)	0				0	8.36129e-05	3.51014	0	3	2063.08	-12.308	48.6113	1
	High	vVQEYEMEIMPDkNFLNDTk	1	2	2	359062948;358410845	N-Term(TMT6plex); K13(TMT6plex); K20(TMT6plex)	0				0	1.27854e-07	3.22981	0	3	3130.59	-14.9486	43.9592	1
	High	eVHTQILVATDGER	4	2	2	359062948;358410845	N-Term(TMT6plex)	0				0	0.000163913	3.12735	0	3	1796.95	-13.332	22.1162	0
	High	eIFNHHLQSFLSGDk	2	2	2	359062948;358410845	N-Term(TMT6plex); K15(TMT6plex)	0				0	5.1486e-06	3.10141	0	3	2230.17	-12.9238	35.2111	0
	High	vVNSVYTSILk	4	2	2	359062948;358410845	N-Term(TMT6plex); K11(TMT6plex)	0				0	0.000726464	2.83788	0	2	1681.01	-13.1368	37.8033	0
	High	lLDDIFTQLHQEPVk	6	2	2	359062948;358410845	N-Term(TMT6plex); K15(TMT6plex)	0				0	2.10883e-05	2.716	0	3	2254.26	-13.1548	46.62	0
	High	yVcQQHLQPFVDGk	1	2	2	359062948;358410845	N-Term(TMT6plex); C3(Carbamidomethyl); K14(TMT6plex)	0				0	2.13459e-06	2.68531	0	3	2177.13	-14.1057	28.6462	0
	High	eIPTAPLADNEAIEk	5	2	2	359062948;358410845	N-Term(TMT6plex); K15(TMT6plex)	0				0	1.1189e-05	2.6431	0	2	2069.13	-13.3435	33.8466	0
	High	iLNSIQEIISk	5	2	2	359062948;358410845	N-Term(TMT6plex); K11(TMT6plex)	0				0	5.68558e-06	2.57634	0	2	1716.04	-13.6631	48.5835	0
	High	nVLDTLEVDR	3	2	2	359062948;358410845	N-Term(TMT6plex)	0				0	0.000936132	2.44955	0	2	1402.76	-13.2344	34.3072	0
	High	ekPEPDVVSLAIk	5	2	2	359062948;358410845	N-Term(TMT6plex); K2(TMT6plex); K13(TMT6plex)	0				0	9.86617e-05	2.34146	0	3	2112.26	-13.6255	33.8841	0
	High	dSIVEDSAIk	2	2	2	359062948;358410845	N-Term(TMT6plex); K10(TMT6plex)	0				0	3.53974e-05	2.28674	0	2	1534.86	-11.654	27.1058	0
	High	aIQTELNMNSLDLR	4	2	2	359062948;358410845	N-Term(TMT6plex)	0				0	2.21281e-05	2.26138	0	2	1846.96	-17.0875	38.3337	0
	High	aNFNEIASDIISDIR	5	2	2	359062948;358410845	N-Term(TMT6plex)	0				0	1.7473e-05	2.23041	0	2	1906.99	-10.5639	52.1483	0
	High	iDPNIISEHLAVISIk	1	2	2	359062948;358410845	N-Term(TMT6plex); K16(TMT6plex)	0				0	4.0417e-06	2.21505	0	3	2220.29	-19.8607	44.7614	0
	High	vSILENAEk	1	2	2	359062948;358410845	N-Term(TMT6plex); K9(TMT6plex)	0				0	0.000232558	2.10582	0	2	1460.86	-11.3856	29.8729	0
	High	sSLQSQLSTYTAk	2	2	2	359062948;358410845	N-Term(TMT6plex); K13(TMT6plex)	0				0	2.33314e-06	1.98054	0	2	1872.02	-12.3874	31.0317	0
	High	yLSSLDGDMAkPSLLk	3	2	2	359062948;358410845	N-Term(TMT6plex); K11(TMT6plex); K16(TMT6plex)	0				0	8.54061e-06	1.97027	0	3	2425.36	-14.5134	39.1034	0
	High	gNSSLPEGSVLQk	2	2	2	359062948;358410845	N-Term(TMT6plex); K13(TMT6plex)	0				0	7.00993e-06	1.93938	0	2	1773.99	-12.2424	28.0166	0
	High	sVFLLNVVcEk	4	2	2	359062948;358410845	N-Term(TMT6plex); C9(Carbamidomethyl); K11(TMT6plex)	0				0	0.000274743	1.90291	0	2	1766	-13.5339	42.7478	0
	High	sLPSSSYTYLGDER	2	2	2	359062948;358410845	N-Term(TMT6plex)	0				0	0.000108125	1.87992	0	2	1803.87	-12.1672	29.9932	0
	High	nIIDTVYSk	2	2	2	359062948;358410845	N-Term(TMT6plex); K9(TMT6plex)	0				0	0.000130684	1.84971	0	2	1510.87	-12.6279	33.766	0
	High	aIQNELELSEk	3	2	2	359062948;358410845	N-Term(TMT6plex); K11(TMT6plex)	0				0	0.000152272	1.82229	0	2	1731.96	-14.1192	30.3878	0
	High	hLPQQTSTQINR	2	2	2	359062948;358410845	N-Term(TMT6plex)	0				0	0.000270829	1.80327	0	3	1651.89	-12.6512	14.5344	0
	High	aVASDILNMVFAk	3	2	2	359062948;358410845	N-Term(TMT6plex); K13(TMT6plex)	0				0	0.000137961	1.76492	0	2	1837.05	-10.6993	52.9428	0
	High	vLPNAEEMFSFPPIDkETVDk	2	2	2	359062948;358410845	N-Term(TMT6plex); K16(TMT6plex); K21(TMT6plex)	0				0	0.000422479	1.71612	0	3	3093.65	-9.38567	46.2825	1
	High	iVPHVGNkPLk	5	2	2	359062948;358410845	N-Term(TMT6plex); K8(TMT6plex); K11(TMT6plex)	0				0	0.000393012	1.63854	0	4	1889.21	-13.0087	23.0892	0
	High	vTGIVTTLVk	1	2	2	359062948;358410845	N-Term(TMT6plex); K10(TMT6plex)	0				0	0.000572599	1.60474	0	2	1488.96	-13.2647	37.3109	0
	High	fANSLIGEFR	2	2	2	359062948;358410845	N-Term(TMT6plex)	0				0	4.75122e-05	1.51891	0	2	1382.74	-13.2684	39.7336	0
	High	qYGLDPEFDkESEDSSIFVEk	1	2	2	359062948;358410845	N-Term(TMT6plex); K10(TMT6plex); K21(TMT6plex)	0				0	0.000151226	1.50542	0	3	3149.57	-14.2498	39.7775	1
	High	qDPLSETSGGQk	1	2	2	359062948;358410845	N-Term(TMT6plex); K12(TMT6plex)	0				0	9.8794e-05	1.47693	0	2	1704.89	-13.4535	22.5199	0
	High	fLEDVITEMVNk	2	2	2	359062948;358410845	N-Term(TMT6plex); K12(TMT6plex)	0				0	0.000134596	1.19805	0	3	1896.03	-12.009	57.0056	0
	High	dSEDELFDkAEk	1	2	2	359062948;358410845	N-Term(TMT6plex); K9(TMT6plex); K12(TMT6plex)	0				0	0.000431913	1.14481	0	3	2113.09	-15.974	30.5778	1
	High	aQEHAVNmIPDLNk	1	2	2	359062948;358410845	N-Term(TMT6plex); M8(Oxidation); K14(TMT6plex)	0				9.8e-05	0.00123814	2.38653	0	3	2054.09	-10.9306	24.6926	0
	High	tPSDAISNMVk	1	2	2	359062948;358410845	N-Term(TMT6plex); K11(TMT6plex)	0				9.8e-05	0.0010293	1.89355	0	2	1620.88	-14.5668	31.6679	0
	High	dSEDELFDk	3	2	2	359062948;358410845	N-Term(TMT6plex); K9(TMT6plex)	0				9.8e-05	0.00107258	1.39554	0	2	1555.77	-12.9548	31.8455	0
	High	eSNIDEAPcNVk	1	2	2	359062948;358410845	N-Term(TMT6plex); C9(Carbamidomethyl); K12(TMT6plex)	0				0.000191	0.00143556	1.50718	0	2	1833.92	-14.1393	23.3029	0
	High	lPHLEEATk	5	2	2	359062948;358410845	N-Term(TMT6plex); K9(TMT6plex)	0				0.000205	0.00274372	2.65121	0	3	1495.87	-13.0179	24.3036	0
	High	gGYITSNNk	1	1	1	359062948	N-Term(TMT6plex); K9(TMT6plex)	0	4.90926	1		0.000205	0.00297492	2.46035	0	2	1411.78	-13.0365	17.3565	0
	High	rPELTELEQGR	4	2	2	359062948;358410845	N-Term(TMT6plex)	0				0.000205	0.00495957	2.26612	0	3	1556.84	-14.0636	22.5233	0
	High	iSYILEEENk	1	2	2	359062948;358410845	N-Term(TMT6plex); K10(TMT6plex)	0				0.000205	0.00161089	2.15564	0	2	1695.93	-14.1847	36.6922	0
	High	lcFPPIHk	2	2	2	359062948;358410845	N-Term(TMT6plex); C2(Carbamidomethyl); K8(TMT6plex)	0				0.000205	0.00202728	2.14348	0	3	1469.85	-13.7688	31.2715	0
	High	ANFNEIASDIISDIR	1	2	2	359062948;358410845		0				0.000205	0.00167341	2.03463	0	2	1677.83	-11.2981	49.677	0
	High	lPVIPGSNSLYYTTk	2	1	1	359062948	N-Term(TMT6plex); K15(TMT6plex)	0	3.35066	2	14.0684	0.000205	0.00204476	2.03319	0	2	2111.19	-10.1412	39.949	0
	High	aScIPSTTk	2	2	2	359062948;358410845	N-Term(TMT6plex); C3(Carbamidomethyl); K9(TMT6plex)	0				0.000205	0.00150697	1.83536	0	2	1422.79	-11.7889	21.0531	0
	High	STEkPIAPk	1	2	2	359062948;358410845	K4(TMT6plex); K9(TMT6plex)	0				0.000205	0.00596369	1.80592	0	3	1428.86	-12.4669	15.1216	0
	High	aADVAATk	3	1	1	359062948	N-Term(TMT6plex); K8(TMT6plex)	0	4.51768	3	7.15141	0.000205	0.00478882	1.79384	0	2	1204.71	-13.6236	16.1728	0
	High	fITIFEGNk	3	2	2	359062948;358410845	N-Term(TMT6plex); K9(TMT6plex)	0				0.000205	0.00290738	1.69712	0	2	1526.88	-13.0933	41.6471	0
	High	akRPELTELEQGR	1	2	2	359062948;358410845	N-Term(TMT6plex); K2(TMT6plex)	0				0.000205	0.00195773	1.49399	0	4	1985.13	-12.3164	21.8667	1
	High	lDIkPFEAVcR	1	2	2	359062948;358410845	N-Term(TMT6plex); K4(TMT6plex); C10(Carbamidomethyl)	0				0.000205	0.00303134	1.33713	0	3	1806.01	-13.5432	33.9192	0
	High	iVDSVYYGVLQQYk	1	2	2	359062948;358410845	N-Term(TMT6plex); K14(TMT6plex)	0				0.000205	0.00243375	1.19157	0	3	2133.17	-12.4873	45.7202	0
	High	fYSLPSITEEIk	1	2	2	359062948;358410845	N-Term(TMT6plex); K12(TMT6plex)	0				0.000261	0.0064609	1.71151	0	2	1885.05	-11.2794	43.9854	0
	High	rEDFSLLQk	1	2	2	359062948;358410845	N-Term(TMT6plex); K9(TMT6plex)	0				0.000385	0.00887084	2.31824	0	3	1593.92	-12.61	29.5984	1
	High	fLEDVITEmVNk	1	2	2	359062948;358410845	N-Term(TMT6plex); M9(Oxidation); K12(TMT6plex)	0				0.000431	0.00983759	1.84056	0	3	1912.03	-11.292	44.4184	0
	High	fQPQVQEELSGPELALEAVk	1	2	2	359062948;358410845	N-Term(TMT6plex); K20(TMT6plex)	0				0.000431	0.00984293	1.69669	0	3	2670.44	-13.1216	46.3311	0
	High	lSSDILIk	2	2	2	359062948;358410845	N-Term(TMT6plex); K8(TMT6plex)	0				0.000431	0.0105939	1.66088	0	2	1346.85	-14.1025	34.7646	0
	High	sILTEMLk	3	2	2	359062948;358410845	N-Term(TMT6plex); K8(TMT6plex)	0				0.000431	0.0103168	1.36775	0	2	1392.83	-13.5916	39.8262	0
	High	QYGLDPEFDkESEDSSIFVEk	1	2	2	359062948;358410845	K10(TMT6plex); K21(TMT6plex)	0				0.000431	0.00986556	1.02718	0	3	2920.41	-14.6683	38.9281	1
	High	iSASDkEGQGk	1	1	1	359062948	N-Term(TMT6plex); K6(TMT6plex); K11(TMT6plex)	0	4.58888	1		0.000481	0.012794	1.37499	0	3	1807.03	-13.3117	17.6481	1
	High	DSEDELFDk	1	2	2	359062948;358410845	K9(TMT6plex)	0				0.000481	0.0117924	1.26681	0	2	1326.61	-14.1125	30.9569	0
	High	iAGFIIk	1	2	2	359062948;358410845	N-Term(TMT6plex); K7(TMT6plex)	0				0.000481	0.0122302	1.05376	0	2	1219.8	-14.4916	37.2453	0
	High	iINAVFk	2	2	2	359062948;358410845	N-Term(TMT6plex); K7(TMT6plex)	0				0.000533	0.0138549	1.78211	0	2	1262.81	-13.7656	35.7352	0
	High	gLGIVQTk	3	2	2	359062948;358410845	N-Term(TMT6plex); K8(TMT6plex)	0				0.000533	0.0132874	1.52554	0	2	1273.81	-13.8365	24.8522	0
	High	iASFIIk	1	2	2	359062948;358410845	N-Term(TMT6plex); K7(TMT6plex)	0				0.000586	0.0144128	1.42901	0	2	1249.81	-14.0955	37.9345	0
	High	FQPQVQEELSGPELALEAVk	1	2	2	359062948;358410845	K20(TMT6plex)	0				0.000631	0.0163156	1.21926	0	3	2441.28	-13.8163	43.4188	0
	High	lQSAVEk	1	2	2	359062948;358410845	N-Term(TMT6plex); K7(TMT6plex)	0				0.000853	0.0175409	1.55702	0	2	1232.75	-12.8512	20.6704	0
	High	gcFTDTk	3	2	2	359062948;358410845	N-Term(TMT6plex); C2(Carbamidomethyl); K7(TMT6plex)	0				0.000853	0.0174997	1.41289	0	2	1286.67	-12.7793	18.8506	0
	High	lLENQYk	2	1	1	359062948	N-Term(TMT6plex); K7(TMT6plex)	0	4.57326	2	2.13244	0.001006	0.0192765	1.82786	0	2	1365.8	-12.9514	25.9353	0
	High	sTEkPIAPk	2	2	2	359062948;358410845	N-Term(TMT6plex); K4(TMT6plex); K9(TMT6plex)	0				0.001006	0.0192423	1.70577	0	3	1658.02	-12.9149	18.485	0
	High	lFRPSYGFNLTDPYcR	1	1	1	359062948	N-Term(TMT6plex); C15(Carbamidomethyl)	0	2.40237	1		0.001006	0.0183504	0.830158	0	3	2235.09	-13.2563	39.896	0
	High	tELPFFk	1	2	2	359062948;358410845	N-Term(TMT6plex); K7(TMT6plex)	0				0.001398	0.0287207	2.05927	0	2	1339.78	-13.1929	38.2109	0
	High	nVFVNFk	3	2	2	359062948;358410845	N-Term(TMT6plex); K7(TMT6plex)	0				0.001398	0.0293006	1.28344	0	2	1325.78	-14.9704	34.757	0
	High	lcSVDTDTSSVSSGck	1	2	2	359062948;358410845	N-Term(TMT6plex); C2(Carbamidomethyl); C15(Carbamidomethyl); K16(TMT6plex)	0				0.001398	0.0283647	0.918574	0	3	2161.02	-12.8987	26.6448	0
	High	iWFDSEk	2	2	2	359062948;358410845	N-Term(TMT6plex); K7(TMT6plex)	0				0.001526	0.0312811	1.92513	0	2	1382.75	-14.0692	36.0061	0
	High	lTDEIIk	1	2	2	359062948;358410845	N-Term(TMT6plex); K7(TMT6plex)	0				0.001526	0.031871	1.50502	0	2	1289.79	-14.6405	30.3804	0
	High	lLSAFPk	2	2	2	359062948;358410845	N-Term(TMT6plex); K7(TMT6plex)	0				0.001665	0.0339935	1.41169	0	2	1233.78	-14.337	35.2798	0
	High	DSIVEDSAIk	1	2	2	359062948;358410845	K10(TMT6plex)	0				0.001711	0.0349357	1.21088	0	2	1305.69	-14.0978	25.7914	0
	High	eIFQLDFk	3	2	2	359062948;358410845	N-Term(TMT6plex); K8(TMT6plex)	0				0.001711	0.0346719	1.16554	0	2	1497.85	-11.6765	42.5592	0
	High	lIDSLLk	2	2	2	359062948;358410845	N-Term(TMT6plex); K7(TMT6plex)	0				0.001745	0.0369439	2.37208	0	2	1259.82	-13.6824	39.1967	0
	High	ANFNEIASDIISDIRR	1	2	2	359062948;358410845		0				0.001802	0.0423166	1.73588	0	3	1833.93	-8.73797	46.4971	1
	High	aSENTVk	2	2	2	359062948;358410845	N-Term(TMT6plex); K7(TMT6plex)	0				0.001846	0.0425212	1.72368	0	2	1206.69	-12.5913	12.6275	0
	High	vQDTIPk	1	2	2	359062948;358410845	N-Term(TMT6plex); K7(TMT6plex)	0				0.001846	0.0424079	1.07706	0	2	1258.76	-13.6722	21.9131	0
	High	LRTELPFFk	1	2	2	359062948;358410845	K9(TMT6plex)	0				0.002008	0.0466863	1.72557	0	3	1379.81	-11.3237	33.0525	1
	High	vAQTASk	3	2	2	359062948;358410845	N-Term(TMT6plex); K7(TMT6plex)	0				0.002265	0.0504505	1.56811	0	2	1162.7	-13.8354	12.3362	0
	High	vVQEYEMEImPDkNFLNDTk	2	2	2	359062948;358410845	N-Term(TMT6plex); M10(Oxidation); K13(TMT6plex); K20(TMT6plex)	0				0.002433	0.054396	2.50501	0	3	3146.59	-14.8471	42.7705	1
	High	vDkGNILPSR	1	2	2	359062948;358410845	N-Term(TMT6plex); K3(TMT6plex)	0				0.002433	0.0545471	1.49486	0	3	1556.93	-11.7327	23.4397	1
	High	dLYHDIk	1	2	2	359062948;358410845	N-Term(TMT6plex); K7(TMT6plex)	0				0.002608	0.0558578	2.16173	0	3	1361.76	-15.9659	24.4097	0
	High	LLDDIFTQLHQEPVk	2	2	2	359062948;358410845	K15(TMT6plex)	0				0.002656	0.0629763	1.00672	0	3	2025.1	-12.4589	38.6352	0
	High	FSkDEEGTk	1	2	2	359062948;358410845	K3(TMT6plex); K9(TMT6plex)	0				0.002675	0.0637061	1.59557	0	3	1498.79	-13.7593	14.6046	1
	High	iAGFIMk	1	2	2	359062948;358410845	N-Term(TMT6plex); K7(TMT6plex)	0				0.002926	0.0705871	1.93631	0	2	1237.76	-14.2887	36.7804	0
	High	lNYLAHk	1	2	2	359062948;358410845	N-Term(TMT6plex); K7(TMT6plex)	0				0.003005	0.0723401	1.7177	0	3	1316.79	-15.1643	24.5747	0
	High	tPSDAISNmVk	1	2	2	359062948;358410845	N-Term(TMT6plex); M9(Oxidation); K11(TMT6plex)	0				0.003688	0.0852302	1.83991	0	2	1636.88	-11.1688	24.1396	0
	High	fSkDEEGTk	1	2	2	359062948;358410845	N-Term(TMT6plex); K3(TMT6plex); K9(TMT6plex)	0				0.003688	0.0842141	1.16748	0	3	1727.95	-14.2827	20.1579	1
	High	FITIFEGNk	1	2	2	359062948;358410845	K9(TMT6plex)	0				0.004105	0.0890713	1.22323	0	2	1297.72	-13.3605	32.9207	0
	High	mQESGIk	1	1	1	359062948	N-Term(TMT6plex); K7(TMT6plex)	0	5.572	1		0.004777	0.0939431	1.25887	0	2	1250.7	-13.3572	20.0144	0
	High	TELPFFk	1	2	2	359062948;358410845	K7(TMT6plex)	0				0.004853	0.0952966	1.43136	0	2	1110.62	-13.3058	35.7223	0
	High	NVLNVIMR	1	2	2	359062948;358410845		0				0.005139	0.0983726	1.19783	0	2	958.538	-13.1398	30.1079	0
	High	nVLNVIMR	1	2	2	359062948;358410845	N-Term(TMT6plex)	0				0.005171	0.100087	0.939874	0	2	1187.7	-12.7875	34.4258	0
	High	fFSLSk	1	2	2	359062948;358410845	N-Term(TMT6plex); K6(TMT6plex)	0				0.00616	0.110811	1.50254	0	2	1186.71	-13.7543	36.475	0
	High	cNPELDAANVIVk	1	2	2	359062948;358410845	N-Term(TMT6plex); C1(Carbamidomethyl); K13(TMT6plex)	0				0.007516	0.126296	1.57457	0	2	1901.03	-16.2675	33.2889	0
	High	qALLEk	1	1	1	359062948	N-Term(TMT6plex); K6(TMT6plex)	0	6.82585	1		0.007919	0.12826	1.30011	0	2	1159.73	-13.8513	22.7966	0
	High	lPSDSSk	1	2	2	359062948;358410845	N-Term(TMT6plex); K7(TMT6plex)	0				0.007964	0.132179	1.22279	0	2	1191.68	-13.0272	20.2704	0
	High	SILTEMLk	1	2	2	359062948;358410845	K8(TMT6plex)	0				0.008308	0.134472	1.35162	0	2	1163.68	-12.0995	37.858	0
	High	aSSLENk	1	1	1	359062948	N-Term(TMT6plex); K7(TMT6plex)	0	4.66425	1		0.008386	0.137015	1.32228	0	2	1206.69	-12.389	17.6796	0
	High	dEEGTk	1	2	2	359062948;358410845	N-Term(TMT6plex); K6(TMT6plex)	0				0.009498	0.150043	1.42729	0	2	1136.61	-11.7546	11.5814	0
297491179	PREDICTED: protein WWC2 [Bos taurus]	0	1.02	1	1	1	1	protein binding			Pf00397	8.73808	1		1179	130.155	5.71924
	A2	Sequence	# PSMs	# Proteins	# Protein Groups	Protein Group Accessions	Modifications	ΔCn	126/129	126/129 Count	126/129 Variability [%]	q-Value	PEP	XCorr	Probability	Charge	MH+ [Da]	ΔM [ppm]	RT [min]	# Missed Cleavages
	High	dSSGQQVDVSPTSQR	11	1	1	27806769	N-Term(TMT6plex)	0	5.48144	11	106.127	0	7.84475e-07	3.60972	0	2	1819.88	-12.8392	16.8116	0
	High	akDINQEVYNFLATAGAk	9	1	1	27806769	N-Term(TMT6plex); K2(TMT6plex); K18(TMT6plex)	0	1.93003	9	36.2313	0	1.42263e-06	3.02462	0	3	2640.47	-8.85434	46.2347	1
	High	dINQEVYNFLATAGAk	14	1	1	27806769	N-Term(TMT6plex); K16(TMT6plex)	0	4.81718	14	20.5005	0	2.40071e-07	2.97678	0	2	2212.17	-13.3591	50.4594	0
	High	dVGGIVLANAcGPcIGQWDR	3	1	1	27806769	N-Term(TMT6plex); C11(Carbamidomethyl); C14(Carbamidomethyl)	0	6.70186	3	2.72031	0	5.37658e-05	2.94807	0	2	2387.15	-10.5911	41.5868	0
	High	fNPETDFLTGk	7	1	1	27806769	N-Term(TMT6plex); K11(TMT6plex)	0	4.71678	7	13.5842	0	8.30261e-05	2.87243	0	2	1726.91	-15.6029	38.9292	0
	High	aEFDPGQDTYQHPPk	6	1	1	27806769	N-Term(TMT6plex); K15(TMT6plex)	0	6.19899	6	7.0882	0	2.08752e-05	2.86427	0	3	2188.08	-14.0529	25.4811	0
	High	DSSGQQVDVSPTSQR	4	1	1	27806769		0				0	7.9452e-05	2.85468	0	2	1590.72	-12.1764	13.8774	0
	High	iVYGHLDDPANQEIER	5	1	1	27806769	N-Term(TMT6plex)	0	3.47912	5	6.79263	0	3.42006e-07	2.83762	0	3	2098.05	-13.4831	28.7038	0
	High	qALAHGLQck	4	1	1	27806769	N-Term(TMT6plex); C9(Carbamidomethyl); K10(TMT6plex)	0	3.39217	4	42.5608	0	0.000267416	2.75115	0	2	1583.89	-12.6534	19.2381	0
	High	sQFTITPGSEQIR	3	1	1	27806769	N-Term(TMT6plex)	0	4.77933	3	8.54869	0	0.000129598	2.73752	0	2	1692.89	-12.8839	27.369	0
	High	aDIANLADEFk	5	1	1	27806769	N-Term(TMT6plex); K11(TMT6plex)	0	9.39094	5	23.0513	0	4.80149e-05	2.73088	0	2	1664.9	-14.1954	41.4224	0
	High	dFAPGkPLTcIIk	9	1	1	27806769	N-Term(TMT6plex); K6(TMT6plex); C10(Carbamidomethyl); K13(TMT6plex)	0	8.95209	9	12.9069	0	5.68446e-06	2.69226	0	3	2147.26	-11.7804	35.7589	0
	High	nAVTQEFGPVPDTAR	6	1	1	27806769	N-Term(TMT6plex)	0	5.82722	6	15.9592	0	1.82541e-05	2.68279	0	2	1830.93	-13.8358	28.2234	0
	High	gHLDNISNNLLIGAINVENGk	2	1	1	27806769	N-Term(TMT6plex); K21(TMT6plex)	0	3.49121	2	27.0179	0	0.000401051	2.43338	0	4	2663.46	-12.2849	40.7995	0
	High	aEFDPGQDTYQHPPkDSSGQQVDVSPTSQR	4	1	1	27806769	N-Term(TMT6plex); K15(TMT6plex)	0	0.587178	4	16.2208	0	1.68135e-07	2.42483	0	4	3759.78	-11.1984	25.7113	1
	High	NAVTQEFGPVPDTAR	5	1	1	27806769		0				0	0.00056123	2.33845	0	2	1601.77	-16.0638	26.6713	0
	High	wVVIGDENYGEGSSR	4	1	1	27806769	N-Term(TMT6plex)	0	4.20329	4	9.67421	0	1.92532e-05	2.30898	0	2	1896.91	-9.90529	36.1509	0
	High	vGLIGScTNSSYEDMGR	4	1	1	27806769	N-Term(TMT6plex); C7(Carbamidomethyl)	0	10.7271	4	11.133	0	0.000523344	2.24426	0	2	2074.95	-13.6038	32.5916	0
	High	vAVPSTIHcDHLIEAQLGGEk	1	1	1	27806769	N-Term(TMT6plex); C9(Carbamidomethyl); K21(TMT6plex)	0	1.77308	1		0	0.00038058	2.21577	0	4	2732.44	-14.7601	32.0077	0
	High	lEAPDADELPR	4	1	1	27806769	N-Term(TMT6plex)	0	6.22503	4	9.19711	0	0.000328349	2.15307	0	2	1454.75	-14.1431	29.8757	0
	High	lQLLEPFDk	6	1	1	27806769	N-Term(TMT6plex); K9(TMT6plex)	0	7.95598	6	75.8242	0	0.000758442	2.15102	0	2	1560.92	-14.0589	43.0332	0
	High	kQGLLPLTFADPADYNk	6	1	1	27806769	N-Term(TMT6plex); K17(TMT6plex)	0	1.24185	3	7.29	0	0.000186908	2.13616	0	3	2349.29	-13.1987	38.7768	1
	High	dLEDLQILIk	2	1	1	27806769	N-Term(TMT6plex); K10(TMT6plex)	0	9.12643	2	11.4914	0	0.000277506	2.10714	0	2	1657.99	-13.7062	45.6587	0
	High	WVVIGDENYGEGSSR	1	1	1	27806769		0				0	0.000217315	2.0359	0	2	1667.74	-14.0669	29.658	0
	High	FkLEAPDADELPR	2	1	1	27806769	K2(TMT6plex)	0	3.12987	1		0	0.000887012	2.0196	0	3	1729.91	-13.1355	30.2331	1
	High	fkLEAPDADELPR	6	1	1	27806769	N-Term(TMT6plex); K2(TMT6plex)	0	4.7004	6	8.65638	0	0.000322213	1.97471	0	3	1959.07	-13.0159	33.1455	1
	High	QGLLPLTFADPADYNk	2	1	1	27806769	K16(TMT6plex)	0	2.86477	2	11.9729	0	0.000224782	1.95679	0	2	1992.03	-15.1464	43.8688	0
	High	vAmSHFEPNEYIR	3	1	1	27806769	N-Term(TMT6plex); M3(Oxidation)	0	2.99112	3	1.20555	0	0.000622932	1.91762	0	3	1837.89	-13.6506	25.679	0
	High	qGLLPLTFADPADYNk	7	1	1	27806769	N-Term(TMT6plex); K16(TMT6plex)	0	8.20461	7	31.0032	0	0.000531839	1.81908	0	3	2221.2	-12.7786	45.4605	0
	High	vGLIGScTNSSYEDmGR	1	1	1	27806769	N-Term(TMT6plex); C7(Carbamidomethyl); M15(Oxidation)	0	11.6991	1		0	5.97336e-05	1.72064	0	2	2090.94	-14.8042	28.4958	0
	High	lQLLEPFDkWDGR	3	1	1	27806769	N-Term(TMT6plex); K9(TMT6plex)	0	5.61361	3	7.22377	0	0.000582198	1.51958	0	3	2075.14	-13.777	44.6181	1
	High	gLkDFAPGkPLTcIIk	3	1	1	27806769	N-Term(TMT6plex); K3(TMT6plex); K9(TMT6plex); C13(Carbamidomethyl); K16(TMT6plex)	0	1.04489	3	10.5079	0	0.000856457	1.34901	0	4	2674.61	-13.6989	36.3269	1
	High	SQFTITPGSEQIR	3	1	1	27806769		0				9.8e-05	0.00112441	1.12903	0	2	1463.73	-12.8379	23.5464	0
	High	aKDINQEVYNFLATAGAk	2	1	1	27806769	N-Term(TMT6plex); K18(TMT6plex)	0	2.13105	1		0.000191	0.00133929	1.51436	0	3	2411.31	-8.46874	44.8682	1
	High	vAMSHFEPNEYIR	1	1	1	27806769	N-Term(TMT6plex)	0	3.54785	1		0.000205	0.00265869	2.39298	0	3	1821.89	-13.4124	30.7704	0
	High	vAGILTVk	4	1	1	27806769	N-Term(TMT6plex); K8(TMT6plex)	0	5.23285	4	10.9842	0.000205	0.00273919	2.13834	0	2	1258.83	-12.3345	31.5626	0
	High	VAmSHFEPNEYIR	1	1	1	27806769	M3(Oxidation)	0				0.000205	0.00527706	0.981809	0	3	1608.73	-12.7314	21.3545	0
	High	iHPVDkLTIk	2	1	1	27806769	N-Term(TMT6plex); K6(TMT6plex); K10(TMT6plex)	0	0.625201	2	54.9672	0.000431	0.00933787	2.06947	0	4	1851.18	-13.9826	27.0635	1
	High	lNRPLTLSEk	3	1	1	27806769	N-Term(TMT6plex); K10(TMT6plex)	0	3.90651	3	29.323	0.000431	0.0102296	1.23174	0	3	1628.99	-12.5717	24.7667	0
	High	AEFDPGQDTYQHPPk	1	1	1	27806769	K15(TMT6plex)	0	3.21574	1		0.000481	0.0114858	1.76209	0	3	1958.92	-13.3452	21.7412	0
	High	DINQEVYNFLATAGAk	2	1	1	27806769	K16(TMT6plex)	0	2.44501	2	39.8142	0.000533	0.0135825	0.765317	0	2	1983.02	-9.31719	51.8663	0
	High	LTGSLSGWTSPk	2	1	1	27806769	K12(TMT6plex)	0	2.88509	2	19.7939	0.000631	0.014949	1.87333	0	2	1462.79	-14.112	28.2443	0
	High	DGYAQILR	1	1	1	27806769		0				0.001092	0.021597	2.18072	0	2	935.481	-14.2093	24.2961	0
	High	iHETNLk	1	1	1	27806769	N-Term(TMT6plex); K7(TMT6plex)	0	1.72925	1		0.001181	0.0228393	2.16471	0	3	1312.78	-13.6316	16.7885	0
	High	NTIVTSYNR	1	1	1	27806769		0				0.001233	0.0240829	0.887776	0	2	1067.53	-14.751	12.5839	0
	High	FNPETDFLTGk	2	1	1	27806769	K11(TMT6plex)	0	2.36088	2	31.4434	0.001364	0.0246099	1.34414	0	2	1497.76	-13.3658	35.3085	0
	High	LNRPLTLSEk	1	1	1	27806769	K10(TMT6plex)	0	2.08872	1		0.001802	0.0422697	1.3167	0	2	1399.83	-13.6837	18.1058	0
	High	DFAPGkPLTcIIk	1	1	1	27806769	K6(TMT6plex); C10(Carbamidomethyl); K13(TMT6plex)	0	3.10886	1		0.001802	0.0415797	1.02988	0	3	1918.1	-11.9316	34.4155	0
	High	nTIVTSYNR	1	1	1	27806769	N-Term(TMT6plex)	0	6.43274	1		0.007946	0.128625	1.28743	0	2	1296.69	-14.8496	19.3223	0
359061745	PREDICTED: disintegrin and metalloproteinase domain-containing protein 20-like, partial [Bos taurus]	10.1259	6.42	3	1	4	6	catalytic activity; metal ion binding	membrane	metabolic process	Pf00200; Pf01421; Pf01562; Pf08516	8.54849	1		717	80.6574	7.31299
	A2	Sequence	# PSMs	# Proteins	# Protein Groups	Protein Group Accessions	Modifications	ΔCn	126/129	126/129 Count	126/129 Variability [%]	q-Value	PEP	XCorr	Probability	Charge	MH+ [Da]	ΔM [ppm]	RT [min]	# Missed Cleavages
	High	lIASEETVVLLk	4	2	2	359062948;358410845	N-Term(TMT6plex); K12(TMT6plex)	0				0	7.60028e-07	3.74085	0	2	1773.09	-13.705	41.573	0
	High	tLLSAEVDQTYk	3	2	2	359062948;358410845	N-Term(TMT6plex); K12(TMT6plex)	0				0	2.05619e-07	3.57215	0	2	1826	-14.4507	33.9648	0
	High	aNFNEIASDIISDIRR	2	2	2	359062948;358410845	N-Term(TMT6plex)	0				0	8.36129e-05	3.51014	0	3	2063.08	-12.308	48.6113	1
	High	vVQEYEMEIMPDkNFLNDTk	1	2	2	359062948;358410845	N-Term(TMT6plex); K13(TMT6plex); K20(TMT6plex)	0				0	1.27854e-07	3.22981	0	3	3130.59	-14.9486	43.9592	1
	High	eVHTQILVATDGER	4	2	2	359062948;358410845	N-Term(TMT6plex)	0				0	0.000163913	3.12735	0	3	1796.95	-13.332	22.1162	0
	High	eIFNHHLQSFLSGDk	2	2	2	359062948;358410845	N-Term(TMT6plex); K15(TMT6plex)	0				0	5.1486e-06	3.10141	0	3	2230.17	-12.9238	35.2111	0
	High	vVNSVYTSILk	4	2	2	359062948;358410845	N-Term(TMT6plex); K11(TMT6plex)	0				0	0.000726464	2.83788	0	2	1681.01	-13.1368	37.8033	0
	High	lLDDIFTQLHQEPVk	6	2	2	359062948;358410845	N-Term(TMT6plex); K15(TMT6plex)	0				0	2.10883e-05	2.716	0	3	2254.26	-13.1548	46.62	0
	High	yVcQQHLQPFVDGk	1	2	2	359062948;358410845	N-Term(TMT6plex); C3(Carbamidomethyl); K14(TMT6plex)	0				0	2.13459e-06	2.68531	0	3	2177.13	-14.1057	28.6462	0
	High	eIPTAPLADNEAIEk	5	2	2	359062948;358410845	N-Term(TMT6plex); K15(TMT6plex)	0				0	1.1189e-05	2.6431	0	2	2069.13	-13.3435	33.8466	0
	High	iLNSIQEIISk	5	2	2	359062948;358410845	N-Term(TMT6plex); K11(TMT6plex)	0				0	5.68558e-06	2.57634	0	2	1716.04	-13.6631	48.5835	0
	High	nVLDTLEVDR	3	2	2	359062948;358410845	N-Term(TMT6plex)	0				0	0.000936132	2.44955	0	2	1402.76	-13.2344	34.3072	0
	High	ekPEPDVVSLAIk	5	2	2	359062948;358410845	N-Term(TMT6plex); K2(TMT6plex); K13(TMT6plex)	0				0	9.86617e-05	2.34146	0	3	2112.26	-13.6255	33.8841	0
	High	dSIVEDSAIk	2	2	2	359062948;358410845	N-Term(TMT6plex); K10(TMT6plex)	0				0	3.53974e-05	2.28674	0	2	1534.86	-11.654	27.1058	0
	High	aIQTELNMNSLDLR	4	2	2	359062948;358410845	N-Term(TMT6plex)	0				0	2.21281e-05	2.26138	0	2	1846.96	-17.0875	38.3337	0
	High	aNFNEIASDIISDIR	5	2	2	359062948;358410845	N-Term(TMT6plex)	0				0	1.7473e-05	2.23041	0	2	1906.99	-10.5639	52.1483	0
	High	iDPNIISEHLAVISIk	1	2	2	359062948;358410845	N-Term(TMT6plex); K16(TMT6plex)	0				0	4.0417e-06	2.21505	0	3	2220.29	-19.8607	44.7614	0
	High	vSILENAEk	1	2	2	359062948;358410845	N-Term(TMT6plex); K9(TMT6plex)	0				0	0.000232558	2.10582	0	2	1460.86	-11.3856	29.8729	0
	High	sSLQSQLSTYTAk	2	2	2	359062948;358410845	N-Term(TMT6plex); K13(TMT6plex)	0				0	2.33314e-06	1.98054	0	2	1872.02	-12.3874	31.0317	0
	High	yLSSLDGDMAkPSLLk	3	2	2	359062948;358410845	N-Term(TMT6plex); K11(TMT6plex); K16(TMT6plex)	0				0	8.54061e-06	1.97027	0	3	2425.36	-14.5134	39.1034	0
	High	gNSSLPEGSVLQk	2	2	2	359062948;358410845	N-Term(TMT6plex); K13(TMT6plex)	0				0	7.00993e-06	1.93938	0	2	1773.99	-12.2424	28.0166	0
	High	sVFLLNVVcEk	4	2	2	359062948;358410845	N-Term(TMT6plex); C9(Carbamidomethyl); K11(TMT6plex)	0				0	0.000274743	1.90291	0	2	1766	-13.5339	42.7478	0
	High	sLPSSSYTYLGDER	2	2	2	359062948;358410845	N-Term(TMT6plex)	0				0	0.000108125	1.87992	0	2	1803.87	-12.1672	29.9932	0
	High	nIIDTVYSk	2	2	2	359062948;358410845	N-Term(TMT6plex); K9(TMT6plex)	0				0	0.000130684	1.84971	0	2	1510.87	-12.6279	33.766	0
	High	aIQNELELSEk	3	2	2	359062948;358410845	N-Term(TMT6plex); K11(TMT6plex)	0				0	0.000152272	1.82229	0	2	1731.96	-14.1192	30.3878	0
	High	hLPQQTSTQINR	2	2	2	359062948;358410845	N-Term(TMT6plex)	0				0	0.000270829	1.80327	0	3	1651.89	-12.6512	14.5344	0
	High	aVASDILNMVFAk	3	2	2	359062948;358410845	N-Term(TMT6plex); K13(TMT6plex)	0				0	0.000137961	1.76492	0	2	1837.05	-10.6993	52.9428	0
	High	vLPNAEEMFSFPPIDkETVDk	2	2	2	359062948;358410845	N-Term(TMT6plex); K16(TMT6plex); K21(TMT6plex)	0				0	0.000422479	1.71612	0	3	3093.65	-9.38567	46.2825	1
	High	iVPHVGNkPLk	5	2	2	359062948;358410845	N-Term(TMT6plex); K8(TMT6plex); K11(TMT6plex)	0				0	0.000393012	1.63854	0	4	1889.21	-13.0087	23.0892	0
	High	vTGIVTTLVk	1	2	2	359062948;358410845	N-Term(TMT6plex); K10(TMT6plex)	0				0	0.000572599	1.60474	0	2	1488.96	-13.2647	37.3109	0
	High	fANSLIGEFR	2	2	2	359062948;358410845	N-Term(TMT6plex)	0				0	4.75122e-05	1.51891	0	2	1382.74	-13.2684	39.7336	0
	High	qYGLDPEFDkESEDSSIFVEk	1	2	2	359062948;358410845	N-Term(TMT6plex); K10(TMT6plex); K21(TMT6plex)	0				0	0.000151226	1.50542	0	3	3149.57	-14.2498	39.7775	1
	High	qDPLSETSGGQk	1	2	2	359062948;358410845	N-Term(TMT6plex); K12(TMT6plex)	0				0	9.8794e-05	1.47693	0	2	1704.89	-13.4535	22.5199	0
	High	fLEDVITEMVNk	2	2	2	359062948;358410845	N-Term(TMT6plex); K12(TMT6plex)	0				0	0.000134596	1.19805	0	3	1896.03	-12.009	57.0056	0
	High	dSEDELFDkAEk	1	2	2	359062948;358410845	N-Term(TMT6plex); K9(TMT6plex); K12(TMT6plex)	0				0	0.000431913	1.14481	0	3	2113.09	-15.974	30.5778	1
	High	aQEHAVNmIPDLNk	1	2	2	359062948;358410845	N-Term(TMT6plex); M8(Oxidation); K14(TMT6plex)	0				9.8e-05	0.00123814	2.38653	0	3	2054.09	-10.9306	24.6926	0
	High	tPSDAISNMVk	1	2	2	359062948;358410845	N-Term(TMT6plex); K11(TMT6plex)	0				9.8e-05	0.0010293	1.89355	0	2	1620.88	-14.5668	31.6679	0
	High	aMQSDTAcFGR	1	1	1	358410845	N-Term(TMT6plex); C8(Carbamidomethyl)	0	5.17599	1		9.8e-05	0.00114648	1.79232	0	2	1472.66	-13.3432	20.5753	0
	High	dSEDELFDk	3	2	2	359062948;358410845	N-Term(TMT6plex); K9(TMT6plex)	0				9.8e-05	0.00107258	1.39554	0	2	1555.77	-12.9548	31.8455	0
	High	eSNIDEAPcNVk	1	2	2	359062948;358410845	N-Term(TMT6plex); C9(Carbamidomethyl); K12(TMT6plex)	0				0.000191	0.00143556	1.50718	0	2	1833.92	-14.1393	23.3029	0
	High	lPHLEEATk	5	2	2	359062948;358410845	N-Term(TMT6plex); K9(TMT6plex)	0				0.000205	0.00274372	2.65121	0	3	1495.87	-13.0179	24.3036	0
	High	rPELTELEQGR	4	2	2	359062948;358410845	N-Term(TMT6plex)	0				0.000205	0.00495957	2.26612	0	3	1556.84	-14.0636	22.5233	0
	High	iSYILEEENk	1	2	2	359062948;358410845	N-Term(TMT6plex); K10(TMT6plex)	0				0.000205	0.00161089	2.15564	0	2	1695.93	-14.1847	36.6922	0
	High	lcFPPIHk	2	2	2	359062948;358410845	N-Term(TMT6plex); C2(Carbamidomethyl); K8(TMT6plex)	0				0.000205	0.00202728	2.14348	0	3	1469.85	-13.7688	31.2715	0
	High	ANFNEIASDIISDIR	1	2	2	359062948;358410845		0				0.000205	0.00167341	2.03463	0	2	1677.83	-11.2981	49.677	0
	High	aScIPSTTk	2	2	2	359062948;358410845	N-Term(TMT6plex); C3(Carbamidomethyl); K9(TMT6plex)	0				0.000205	0.00150697	1.83536	0	2	1422.79	-11.7889	21.0531	0
	High	STEkPIAPk	1	2	2	359062948;358410845	K4(TMT6plex); K9(TMT6plex)	0				0.000205	0.00596369	1.80592	0	3	1428.86	-12.4669	15.1216	0
	High	fITIFEGNk	3	2	2	359062948;358410845	N-Term(TMT6plex); K9(TMT6plex)	0				0.000205	0.00290738	1.69712	0	2	1526.88	-13.0933	41.6471	0
	High	akRPELTELEQGR	1	2	2	359062948;358410845	N-Term(TMT6plex); K2(TMT6plex)	0				0.000205	0.00195773	1.49399	0	4	1985.13	-12.3164	21.8667	1
	High	lDIkPFEAVcR	1	2	2	359062948;358410845	N-Term(TMT6plex); K4(TMT6plex); C10(Carbamidomethyl)	0				0.000205	0.00303134	1.33713	0	3	1806.01	-13.5432	33.9192	0
	High	iVDSVYYGVLQQYk	1	2	2	359062948;358410845	N-Term(TMT6plex); K14(TMT6plex)	0				0.000205	0.00243375	1.19157	0	3	2133.17	-12.4873	45.7202	0
	High	fYSLPSITEEIk	1	2	2	359062948;358410845	N-Term(TMT6plex); K12(TMT6plex)	0				0.000261	0.0064609	1.71151	0	2	1885.05	-11.2794	43.9854	0
	High	rEDFSLLQk	1	2	2	359062948;358410845	N-Term(TMT6plex); K9(TMT6plex)	0				0.000385	0.00887084	2.31824	0	3	1593.92	-12.61	29.5984	1
	High	fLEDVITEmVNk	1	2	2	359062948;358410845	N-Term(TMT6plex); M9(Oxidation); K12(TMT6plex)	0				0.000431	0.00983759	1.84056	0	3	1912.03	-11.292	44.4184	0
	High	fQPQVQEELSGPELALEAVk	1	2	2	359062948;358410845	N-Term(TMT6plex); K20(TMT6plex)	0				0.000431	0.00984293	1.69669	0	3	2670.44	-13.1216	46.3311	0
	High	lSSDILIk	2	2	2	359062948;358410845	N-Term(TMT6plex); K8(TMT6plex)	0				0.000431	0.0105939	1.66088	0	2	1346.85	-14.1025	34.7646	0
	High	sILTEMLk	3	2	2	359062948;358410845	N-Term(TMT6plex); K8(TMT6plex)	0				0.000431	0.0103168	1.36775	0	2	1392.83	-13.5916	39.8262	0
	High	QYGLDPEFDkESEDSSIFVEk	1	2	2	359062948;358410845	K10(TMT6plex); K21(TMT6plex)	0				0.000431	0.00986556	1.02718	0	3	2920.41	-14.6683	38.9281	1
	High	DSEDELFDk	1	2	2	359062948;358410845	K9(TMT6plex)	0				0.000481	0.0117924	1.26681	0	2	1326.61	-14.1125	30.9569	0
	High	iAGFIIk	1	2	2	359062948;358410845	N-Term(TMT6plex); K7(TMT6plex)	0				0.000481	0.0122302	1.05376	0	2	1219.8	-14.4916	37.2453	0
	High	iINAVFk	2	2	2	359062948;358410845	N-Term(TMT6plex); K7(TMT6plex)	0				0.000533	0.0138549	1.78211	0	2	1262.81	-13.7656	35.7352	0
	High	gLGIVQTk	3	2	2	359062948;358410845	N-Term(TMT6plex); K8(TMT6plex)	0				0.000533	0.0132874	1.52554	0	2	1273.81	-13.8365	24.8522	0
	High	iASFIIk	1	2	2	359062948;358410845	N-Term(TMT6plex); K7(TMT6plex)	0				0.000586	0.0144128	1.42901	0	2	1249.81	-14.0955	37.9345	0
	High	FQPQVQEELSGPELALEAVk	1	2	2	359062948;358410845	K20(TMT6plex)	0				0.000631	0.0163156	1.21926	0	3	2441.28	-13.8163	43.4188	0
	High	lQSAVEk	1	2	2	359062948;358410845	N-Term(TMT6plex); K7(TMT6plex)	0				0.000853	0.0175409	1.55702	0	2	1232.75	-12.8512	20.6704	0
	High	gcFTDTk	3	2	2	359062948;358410845	N-Term(TMT6plex); C2(Carbamidomethyl); K7(TMT6plex)	0				0.000853	0.0174997	1.41289	0	2	1286.67	-12.7793	18.8506	0
	High	sTEkPIAPk	2	2	2	359062948;358410845	N-Term(TMT6plex); K4(TMT6plex); K9(TMT6plex)	0				0.001006	0.0192423	1.70577	0	3	1658.02	-12.9149	18.485	0
	High	tELPFFk	1	2	2	359062948;358410845	N-Term(TMT6plex); K7(TMT6plex)	0				0.001398	0.0287207	2.05927	0	2	1339.78	-13.1929	38.2109	0
	High	nVFVNFk	3	2	2	359062948;358410845	N-Term(TMT6plex); K7(TMT6plex)	0				0.001398	0.0293006	1.28344	0	2	1325.78	-14.9704	34.757	0
	High	lcSVDTDTSSVSSGck	1	2	2	359062948;358410845	N-Term(TMT6plex); C2(Carbamidomethyl); C15(Carbamidomethyl); K16(TMT6plex)	0				0.001398	0.0283647	0.918574	0	3	2161.02	-12.8987	26.6448	0
	High	iWFDSEk	2	2	2	359062948;358410845	N-Term(TMT6plex); K7(TMT6plex)	0				0.001526	0.0312811	1.92513	0	2	1382.75	-14.0692	36.0061	0
	High	lTDEIIk	1	2	2	359062948;358410845	N-Term(TMT6plex); K7(TMT6plex)	0				0.001526	0.031871	1.50502	0	2	1289.79	-14.6405	30.3804	0
	High	lLSAFPk	2	2	2	359062948;358410845	N-Term(TMT6plex); K7(TMT6plex)	0				0.001665	0.0339935	1.41169	0	2	1233.78	-14.337	35.2798	0
	High	DSIVEDSAIk	1	2	2	359062948;358410845	K10(TMT6plex)	0				0.001711	0.0349357	1.21088	0	2	1305.69	-14.0978	25.7914	0
	High	eIFQLDFk	3	2	2	359062948;358410845	N-Term(TMT6plex); K8(TMT6plex)	0				0.001711	0.0346719	1.16554	0	2	1497.85	-11.6765	42.5592	0
	High	lIDSLLk	2	2	2	359062948;358410845	N-Term(TMT6plex); K7(TMT6plex)	0				0.001745	0.0369439	2.37208	0	2	1259.82	-13.6824	39.1967	0
	High	ANFNEIASDIISDIRR	1	2	2	359062948;358410845		0				0.001802	0.0423166	1.73588	0	3	1833.93	-8.73797	46.4971	1
	High	aSENTVk	2	2	2	359062948;358410845	N-Term(TMT6plex); K7(TMT6plex)	0				0.001846	0.0425212	1.72368	0	2	1206.69	-12.5913	12.6275	0
	High	vQDTIPk	1	2	2	359062948;358410845	N-Term(TMT6plex); K7(TMT6plex)	0				0.001846	0.0424079	1.07706	0	2	1258.76	-13.6722	21.9131	0
	High	LRTELPFFk	1	2	2	359062948;358410845	K9(TMT6plex)	0				0.002008	0.0466863	1.72557	0	3	1379.81	-11.3237	33.0525	1
	High	vAQTASk	3	2	2	359062948;358410845	N-Term(TMT6plex); K7(TMT6plex)	0				0.002265	0.0504505	1.56811	0	2	1162.7	-13.8354	12.3362	0
	High	vVQEYEMEImPDkNFLNDTk	2	2	2	359062948;358410845	N-Term(TMT6plex); M10(Oxidation); K13(TMT6plex); K20(TMT6plex)	0				0.002433	0.054396	2.50501	0	3	3146.59	-14.8471	42.7705	1
	High	vDkGNILPSR	1	2	2	359062948;358410845	N-Term(TMT6plex); K3(TMT6plex)	0				0.002433	0.0545471	1.49486	0	3	1556.93	-11.7327	23.4397	1
	High	dLYHDIk	1	2	2	359062948;358410845	N-Term(TMT6plex); K7(TMT6plex)	0				0.002608	0.0558578	2.16173	0	3	1361.76	-15.9659	24.4097	0
	High	LLDDIFTQLHQEPVk	2	2	2	359062948;358410845	K15(TMT6plex)	0				0.002656	0.0629763	1.00672	0	3	2025.1	-12.4589	38.6352	0
	High	FSkDEEGTk	1	2	2	359062948;358410845	K3(TMT6plex); K9(TMT6plex)	0				0.002675	0.0637061	1.59557	0	3	1498.79	-13.7593	14.6046	1
	High	iAGFIMk	1	2	2	359062948;358410845	N-Term(TMT6plex); K7(TMT6plex)	0				0.002926	0.0705871	1.93631	0	2	1237.76	-14.2887	36.7804	0
	High	lNYLAHk	1	2	2	359062948;358410845	N-Term(TMT6plex); K7(TMT6plex)	0				0.003005	0.0723401	1.7177	0	3	1316.79	-15.1643	24.5747	0
	High	tPSDAISNmVk	1	2	2	359062948;358410845	N-Term(TMT6plex); M9(Oxidation); K11(TMT6plex)	0				0.003688	0.0852302	1.83991	0	2	1636.88	-11.1688	24.1396	0
	High	fSkDEEGTk	1	2	2	359062948;358410845	N-Term(TMT6plex); K3(TMT6plex); K9(TMT6plex)	0				0.003688	0.0842141	1.16748	0	3	1727.95	-14.2827	20.1579	1
	High	FITIFEGNk	1	2	2	359062948;358410845	K9(TMT6plex)	0				0.004105	0.0890713	1.22323	0	2	1297.72	-13.3605	32.9207	0
	High	TELPFFk	1	2	2	359062948;358410845	K7(TMT6plex)	0				0.004853	0.0952966	1.43136	0	2	1110.62	-13.3058	35.7223	0
	High	NVLNVIMR	1	2	2	359062948;358410845		0				0.005139	0.0983726	1.19783	0	2	958.538	-13.1398	30.1079	0
	High	nVLNVIMR	1	2	2	359062948;358410845	N-Term(TMT6plex)	0				0.005171	0.100087	0.939874	0	2	1187.7	-12.7875	34.4258	0
	High	fFSLSk	1	2	2	359062948;358410845	N-Term(TMT6plex); K6(TMT6plex)	0				0.00616	0.110811	1.50254	0	2	1186.71	-13.7543	36.475	0
	High	SLIQIYR	1	1	1	358410845		0				0.006852	0.120055	1.38686	0	2	892.513	-13.9151	24.8037	0
	High	cNPELDAANVIVk	1	2	2	359062948;358410845	N-Term(TMT6plex); C1(Carbamidomethyl); K13(TMT6plex)	0				0.007516	0.126296	1.57457	0	2	1901.03	-16.2675	33.2889	0
	High	lPSDSSk	1	2	2	359062948;358410845	N-Term(TMT6plex); K7(TMT6plex)	0				0.007964	0.132179	1.22279	0	2	1191.68	-13.0272	20.2704	0
	High	SILTEMLk	1	2	2	359062948;358410845	K8(TMT6plex)	0				0.008308	0.134472	1.35162	0	2	1163.68	-12.0995	37.858	0
	High	dEEGTk	1	2	2	359062948;358410845	N-Term(TMT6plex); K6(TMT6plex)	0				0.009498	0.150043	1.42729	0	2	1136.61	-11.7546	11.5814	0
115497066	cyclic AMP-dependent transcription factor ATF-1 [Bos taurus]	0	4.81	1	1	1	1	DNA binding; protein binding	nucleus	metabolic process; regulation of biological process	Pf00170; Pf02173	8.45406	1		270	29.2428	8.36768
	A2	Sequence	# PSMs	# Proteins	# Protein Groups	Protein Group Accessions	Modifications	ΔCn	126/129	126/129 Count	126/129 Variability [%]	q-Value	PEP	XCorr	Probability	Charge	MH+ [Da]	ΔM [ppm]	RT [min]	# Missed Cleavages
	High	SLYAAHQAAELSSk	1	2	2	297466908;358412846	K14(TMT6plex)	0				0	7.23036e-05	3.26783	0	2	1704.89	-13.7898	20.8922	0
	High	sLYAAHQAAELSSk	4	2	2	297466908;358412846	N-Term(TMT6plex); K14(TMT6plex)	0				0	2.76661e-06	3.10572	0	3	1934.05	-12.4304	24.7743	0
	High	aQSQAQLTTAVIk	7	2	2	297466908;358412846	N-Term(TMT6plex); K13(TMT6plex)	0				0	1.37704e-05	3.04791	0	2	1817.07	-13.5461	27.6264	0
	High	aQSQAQLVTDTAk	7	2	2	297466908;358412846	N-Term(TMT6plex); K13(TMT6plex)	0				0	1.02111e-06	2.96439	0	2	1819.01	-12.7984	22.1717	0
	High	aLPQGILGTVLVk	10	2	2	297466908;358412846	N-Term(TMT6plex); K13(TMT6plex)	0				0	1.38491e-05	2.84984	0	2	1767.12	-16.8319	43.9031	0
	High	aSTQPcQHIGALPR	1	2	2	297466908;358412846	N-Term(TMT6plex); C6(Carbamidomethyl)	0				0	5.20511e-06	2.78873	0	3	1764.91	-13.3143	18.2106	0
	High	aPPQLGLLASMIk	10	2	2	297466908;358412846	N-Term(TMT6plex); K13(TMT6plex)	0				0	1.06461e-05	2.70324	0	2	1797.08	-12.4807	47.373	0
	High	tPLQScLAAMMSk	5	2	2	297466908;358412846	N-Term(TMT6plex); C6(Carbamidomethyl); K13(TMT6plex)	0				0	0.000132837	2.69331	0	2	1895.99	-13.201	44.0314	0
	High	tLSHQmLQGATVAk	2	2	2	297466908;358412846	N-Term(TMT6plex); M6(Oxidation); K14(TMT6plex)	0				0	6.07417e-05	2.67299	0	3	1959.08	-13.1703	20.3724	0
	High	AQSQAQLVTDTAk	2	2	2	297466908;358412846	K13(TMT6plex)	0				0	0.00044224	2.59658	0	2	1589.85	-13.9722	20.1633	0
	High	aLSWGELGTSLSR	2	2	2	297466908;358412846	N-Term(TMT6plex)	0				0	7.72416e-05	2.44138	0	2	1605.86	-13.0267	39.3748	0
	High	TAAQTcPAATMIk	2	2	2	297466908;358412846	C6(Carbamidomethyl); K13(TMT6plex)	0				0	0.000475665	2.38929	0	2	1592.81	-12.753	21.3056	0
	High	vQSQLYGPAR	4	2	2	297466908;358412846	N-Term(TMT6plex)	0				0	0.000726977	2.33714	0	2	1347.74	-14.2402	21.1628	0
	High	eSLSQAPYGTVLTR	4	2	2	297466908;358412846	N-Term(TMT6plex)	0				0	0.000142861	2.27554	0	2	1750.93	-12.8694	29.6866	0
	High	eVLGATMAk	3	2	2	297466908;358412846	N-Term(TMT6plex); K9(TMT6plex)	0				0	0.000243533	2.2483	0	2	1377.8	-13.5415	27.8355	0
	High	tAAQTcPAATMIk	3	2	2	297466908;358412846	N-Term(TMT6plex); C6(Carbamidomethyl); K13(TMT6plex)	0				0	0.000218006	2.23831	0	2	1821.97	-15.0175	24.9693	0
	High	acVITPGPWPGSVAPGR	1	1	1	297466908	N-Term(TMT6plex); C2(Carbamidomethyl)	0	4.65717	1		0	5.35631e-06	2.2011	0	2	1951.02	-10.0392	34.9676	0
	High	iPPQmcPPATATk	1	2	2	297466908;358412846	N-Term(TMT6plex); M5(Oxidation); C6(Carbamidomethyl); K13(TMT6plex)	0				0	0.000407104	2.15789	0	3	1886	-12.8287	22.9304	0
	High	vPQQLPVVPEETVQR	7	1	1	297466908	N-Term(TMT6plex)	0	2.89371	7	60.9049	0	8.87047e-05	2.0814	0	3	1948.08	-12.9252	32.1958	0
	High	tQSQPLLVGFk	3	2	2	297466908;358412846	N-Term(TMT6plex); K11(TMT6plex)	0				0	0.000242964	2.06325	0	2	1675.99	-12.4232	34.788	0
	High	eLVASVQAVEk	1	2	2	297466908;358412846	N-Term(TMT6plex); K11(TMT6plex)	0				0	0.000861955	2.04852	0	3	1630.96	-13.8053	31.5779	0
	High	sPTQTRPAATATk	7	2	2	297466908;358412846	N-Term(TMT6plex); K13(TMT6plex)	0				0	0.000303192	1.94825	0	3	1788.01	-14.0109	12.8209	0
	High	aALNQALSk	3	2	2	297466908;358412846	N-Term(TMT6plex); K9(TMT6plex)	0				0	0.000680893	1.94236	0	2	1373.83	-13.2269	25.3925	0
	High	aSQLNQAIGVVTAFETTDPk	4	2	2	297466908;358412846	N-Term(TMT6plex); K20(TMT6plex)	0				0	0.00017515	1.88845	0	4	2548.37	-12.702	47.1161	0
	High	ESLSQAPYGTVLTR	3	2	2	297466908;358412846		0				0	0.000173783	1.8179	0	2	1521.77	-12.8229	26.3528	0
	High	eTLLEQPDkDk	13	2	2	297466908;358412846	N-Term(TMT6plex); K9(TMT6plex); K11(TMT6plex)	0				0	0.000168	1.80459	0	3	2003.13	-15.0073	25.5526	1
	High	iPPQMcPPATATk	1	2	2	297466908;358412846	N-Term(TMT6plex); C6(Carbamidomethyl); K13(TMT6plex)	0				0	0.000211549	1.64723	0	2	1870.01	-11.3747	29.1612	0
	High	gAASQAGVPR	2	2	2	297466908;358412846	N-Term(TMT6plex)	0				0	0.000477827	1.63991	0	2	1142.63	-13.4578	11.1217	0
	High	tQQMLLQNVWAk	2	2	2	297466908;358412846	N-Term(TMT6plex); K12(TMT6plex)	0				0	2.45592e-05	1.63818	0	2	1918.07	-15.1933	39.6197	0
	High	tLSHQMLQGATVAk	2	2	2	297466908;358412846	N-Term(TMT6plex); K14(TMT6plex)	0				0	1.50046e-06	1.57781	0	3	1943.09	-10.5872	23.9062	0
	High	aATAIQSAWR	2	2	2	297466908;358412846	N-Term(TMT6plex)	0				0	0.00081389	1.5197	0	2	1303.72	-12.6021	25.7437	0
	High	ASQLNQAIGVVTAFETTDPk	3	2	2	297466908;358412846	K20(TMT6plex)	0				0	9.36505e-05	1.48023	0	2	2319.22	-9.43267	44.5707	0
	High	AQSQAQLTTAVIk	1	2	2	297466908;358412846	K13(TMT6plex)	0				9.8e-05	0.00106666	2.59639	0	2	1587.9	-14.983	22.6861	0
	High	vQSQGHLPTGLTk	4	2	2	297466908;358412846	N-Term(TMT6plex); K13(TMT6plex)	0				0.000205	0.00220864	2.628	0	3	1824.05	-14.3046	19.4853	0
	High	eTLLEQPDk	1	2	2	297466908;358412846	N-Term(TMT6plex); K9(TMT6plex)	0				0.000205	0.00538509	2.31584	0	2	1530.86	-9.73999	27.6712	0
	High	tAAQTcPAATmIk	3	2	2	297466908;358412846	N-Term(TMT6plex); C6(Carbamidomethyl); M11(Oxidation); K13(TMT6plex)	0				0.000205	0.00144644	2.06918	0	3	1837.97	-14.1863	21.9378	0
	High	TAAQTcPAATmIk	1	2	2	297466908;358412846	C6(Carbamidomethyl); M11(Oxidation); K13(TMT6plex)	0				0.000205	0.00239463	1.99721	0	2	1608.81	-13.0317	16.7171	0
	High	AQSQAQLVTDTAK	1	2	2	297466908;358412846		0				0.000205	0.00439173	1.97712	0	2	1360.69	-12.4013	12.855	0
	High	lISQMMAAk	2	2	2	297466908;358412846	N-Term(TMT6plex); K9(TMT6plex)	0				0.000205	0.00419564	1.62074	0	2	1450.84	-11.9177	36.2189	0
	High	iPPETDPAAPmTk	7	2	2	297466908;358412846	N-Term(TMT6plex); M11(Oxidation); K13(TMT6plex)	0				0.000205	0.00546986	1.59387	0	3	1841.98	-13.218	26.0614	0
	High	TQSQPLLVGFk	4	2	2	297466908;358412846	K11(TMT6plex)	0				0.000205	0.00455166	1.42602	0	2	1446.83	-12.388	32.5188	0
	High	sTcLVQVEGDPmk	1	2	2	297466908;358412846	N-Term(TMT6plex); C3(Carbamidomethyl); M12(Oxidation); K13(TMT6plex)	0				0.000205	0.00543564	1.36661	0	2	1937.98	-14.2335	27.4198	0
	High	TQQmLLQNVWAk	2	2	2	297466908;358412846	M4(Oxidation); K12(TMT6plex)	0				0.000205	0.00615065	1.13642	0	2	1704.91	-13.4846	33.6751	0
	High	aSLTTDALLGPAVWDNSR	2	2	2	297466908;358412846	N-Term(TMT6plex)	0				0.000205	0.00239748	1.07719	0	3	2116.1	-11.942	41.9551	0
	High	iTGHIPSELVANmPQGPDNDLSR	1	1	1	297466908	N-Term(TMT6plex); M13(Oxidation)	0	2.84614	1		0.000261	0.00738909	2.29751	0	3	2706.38	3.68123	45.4777	0
	High	VPQQLPVVPEETVQR	1	1	1	297466908		0				0.000261	0.00778485	1.99012	0	2	1718.92	-11.9249	27.2961	0
	High	aPPQLGLLASmIk	2	2	2	297466908;358412846	N-Term(TMT6plex); M11(Oxidation); K13(TMT6plex)	0				0.000261	0.00713427	1.35573	0	2	1813.08	-10.3065	40.427	0
	High	AATAIQSAWR	2	2	2	297466908;358412846		0				0.000431	0.00991269	1.40387	0	2	1074.55	-15.0921	19.3571	0
	High	fQHPEEGk	4	2	2	297466908;358412846	N-Term(TMT6plex); K8(TMT6plex)	0				0.000481	0.0117066	1.33012	0	2	1429.76	-14.5437	16.1785	0
	High	lAAMITk	2	2	2	297466908;358412846	N-Term(TMT6plex); K7(TMT6plex)	0				0.000533	0.0135157	1.91858	0	2	1205.75	-13.18	30.7966	0
	High	lPcPMSLDAk	2	2	2	297466908;358412846	N-Term(TMT6plex); C3(Carbamidomethyl); K10(TMT6plex)	0				0.001054	0.0195543	1.66021	0	2	1589.86	-14.6167	33.9448	0
	High	sVATILk	2	2	2	297466908;358412846	N-Term(TMT6plex); K7(TMT6plex)	0				0.001398	0.0289892	1.96482	0	2	1189.78	-12.7438	28.8755	0
	High	lLAELTk	2	1	1	297466908	N-Term(TMT6plex); K7(TMT6plex)	0	7.73419	2	1.99528	0.001526	0.0319199	1.71155	0	2	1245.8	-14.1102	36.5312	0
	High	VQSQLYGPAR	1	2	2	297466908;358412846		0				0.001771	0.0397132	1.42005	0	2	1118.58	-12.7117	12.9696	0
	High	STcLVQVEGDPmk	1	2	2	297466908;358412846	C3(Carbamidomethyl); M12(Oxidation); K13(TMT6plex)	0				0.002346	0.0536854	1.28751	0	2	1708.82	-13.8035	24.329	0
	High	iPPETDPAAPMTk	1	2	2	297466908;358412846	N-Term(TMT6plex); K13(TMT6plex)	0				0.002522	0.0555592	0.904609	0	3	1825.99	-12.3749	29.5826	0
	High	aLSQGEVR	2	2	2	297466908;358412846	N-Term(TMT6plex)	0				0.002675	0.0668742	2.10299	0	2	1088.61	-14.7236	12.6822	0
	High	sTcLVQVEGDPMk	1	2	2	297466908;358412846	N-Term(TMT6plex); C3(Carbamidomethyl); K13(TMT6plex)	0				0.002675	0.0673631	0.769632	0	2	1921.98	-17.8233	30.3032	0
	High	FQHPEEGk	1	2	2	297466908;358412846	K8(TMT6plex)	0				0.004971	0.0966857	1.16212	0	2	1200.61	-12.2625	11.2302	0
28603776	NADH dehydrogenase [ubiquinone] 1 beta subcomplex subunit 5, mitochondrial precursor [Bos taurus]	2.12023	16.4	1	3	3	4		cytoplasm; membrane; mitochondrion	metabolic process; transport	Pf09781	8.21226	4	12.8252	189	21.5755	9.61279
	A2	Sequence	# PSMs	# Proteins	# Protein Groups	Protein Group Accessions	Modifications	ΔCn	126/129	126/129 Count	126/129 Variability [%]	q-Value	PEP	XCorr	Probability	Charge	MH+ [Da]	ΔM [ppm]	RT [min]	# Missed Cleavages
	High	aGVVSPVDFLQHQGWGGIk	3	2	1	359077227	N-Term(TMT6plex); K19(TMT6plex)	0	5.3559	3	12.865	0	1.73198e-06	3.41778	0	3	2453.34	-12.3877	43.4342	0
	High	aEPALLAAQEALDTLNk	10	2	1	359077227	N-Term(TMT6plex); K17(TMT6plex)	0	6.52365	10	27.1558	0	6.49277e-05	3.23478	0	3	2226.25	-12.5993	49.75	0
	High	iLYDAQIAASADGNIPPIHk	1	2	1	359077227	N-Term(TMT6plex); K20(TMT6plex)	0	4.0225	1		0	4.73953e-07	3.22311	0	3	2565.41	-11.9189	39.6181	0
	High	aEPALLAAQEALDTLNkNNLTELk	2	2	1	359077227	N-Term(TMT6plex); K17(TMT6plex); K24(TMT6plex)	0	0.97887	2	55.974	0	9.13863e-06	3.18068	0	4	3267.84	-11.6534	50.9725	1
	High	sYGEEmPEETHVk	2	2	1	359077227	N-Term(TMT6plex); M6(Oxidation); K13(TMT6plex)	0	3.81512	2	24.2221	0	5.76827e-05	2.90968	0	3	2009.96	-14.9918	18.9599	0
	High	eEISNLVISAMk	2	2	1	359077227	N-Term(TMT6plex); K12(TMT6plex)	0	10.0292	2	9.94681	0	5.06413e-07	2.89884	0	2	1792	-14.9265	43.9287	0
	High	dSAQALLDGLHPLPR	1	2	1	359077227	N-Term(TMT6plex)	0	9.05935	1		0	9.17317e-07	2.80747	0	3	1832	-13.8497	35.7409	0
	High	aVTcDELFGIINPATR	1	2	1	359077227	N-Term(TMT6plex); C4(Carbamidomethyl)	0	4.79252	1		0	0.000250043	2.78898	0	2	2006.03	-13.5741	43.449	0
	High	aIADEEEIkVEVINk	4	2	1	359077227	N-Term(TMT6plex); K9(TMT6plex); K15(TMT6plex)	0	4.24114	4	3.82081	0	1.93303e-06	2.56718	0	3	2387.36	-14.8143	37.2557	1
	High	dLANITHDGPk	2	2	1	359077227	N-Term(TMT6plex); K11(TMT6plex)	0	4.34021	2	11.7009	0	5.18739e-05	2.56332	0	3	1638.9	-13.2155	23.6154	0
	High	tPNVVEATNkPGLYDkLEDLk	1	2	1	359077227	N-Term(TMT6plex); K10(TMT6plex); K16(TMT6plex); K21(TMT6plex)	0	4.48811	1		0	3.54212e-05	2.48643	0	4	3260.85	-12.6663	37.9326	1
	High	nLDNDIEGSAk	2	2	1	359077227	N-Term(TMT6plex); K11(TMT6plex)	0	8.73574	2	11.7597	0	7.29483e-06	2.41941	0	2	1633.86	-15.1588	25.2417	0
	High	lIHVVGVETEk	2	2	1	359077227	N-Term(TMT6plex); K11(TMT6plex)	0	4.85372	2	0.227378	0	2.47021e-05	2.41868	0	2	1682	-13.0022	27.8989	0
	High	lQSTASQVDDLk	3	2	1	359077227	N-Term(TMT6plex); K12(TMT6plex)	0	5.71444	3	2.11478	0	0.000408881	2.31168	0	2	1762.98	-10.3808	28.9044	0
	High	fDDIDIEFk	3	2	1	359077227	N-Term(TMT6plex); K9(TMT6plex)	0	5.6468	3	1.59767	0	0.00049099	2.23042	0	2	1599.85	-11.7456	42.6571	0
	High	hEIPEAVVTYEEkPR	2	2	1	359077227	N-Term(TMT6plex); K13(TMT6plex)	0	4.05655	2	21.0442	0	6.90553e-08	2.2042	0	3	2255.22	-11.416	27.0366	0
	High	iAELNANLSNLTSAFEk	2	2	1	359077227	N-Term(TMT6plex); K17(TMT6plex)	0	3.97251	2	54.2142	0	4.89648e-06	2.18483	0	2	2293.25	-11.7735	48.667	0
	High	vVQLEELLQVR	1	2	1	359077227	N-Term(TMT6plex)	0	4.43432	1		0	1.33009e-05	2.15601	0	2	1554.92	-15.5605	46.5402	0
	High	tFLSPEEVLk	3	2	1	359077227	N-Term(TMT6plex); K10(TMT6plex)	0	6.55285	3	15.0691	0	0.0008557	2.12646	0	2	1620.94	-14.2234	38.482	0
	High	dGLEDQLLAAVVAk	2	2	1	359077227	N-Term(TMT6plex); K14(TMT6plex)	0	5.98825	2	33.8347	0	8.11291e-06	2.11235	0	2	1900.09	-15.3477	47.7298	0
	High	qNVSPLQANEVSILR	2	2	1	359077227	N-Term(TMT6plex)	0	5.96513	2	6.07593	0	0.000155016	2.11115	0	2	1897.05	-12.4998	33.7517	0
	High	iTNEPPTGMYANLHk	1	2	1	359077227	N-Term(TMT6plex); K15(TMT6plex)	0	1.21159	1		0	4.4688e-05	2.11041	0	3	2144.13	-13.6593	29.2782	0
	High	iNPIYQFSLk	2	4	1	359077227	N-Term(TMT6plex); K10(TMT6plex)	0	4.50862	2	1.94426	0	0.000464341	2.08263	0	2	1680.98	-16.0347	41.012	0
	High	eILHNLQNR	2	2	1	359077227	N-Term(TMT6plex)	0	3.74602	2	31.9954	0	0.000729748	2.04522	0	2	1365.76	-12.4064	20.4648	0
	High	HEIPEAVVTYEEkPR	1	2	1	359077227	K13(TMT6plex)	0	2.04633	1		0	1.36211e-06	1.98139	0	3	2026.05	-12.8736	23.4155	0
	High	lVESEAPEkEIFPk	3	2	1	359077227	N-Term(TMT6plex); K9(TMT6plex); K14(TMT6plex)	0	3.16175	3	1.74018	0	0.00076906	1.97659	0	3	2303.31	-14.625	33.7633	1
	High	LQSTASQVDDLk	1	2	1	359077227	K12(TMT6plex)	0	2.42927	1		0	0.000948047	1.94249	0	2	1533.81	-13.9422	20.9034	0
	High	dVEFPLIk	2	2	1	359077227	N-Term(TMT6plex); K8(TMT6plex)	0	7.7428	2	5.26858	0	0.000786246	1.91438	0	2	1418.85	-13.0497	39.1678	0
	High	fLEDTEGIQPEVk	1	2	1	359077227	N-Term(TMT6plex); K13(TMT6plex)	0	5.30088	1		0	0.000847829	1.90585	0	2	1963.05	-13.6806	36.8112	0
	High	qALEEANAELAEAQEk	1	2	1	359077227	N-Term(TMT6plex); K16(TMT6plex)	0	5.00276	1		0	2.15907e-06	1.8996	0	3	2202.14	-11.8925	36.2834	0
	High	gNALLVGVGGSGk	2	4	1	359077227	N-Term(TMT6plex); K13(TMT6plex)	0	3.92989	2	8.13087	0	7.12251e-07	1.89037	0	2	1586.94	-13.1694	29.9435	0
	High	wAESVESFk	1	2	1	359077227	N-Term(TMT6plex); K9(TMT6plex)	0	6.45064	1		0	5.93571e-05	1.8678	0	2	1540.82	-14.882	36.5436	0
	High	yFMDLLMEk	1	2	1	359077227	N-Term(TMT6plex); K9(TMT6plex)	0	4.71047	1		0	0.000659278	1.79681	0	2	1647.87	-13.3459	50.9166	0
	High	qNVEGISQAMk	1	2	1	359077227	N-Term(TMT6plex); K11(TMT6plex)	0	7.01506	1		0	0.000223405	1.76652	0	2	1662.9	-12.4065	25.6371	0
	High	vDTFLDSLk	2	2	1	359077227	N-Term(TMT6plex); K9(TMT6plex)	0	6.57855	2	1.31677	0	9.53752e-05	1.737	0	2	1495.86	-13.4786	43.5162	0
	High	aYDFccANMk	1	2	1	359077227	N-Term(TMT6plex); C5(Carbamidomethyl); C6(Carbamidomethyl); K10(TMT6plex)	0	6.52607	1		0	0.000207102	1.59194	0	2	1737.78	-18.2703	29.6105	0
	High	lkELTPAMPVIFIk	1	2	1	359077227	N-Term(TMT6plex); K2(TMT6plex); K14(TMT6plex)	0	2.61633	1		0	0.000145181	1.58996	0	3	2287.41	-13.9766	44.0337	1
	High	dIPTSAENLFSQYETFR	2	2	1	359077227	N-Term(TMT6plex)	0	4.76763	2	3.03745	0	2.89801e-05	1.58631	0	2	2247.08	-13.9419	46.5571	0
	High	sWDAFVGLDNTVk	2	2	1	359077227	N-Term(TMT6plex); K13(TMT6plex)	0	3.93414	2	6.52397	0	8.35268e-05	1.51926	0	2	1910.01	-14.7892	42.9339	0
	High	eAEEYQDSFER	2	2	1	359077227	N-Term(TMT6plex)	0	4.9371	2	1.12938	0	4.64601e-05	1.46147	0	2	1631.72	-11.9061	23.4471	0
	High	aVSELQNPAIR	4	2	1	359077227	N-Term(TMT6plex)	0	4.57677	4	23.6812	0	0.000174703	1.37503	0	2	1426.8	-16.2713	25.634	0
	High	aDTTSQSWk	1	2	1	359077227	N-Term(TMT6plex); K9(TMT6plex)	0	7.25651	1		0	0.000528569	1.3624	0	2	1481.78	-13.2423	21.1853	0
	High	aNLMILFDk	1	2	1	359077227	N-Term(TMT6plex); K9(TMT6plex)	0	4.57865	1		0	0.000155387	1.1882	0	2	1522.89	-13.88	45.4724	0
	High	tPPTLAQFQQQIDSYEk	5	2	1	359077227	N-Term(TMT6plex); K17(TMT6plex)	0	3.5205	5	2.2251	0	0.00053805	1.18422	0	3	2452.28	-12.2463	43.821	0
	High	vDTFLDSLkk	2	2	1	359077227	N-Term(TMT6plex); K9(TMT6plex); K10(TMT6plex)	0	4.42501	2	1.81028	0	0.000364212	1.16727	0	3	1853.11	-11.1662	39.95	1
	High	mSTENATILcNTER	1	2	1	359077227	N-Term(TMT6plex); C10(Carbamidomethyl)	0	6.34927	1		0	0.000342454	1.15853	0	2	1868.88	-11.6108	26.1318	0
	High	iVLkELEDSLLAR	1	2	1	359077227	N-Term(TMT6plex); K4(TMT6plex)	0	0.422118	1		0	4.33081e-05	1.09308	0	3	1957.19	-12.4078	47.091	1
	High	lAVQEAELk	2	2	1	359077227	N-Term(TMT6plex); K9(TMT6plex)	0	5.13176	2	23.7295	9.8e-05	0.000993973	2.12722	0	2	1458.87	-12.7317	28.4365	0
	High	eALLDLDGR	2	2	1	359077227	N-Term(TMT6plex)	0	4.43167	2	1.13759	9.8e-05	0.0011792	1.94786	0	2	1230.67	-15.4222	32.5176	0
	High	aLAEYLETk	1	2	1	359077227	N-Term(TMT6plex); K9(TMT6plex)	0	5.1153	1		9.8e-05	0.00120498	1.64517	0	2	1495.86	-14.4512	36.1703	0
	High	lSAASGNFLGDTALVENLETTk	2	2	1	359077227	N-Term(TMT6plex); K22(TMT6plex)	0	2.45683	2	20.9877	9.8e-05	0.00114006	1.56797	0	3	2709.44	-11.9318	46.5972	0
	High	wPLIVDAQLQGIk	1	2	1	359077227	N-Term(TMT6plex); K13(TMT6plex)	0	4.5053	1		0.000191	0.00133146	1.5473	0	3	1939.16	-7.97894	47.7942	0
	High	aFNVVFEk	2	2	1	359077227	N-Term(TMT6plex); K8(TMT6plex)	0	4.80572	2	0.0260712	0.000205	0.00300439	3.04832	0	2	1411.81	-14.783	36.6673	0
	High	vQTIEDLYk	2	2	1	359077227	N-Term(TMT6plex); K9(TMT6plex)	0	5.48614	2	10.09	0.000205	0.00147897	2.70211	0	2	1566.89	-14.108	36.4279	0
	High	aVLDEILEk	1	2	1	359077227	N-Term(TMT6plex); K9(TMT6plex)	0	5.52606	1		0.000205	0.00151503	2.62479	0	2	1487.89	-13.427	43.4053	0
	High	lVFEISHLR	2	2	1	359077227	N-Term(TMT6plex)	0	3.76878	2	16.9212	0.000205	0.00227719	2.36927	0	3	1342.79	-13.436	34.7973	0
	High	vVSEDIVk	1	2	1	359077227	N-Term(TMT6plex); K8(TMT6plex)	0	4.19185	1		0.000205	0.00336704	1.87456	0	2	1346.81	-11.2908	27.8731	0
	High	fGLGMYSk	1	2	1	359077227	N-Term(TMT6plex); K8(TMT6plex)	0	8.95987	1		0.000205	0.00423253	1.6517	0	2	1360.76	-9.33712	34.446	0
	High	aLSEMDEFk	2	2	1	359077227	N-Term(TMT6plex); K9(TMT6plex)	0	6.17333	2	7.08877	0.000205	0.00557541	1.60573	0	2	1527.79	-13.4569	34.1306	0
	High	lEYMESVASLVLR	1	2	1	359077227	N-Term(TMT6plex)	0	4.91222	1		0.000205	0.00241721	1.57466	0	2	1738.94	-10.9717	53.3414	0
	High	lQELPEQWTNTk	1	2	1	359077227	N-Term(TMT6plex); K12(TMT6plex)	0	5.65261	1		0.000205	0.00277814	1.50916	0	2	1945.05	-12.949	36.0911	0
	High	sVLVVAGSLk	1	5	2	256574741;359077227	N-Term(TMT6plex); K10(TMT6plex)	0				0.000205	0.00209409	1.13153	0	2	1430.92	-13.042	34.4035	0
	High	fDkEHIPEAcLk	1	2	1	359077227	N-Term(TMT6plex); K3(TMT6plex); C10(Carbamidomethyl); K12(TMT6plex)	0	5.15849	1		0.000261	0.00651276	1.68484	0	4	2174.19	-14.2559	29.6876	1
	High	aFkPYQGNPTFDPEFIR	1	1	1	359077227	N-Term(TMT6plex); K3(TMT6plex)	0	3.14419	1		0.000261	0.0075566	1.59437	0	3	2485.3	-9.67086	37.0846	0
	High	lVESEAPEk	1	2	1	359077227	N-Term(TMT6plex); K9(TMT6plex)	0	7.66081	1		0.000261	0.00744492	1.5879	0	2	1459.82	-11.8023	24.0699	0
	High	eRPDLEQLk	2	2	1	359077227	N-Term(TMT6plex); K9(TMT6plex)	0	3.84662	2	22.6183	0.000261	0.00784735	1.5418	0	3	1585.91	-13.4345	24.1052	0
	High	sELEAIDVk	1	2	1	359077227	N-Term(TMT6plex); K9(TMT6plex)	0	4.63784	1		0.000261	0.00744088	1.41932	0	2	1461.84	-12.3877	29.9988	0
	High	dGLFSTIMR	1	2	1	359077227	N-Term(TMT6plex)	0	8.33948	1		0.000261	0.00665622	1.07359	0	2	1268.67	-12.816	37.478	0
	High	rVQTIEDLYk	2	2	1	359077227	N-Term(TMT6plex); K10(TMT6plex)	0	4.68354	2	5.33434	0.000385	0.0090204	1.90306	0	3	1722.99	-13.0768	29.0386	1
	High	rkPVAVDLDPk	3	2	1	359077227	N-Term(TMT6plex); K2(TMT6plex); K11(TMT6plex)	0	3.36388	3	6.59169	0.000385	0.00896444	1.4671	0	4	1925.19	-13.0923	23.3195	1
	High	iVEILEk	4	3	1	359077227	N-Term(TMT6plex); K7(TMT6plex)	0				0.000431	0.0109755	1.84377	0	2	1301.83	-14.3276	39.4751	0
	High	lFDSLck	2	2	1	359077227	N-Term(TMT6plex); C6(Carbamidomethyl); K7(TMT6plex)	0	9.77497	2	4.76277	0.000431	0.0103594	1.70984	0	2	1340.74	-15.334	35.255	0
	High	acETDLAk	2	2	1	359077227	N-Term(TMT6plex); C2(Carbamidomethyl); K8(TMT6plex)	0	6.36873	2	4.56839	0.000431	0.00913138	1.62176	0	2	1365.73	-13.8165	20.8904	0
	High	vTSTFLPTAIk	2	2	1	359077227	N-Term(TMT6plex); K11(TMT6plex)	0	6.58868	2	11.5786	0.000431	0.0102311	1.6211	0	2	1635.99	-13.594	36.435	0
	High	dPVTNLIR	1	2	1	359077227	N-Term(TMT6plex)	0	4.70472	1		0.000431	0.0101238	1.37297	0	2	1156.67	-12.2551	29.2815	0
	High	qTIELLk	3	4	2	256574741;359077227	N-Term(TMT6plex); K7(TMT6plex)	0				0.000481	0.0126981	2.02165	0	2	1302.82	-14.1298	29.9928	0
	High	rFDDIDIEFk	1	2	1	359077227	N-Term(TMT6plex); K10(TMT6plex)	0	3.6739	1		0.000533	0.0134731	2.01789	0	3	1755.94	-13.9678	36.6271	1
	High	yIHEQLNRPk	1	2	1	359077227	N-Term(TMT6plex); K10(TMT6plex)	0	2.94057	1		0.000586	0.0147168	1.1618	0	3	1756	-13.4705	18.5055	0
	High	yDEMMELLR	2	2	1	359077227	N-Term(TMT6plex)	0	6.43927	2	4.34037	0.001054	0.0202165	1.65619	0	2	1428.69	-13.2679	43.4214	0
	High	wLSTLDk	1	2	1	359077227	N-Term(TMT6plex); K7(TMT6plex)	0	5.72883	1		0.001138	0.0220264	1.82438	0	2	1320.77	-14.3431	36.4433	0
	High	nFLTYGR	1	2	1	359077227	N-Term(TMT6plex)	0	5.74607	1		0.001138	0.0225052	1.01435	0	2	1099.6	-12.9836	28.8396	0
	High	lEEGYENAIk	1	2	1	359077227	N-Term(TMT6plex); K10(TMT6plex)	0	7.83745	1		0.001181	0.0227935	1.37289	0	2	1623.88	-13.6774	29.3438	0
	High	nIYEcPVYk	1	2	1	359077227	N-Term(TMT6plex); C5(Carbamidomethyl); K9(TMT6plex)	0	5.61662	1		0.001364	0.0272522	1.83364	0	2	1643.87	-11.877	28.1673	0
	High	scGNIYk	1	3	2	256574741;359077227	N-Term(TMT6plex); C2(Carbamidomethyl); K7(TMT6plex)	0				0.001802	0.041697	1.94978	0	2	1299.7	-13.4994	17.4165	0
	High	INPIYQFSLk	1	4	1	359077227	K10(TMT6plex)	0	3.98106	1		0.001877	0.0454452	0.837591	0	2	1451.83	-14.2154	37.2706	0
	High	iGDkEVEYHPNFR	1	2	1	359077227	N-Term(TMT6plex); K4(TMT6plex)	0	1.71335	1		0.002346	0.0524476	1.55772	0	4	2062.09	-13.0487	26.1889	1
	High	lVITPLTDR	2	17	9	300795653;219805006;256574741;359077227;359074752;297488634;359078569;297460014;358418324	N-Term(TMT6plex)	0				0.00239	0.0539237	1.32735	0	2	1256.76	-13.4756	33.1544	0
	High	dWSANPMFER	1	2	1	359077227	N-Term(TMT6plex)	0	5.32486	1		0.002624	0.0601614	1.3608	0	2	1481.69	-11.7933	33.9639	0
	High	NLDNDIEGSAk	1	2	1	359077227	K11(TMT6plex)	0	4.67661	1		0.002624	0.0588262	0.907421	0	2	1404.7	-13.1355	20.658	0
	High	iPETFNMAEIMAk	1	2	1	359077227	N-Term(TMT6plex); K13(TMT6plex)	0	5.54913	1		0.002624	0.0576555	0.794202	0	3	1953.03	-14.2195	45.4749	0
	High	dIPTSAENLFSQYETFRk	1	2	1	359077227	N-Term(TMT6plex); K18(TMT6plex)	0	1.32274	1		0.002656	0.0615776	1.21036	0	3	2604.33	-13.8969	43.3312	1
	High	lkNEMFVMSGk	1	2	1	359077227	N-Term(TMT6plex); K2(TMT6plex); K11(TMT6plex)	0	3.19046	1		0.003005	0.071994	1.49976	0	3	1971.11	-12.7428	33.5494	1
	High	nYGPPGTk	1	2	1	359077227	N-Term(TMT6plex); K8(TMT6plex)	0	6.55641	1		0.003136	0.073761	0.770598	0	2	1291.72	-14.8917	18.3186	0
	High	SWDAFVGLDNTVk	1	2	1	359077227	K13(TMT6plex)	0	3.61896	1		0.003373	0.0790921	1.28709	0	2	1680.86	-11.7407	40.3738	0
	High	vPIPITk	1	2	1	359077227	N-Term(TMT6plex); K7(TMT6plex)	0	5.64435	1		0.005252	0.101169	1.40343	0	2	1225.81	-13.0769	30.6881	0
	High	qkNENADk	1	2	1	359077227	N-Term(TMT6plex); K2(TMT6plex); K8(TMT6plex)	0	7.27141	1		0.005607	0.105309	1.40311	0	3	1633.93	-12.6763	10.9921	1
	High	yLPTcLDk	1	2	1	359077227	N-Term(TMT6plex); C5(Carbamidomethyl); K8(TMT6plex)	0	5.75634	1		0.006633	0.115954	0.941014	0	2	1467.81	-15.5633	31.706	0
	High	lALQVk	1	2	1	359077227	N-Term(TMT6plex); K6(TMT6plex)	0	5.16613	1		0.007964	0.131937	1.42626	0	2	1129.76	-12.762	26.6204	0
	High	qALLNTIk	1	2	1	359077227	N-Term(TMT6plex); K8(TMT6plex)	0	8.50775	1		0.008624	0.138408	1.40268	0	2	1358.86	-13.9775	29.1992	0
	High	NFLTYGR	1	2	1	359077227		0				0.009155	0.143355	0.558275	0	2	870.435	-13.1428	22.5726	0
	High	fLPWTDk	1	2	1	359077227	N-Term(TMT6plex); K7(TMT6plex)	0	7.13618	1		0.009311	0.14657	1.99744	0	2	1364.78	-12.5119	39.7031	0
	High	TYLAEYIR	1	2	1	359077227		0				0.009311	0.147968	1.30834	0	2	1028.53	-12.8938	27.6561	0
	High	tFLEQIk	1	2	1	359077227	N-Term(TMT6plex); K7(TMT6plex)	0	5.91697	1		0.009532	0.150517	1.54055	0	2	1336.81	-13.8432	33.5346	0
	High	yLSHFLk	1	2	1	359077227	N-Term(TMT6plex); K7(TMT6plex)	0	7.45043	1		0.009988	0.154172	2.09194	0	3	1365.81	-12.5748	31.0772	0
359078266	PREDICTED: protein polybromo-1 [Bos taurus]	0	0.57	2	1	1	2	DNA binding; protein binding			Pf00439; Pf00505; Pf01426	8.20129	1		1581	180.69	6.90283
	A2	Sequence	# PSMs	# Proteins	# Protein Groups	Protein Group Accessions	Modifications	ΔCn	126/129	126/129 Count	126/129 Variability [%]	q-Value	PEP	XCorr	Probability	Charge	MH+ [Da]	ΔM [ppm]	RT [min]	# Missed Cleavages
	High	qIEETLAHFSLTk	5	1	1	60592784	N-Term(TMT6plex); K13(TMT6plex)	0	1.58105	5	4.40677	0	5.45707e-05	3.79421	0	3	1975.1	-12.086	39.2437	0
	High	gkFNTSDVSAIEk	7	2	1	60592784	N-Term(TMT6plex); K2(TMT6plex); K13(TMT6plex)	0	1.92857	7	10.5037	0	0.000352885	3.1022	0	2	2083.18	-11.6285	27.822	1
	High	aTDcVGHDVATLLR	3	1	1	60592784	N-Term(TMT6plex); C4(Carbamidomethyl)	0	3.00131	3	33.7172	0	0.000196995	2.97791	0	3	1756.9	-12.7767	32.3795	0
	High	aAQLcGAGMAAVVDk	2	3	1	60592784	N-Term(TMT6plex); C5(Carbamidomethyl); K15(TMT6plex)	0	9.34558	2	5.24569	0	1.91054e-08	2.8649	0	2	1920.02	-11.6784	33.5427	0
	High	iDEAILITWTk	2	1	1	60592784	N-Term(TMT6plex); K11(TMT6plex)	0	4.55043	2	20.5187	0	0.000747574	2.84384	0	2	1761.03	-12.6063	47.4444	0
	High	gAALITAVGVR	1	2	1	60592784	N-Term(TMT6plex)	0	3.6229	1		0	4.6749e-05	2.80719	0	2	1256.77	-13.3939	30.2411	0
	High	MPLGFTFSFPck	4	1	1	60592784	C11(Carbamidomethyl); K12(TMT6plex)	0	2.24248	4	14.2307	0	0.000252533	2.74595	0	2	1660.82	-14.188	44.8957	0
	High	tIYDkLVDEFSLNSGk	2	1	1	60592784	N-Term(TMT6plex); K5(TMT6plex); K16(TMT6plex)	0	0.270165	2	10.7918	0	1.62689e-06	2.67278	0	3	2516.39	-11.2962	47.8673	1
	High	sANLVAATLGAILSR	7	1	1	60592784	N-Term(TMT6plex)	0	4.91675	6	9.12188	0	5.35073e-06	2.63208	0	3	1685.99	-11.011	52.9054	0
	High	tTVGVDGSLYk	4	1	1	60592784	N-Term(TMT6plex); K11(TMT6plex)	0	5.33587	4	10.6158	0	0.000539401	2.50861	0	2	1597.9	-12.5873	28.6956	0
	High	dFNPTATVk	4	2	1	60592784	N-Term(TMT6plex); K9(TMT6plex)	0	5.11647	4	11.3652	0	0.000203881	2.3681	0	2	1450.81	-12.8107	27.5005	0
	High	lSDETLLDIMNR	4	2	1	60592784	N-Term(TMT6plex)	0	4.87261	4	6.1615	0	6.0726e-06	2.27521	0	2	1648.85	-14.0409	44.5576	0
	High	aSGVEGTDVVk	4	1	1	60592784	N-Term(TMT6plex); K11(TMT6plex)	0	6.32023	4	5.41237	0	2.26936e-05	2.18501	0	2	1519.85	-13.9204	20.981	0
	High	gAAMVTAVAYR	3	5	1	60592784	N-Term(TMT6plex)	0	4.58968	3	6.34826	0	5.71828e-05	2.15514	0	2	1338.72	-12.2361	27.1709	0
	High	SANLVAATLGAILSR	4	1	1	60592784		0				0	0.000243306	2.14615	0	3	1456.83	-11.4033	50.6614	0
	High	lPVGFTFSFPcR	7	2	1	60592784	N-Term(TMT6plex); C11(Carbamidomethyl)	0	5.63963	7	16.4715	0	0.000242878	2.12794	0	2	1656.85	-14.0084	46.1134	0
	High	hIDLVEGDEGR	5	1	1	60592784	N-Term(TMT6plex)	0	3.20355	5	18.5605	0	0.00010501	2.11661	0	2	1468.74	-12.8526	20.8437	0
	High	aAQLcGAGmAAVVDk	2	3	1	60592784	N-Term(TMT6plex); C5(Carbamidomethyl); M9(Oxidation); K15(TMT6plex)	0	4.39406	2	38.0597	0	0.000147254	2.10953	0	3	1936.01	-12.9031	28.2508	0
	High	fLLSESGSGk	7	1	1	60592784	N-Term(TMT6plex); K10(TMT6plex)	0	5.35143	7	15.0402	0	7.58961e-05	2.10254	0	2	1482.84	-14.2459	30.9332	0
	High	mPLGFTFSFPck	5	1	1	60592784	N-Term(TMT6plex); C11(Carbamidomethyl); K12(TMT6plex)	0	4.9421	5	7.41421	0	0.000412134	1.80833	0	2	1889.98	-14.5823	47.9415	0
	High	cNVSFLLSEDGSGk	1	2	1	60592784	N-Term(TMT6plex); C1(Carbamidomethyl); K14(TMT6plex)	0	9.38807	1		0	1.89815e-05	1.78503	0	2	1971	-11.8987	35.8931	0
	High	mVSGMYLGELVR	3	1	1	60592784	N-Term(TMT6plex)	0	4.62504	3	0.986028	0	0.000221545	1.72637	0	2	1583.83	-14.0026	40.804	0
	High	lVDEFSLNSGk	3	1	1	60592784	N-Term(TMT6plex); K11(TMT6plex)	0	4.80995	3	3.41935	0	0.000102419	1.68691	0	2	1666.92	-13.6014	37.2925	0
	High	cNVSFLLSEDGSGk	2	2	1	60592784	C1(Carbamidomethyl); K14(TMT6plex)	0	2.90754	2	52.5308	0	0.000508719	1.16167	0	2	1741.84	-15.0943	32.8326	0
	High	mISGMYLGEIVR	1	4	1	60592784	N-Term(TMT6plex)	0	4.40852	1		0	0.000179077	0.913264	0	2	1597.85	-11.8326	41.1208	0
	High	aEMELGLGk	4	1	1	60592784	N-Term(TMT6plex); K9(TMT6plex)	0	4.56193	4	12.636	9.8e-05	0.00115763	2.39513	0	2	1405.79	-12.9579	31.7401	0
	High	tVcGVVSk	2	2	1	60592784	N-Term(TMT6plex); C3(Carbamidomethyl); K8(TMT6plex)	0	9.53767	2	15.5316	0.000205	0.00557113	2.39374	0	2	1307.76	-12.5745	20.629	0
	High	nILIDFAk	3	1	1	60592784	N-Term(TMT6plex); K8(TMT6plex)	0	7.17949	3	0.424644	0.000205	0.00226763	2.25984	0	2	1391.85	-15.2064	39.311	0
	High	lSDETLLDImNR	2	2	1	60592784	N-Term(TMT6plex); M10(Oxidation)	0	4.04286	2	16.96	0.000205	0.00305881	1.73223	0	3	1664.85	-12.8761	36.6262	0
	High	yLSQIESDR	1	1	1	60592784	N-Term(TMT6plex)	0	5.04884	1		0.000205	0.00369335	1.70361	0	2	1339.69	-13.4328	27.1057	0
	High	tEFDREIDR	1	1	1	60592784	N-Term(TMT6plex)	0	1.90852	1		0.000205	0.00484719	1.10887	0	3	1409.7	-13.696	20.6403	1
	High	aILQQLGLNSTcDDSILVk	1	2	1	60592784	N-Term(TMT6plex); C12(Carbamidomethyl); K19(TMT6plex)	0	7.6676	1		0.000205	0.00218671	1.03437	0	2	2546.39	-12.4357	45.8073	0
	High	sTPDGTENGDFLALDLGGTNFR	1	1	1	60592784	N-Term(TMT6plex)	0	2.59414	1		0.000205	0.00493427	0.670166	0	3	2526.19	-14.3678	44.0002	0
	High	TTVGVDGSLYk	2	1	1	60592784	K11(TMT6plex)	0	2.92432	2	38.1077	0.000324	0.00825662	1.17503	0	2	1368.74	-13.2911	25.7645	0
	High	LSDETLLDIMNR	2	2	1	60592784		0				0.000385	0.00872545	1.00038	0	2	1419.69	-15.04	39.9862	0
	High	FNTSDVSAIEk	1	2	1	60592784	K11(TMT6plex)	0	2.82861	1		0.000481	0.0119846	1.00356	0	2	1439.74	-13.4888	26.9852	0
	High	FLLSESGSGk	2	1	1	60592784	K10(TMT6plex)	0	3.24685	2	6.13671	0.000586	0.0144963	1.62329	0	2	1253.68	-11.8121	23.0299	0
	High	ASGVEGTDVVk	2	1	1	60592784	K11(TMT6plex)	0	3.79841	2	4.7962	0.000631	0.0162411	1.42691	0	2	1290.69	-13.4847	17.1577	0
	High	eGLLFEGR	2	2	1	60592784	N-Term(TMT6plex)	0	6.54999	2	51.3891	0.000631	0.0168169	1.25633	0	2	1149.63	-12.689	30.8073	0
	High	gQISEPLk	4	2	1	60592784	N-Term(TMT6plex); K8(TMT6plex)	0	3.79199	4	8.24632	0.000631	0.0159436	1.11269	0	2	1329.79	-15.0612	21.4481	0
	High	fNTSDVSAIEk	1	2	1	60592784	N-Term(TMT6plex); K11(TMT6plex)	0	6.69251	1		0.001233	0.0240962	1.80479	0	3	1668.9	-13.893	32.0324	0
	High	sIPDGSEk	3	2	1	60592784	N-Term(TMT6plex); K8(TMT6plex)	0	5.79094	3	3.89865	0.001364	0.0255962	1.47932	0	2	1290.71	-13.2072	20.3338	0
	High	nkEGLHNAk	1	1	1	60592784	N-Term(TMT6plex); K2(TMT6plex); K9(TMT6plex)	0	3.46718	1		0.001364	0.0251361	1.07023	0	3	1698.01	-12.127	13.0263	1
	High	eMLLEVk	2	1	1	60592784	N-Term(TMT6plex); K7(TMT6plex)	0	6.1375	2	13.1093	0.001398	0.0296821	1.35508	0	2	1319.78	-12.7521	33.7765	0
	High	lALLQVR	3	3	1	60592784	N-Term(TMT6plex)	0	7.97117	3	7.64984	0.001745	0.0367071	1.32381	0	2	1041.68	-13.0609	32.6313	0
	High	NILIDFAk	2	1	1	60592784	K8(TMT6plex)	0	1.99048	2	6.72155	0.001771	0.0393694	1.1377	0	2	1162.69	-13.4013	36.5018	0
	High	gSLNPGk	3	2	1	60592784	N-Term(TMT6plex); K7(TMT6plex)	0	4.38384	3	10.4667	0.001802	0.0423029	1.5276	0	2	1130.68	-13.3947	16.6818	0
	High	eGLHNAk	1	2	1	60592784	N-Term(TMT6plex); K7(TMT6plex)	0	10.2446	1		0.002236	0.0490912	1.1121	0	3	1226.71	-13.8092	10.6397	0
	High	LALLQVR	2	3	1	60592784		0				0.002265	0.0515209	0.72068	0	2	812.524	-13.8542	22.6203	0
	High	TVcGVVSk	2	2	1	60592784	C3(Carbamidomethyl); K8(TMT6plex)	0	4.17176	2	4.59057	0.00326	0.075278	1.89353	0	2	1078.6	-12.5594	14.9437	0
	High	SIPDGSEk	2	2	1	60592784	K8(TMT6plex)	0	3.48042	2	2.93235	0.004067	0.0876729	0.704804	0	2	1061.55	-13.9035	14.2224	0
	High	LVPDcDVR	1	4	1	60592784	C5(Carbamidomethyl)	0				0.004853	0.0949428	1.25596	0	2	973.464	-13.5798	12.0836	0
	High	aEmELGLGk	1	1	1	60592784	N-Term(TMT6plex); M3(Oxidation); K9(TMT6plex)	0	5.71592	1		0.005797	0.10838	1.58948	0	2	1421.79	-13.5285	27.0396	0
	High	DFNPTATVk	2	2	1	60592784	K9(TMT6plex)	0	1.92534	2	61.521	0.00616	0.111174	1.31739	0	2	1221.65	-14.3406	24.6206	0
	High	lVPDcDVR	1	4	1	60592784	N-Term(TMT6plex); C5(Carbamidomethyl)	0	5.06879	1		0.0066	0.114959	1.23053	0	2	1202.62	-13.351	22.0544	0
	High	YLSQIESDR	1	1	1	60592784		0				0.00674	0.117999	1.25326	0	2	1110.53	-14.0349	16.09	0
157074090	dihydroxyacetone phosphate acyltransferase [Bos taurus]	0	1.18	1	1	1	1	catalytic activity	cytoplasm; membrane	metabolic process	Pf01553	8.17534	1		680	77.6133	7.53271
	A2	Sequence	# PSMs	# Proteins	# Protein Groups	Protein Group Accessions	Modifications	ΔCn	126/129	126/129 Count	126/129 Variability [%]	q-Value	PEP	XCorr	Probability	Charge	MH+ [Da]	ΔM [ppm]	RT [min]	# Missed Cleavages
	High	gSLVDDESLIGVLR	2	2	2	359078569;358418324	N-Term(TMT6plex)	0				0	9.85788e-07	3.04672	0	2	1701.94	-13.6098	42.1192	0
	High	aVLLTGEQGTAk	2	1	1	359078569	N-Term(TMT6plex); K12(TMT6plex)	0	5.01167	2	6.83263	0	1.4364e-06	3.03537	0	2	1645.97	-14.4716	25.8498	0
	High	nSEILSSAEGk	2	2	2	359078569;358418324	N-Term(TMT6plex); K11(TMT6plex)	0				0	0.000142455	2.57113	0	2	1592.87	-14.8995	24.8303	0
	High	fNYIIEQIk	5	2	2	359078569;358418324	N-Term(TMT6plex); K9(TMT6plex)	0				0	0.000125808	2.54673	0	2	1625.95	-11.9451	42.8832	0
	High	vkEFLANNPSLTEIR	1	2	2	359078569;358418324	N-Term(TMT6plex); K2(TMT6plex)	0				0	1.23751e-05	2.4517	0	3	2189.24	-13.3548	36.8839	1
	High	iLSSQQALQLLQR	3	2	2	359078569;358418324	N-Term(TMT6plex)	0				0	1.16106e-06	2.43291	0	2	1727.02	-12.6383	40.4139	0
	High	lAVANAELGk	3	2	2	359078569;358418324	N-Term(TMT6plex); K10(TMT6plex)	0				0	0.000305649	2.33295	0	2	1443.87	-13.6067	28.7808	0
	High	aVSVQDELVQVQPk	2	2	2	359078569;358418324	N-Term(TMT6plex); K14(TMT6plex)	0				0	6.44605e-05	2.29815	0	2	1998.13	-16.0129	33.6682	0
	High	aVHEALQDFQk	3	2	2	359078569;358418324	N-Term(TMT6plex); K11(TMT6plex)	0				0	0.000183002	2.2843	0	2	1743.95	-14.4351	27.0009	0
	High	iFEDAYTFMk	3	1	1	359078569	N-Term(TMT6plex); K10(TMT6plex)	0	7.88087	3	22.8111	0	2.8516e-05	2.26634	0	2	1722.89	-14.6565	46.4576	0
	High	fEVEVTkEESEAVDTLR	3	2	2	359078569;358418324	N-Term(TMT6plex); K7(TMT6plex)	0				0	0.000117586	2.25754	0	3	2439.27	-12.3482	38.6865	1
	High	fPITLLQTSLk	11	2	2	359078569;358418324	N-Term(TMT6plex); K11(TMT6plex)	0				0	0.000187034	2.20508	0	2	1719.06	-11.8798	47.9824	0
	High	fLYQEGDVPGLEcGR	2	2	2	359078569;358418324	N-Term(TMT6plex); C13(Carbamidomethyl)	0				0	1.09523e-06	2.20357	0	2	1968.94	-14.1771	38.0646	0
	High	eVYAFFSHQLLDSLQk	1	2	2	359078569;358418324	N-Term(TMT6plex); K16(TMT6plex)	0				0	0.000254973	2.17557	0	3	2383.29	-8.76596	48.4046	0
	High	tNFLIDTIAk	4	1	1	359078569	N-Term(TMT6plex); K10(TMT6plex)	0	6.34563	4	17.3806	0	1.79791e-05	2.15753	0	2	1593.94	-13.5992	39.881	0
	High	lTAAEVSEk	2	2	2	359078569;358418324	N-Term(TMT6plex); K9(TMT6plex)	0				0	7.26283e-05	2.14919	0	2	1405.81	-13.2466	23.6452	0
	High	sEDVISFLk	3	2	2	359078569;358418324	N-Term(TMT6plex); K9(TMT6plex)	0				0	9.01376e-05	2.12498	0	2	1495.86	-13.0706	39.5088	0
	High	nkDDIEDIcISAIk	2	2	2	359078569;358418324	N-Term(TMT6plex); K2(TMT6plex); C9(Carbamidomethyl); K14(TMT6plex)	0				0	0.000808229	2.08292	0	3	2321.26	-17.8256	35.1825	1
	High	lHVAAETEVk	2	2	2	359078569;358418324	N-Term(TMT6plex); K10(TMT6plex)	0				0	0.000306977	2.0738	0	2	1554.91	-13.1303	21.2213	0
	High	iVDEIDSEk	2	2	2	359078569;358418324	N-Term(TMT6plex); K9(TMT6plex)	0				0	4.62016e-05	1.88992	0	2	1505.83	-13.1354	31.4272	0
	High	iLQYYVAELEATk	5	2	2	359078569;358418324	N-Term(TMT6plex); K13(TMT6plex)	0				0	0.000832331	1.88087	0	2	1999.13	-11.2285	51.8428	0
	High	fITPDDEQWFNTQLVR	3	2	2	359078569;358418324	N-Term(TMT6plex)	0				0	1.40134e-07	1.87279	0	2	2238.1	-16.4187	47.0236	0
	High	yIFEILSEk	3	2	2	359078569;358418324	N-Term(TMT6plex); K9(TMT6plex)	0				0	0.000756379	1.7709	0	2	1599.92	-14.8708	48.1346	0
	High	lPNPAFTPEINAk	2	2	2	359078569;358418324	N-Term(TMT6plex); K13(TMT6plex)	0				0	0.000338992	1.74134	0	2	1870.06	-12.2801	35.6794	0
	High	iQDcIFLFk	2	2	2	359078569;358418324	N-Term(TMT6plex); C4(Carbamidomethyl); K9(TMT6plex)	0				0	0.000395697	1.68203	0	2	1641.92	-11.9782	44.7691	0
	High	vYELVPSFEFLSEk	1	2	2	359078569;358418324	N-Term(TMT6plex); K14(TMT6plex)	0				0	0.000650301	1.66485	0	2	2145.17	-8.15751	51.1405	0
	High	lYVDNAAPEk	2	2	2	359078569;358418324	N-Term(TMT6plex); K10(TMT6plex)	0				0	6.9987e-05	1.60545	0	2	1577.87	-13.8524	27.2062	0
	High	qAELDkVQAk	2	2	2	359078569;358418324	N-Term(TMT6plex); K6(TMT6plex); K10(TMT6plex)	0				0	0.000502858	1.51504	0	3	1817.09	-13.2667	22.2225	1
	High	ekELAVASVk	2	2	2	359078569;358418324	N-Term(TMT6plex); K2(TMT6plex); K10(TMT6plex)	0				0	0.000241855	1.47436	0	3	1761.08	-14.5769	24.3018	1
	High	iTDTANESk	2	2	2	359078569;358418324	N-Term(TMT6plex); K9(TMT6plex)	0				0	7.89181e-05	1.47013	0	2	1436.78	-12.8326	18.2358	0
	High	lAScGFLENVILAQk	2	1	1	359078569	N-Term(TMT6plex); C4(Carbamidomethyl); K15(TMT6plex)	0	6.56358	2	29.8114	0	0.000303514	1.35449	0	3	2121.19	-12.6468	46.8258	0
	High	gTSLDLVFFk	1	2	2	359078569;358418324	N-Term(TMT6plex); K10(TMT6plex)	0				0	0.000216692	1.33844	0	2	1584.92	-13.3069	44.4177	0
	High	iVmPDDDELEPGR	1	2	2	359078569;358418324	N-Term(TMT6plex); M3(Oxidation)	0				0	0.000674371	1.27424	0	2	1730.82	-12.67	29.2404	0
	High	yPLLIDPQTQGk	2	4	2	359078569;358418324	N-Term(TMT6plex); K12(TMT6plex)	0				0	7.36138e-05	1.25371	0	2	1831.05	-12.778	36.7241	0
	High	gLAQSGSWGcFDEFNR	1	4	2	359078569;358418324	N-Term(TMT6plex); C10(Carbamidomethyl)	0				0	0.000188631	0.692008	0	2	2059.92	-12.6412	38.991	0
	High	aRPEDSELSTVMR	1	1	1	359078569	N-Term(TMT6plex)	0	3.51744	1		9.8e-05	0.00115976	1.82594	0	3	1719.87	-13.2602	22.5464	0
	High	aQALLDEk	4	2	2	359078569;358418324	N-Term(TMT6plex); K8(TMT6plex)	0				9.8e-05	0.00116286	1.72514	0	2	1345.79	-14.3728	26.5782	0
	High	lDLPEIPk	3	1	1	359078569	N-Term(TMT6plex); K8(TMT6plex)	0	8.91799	3	23.0938	0.000205	0.00555382	2.44168	0	2	1382.85	-12.2419	37.6024	0
	High	sVTDFEWLk	2	2	2	359078569;358418324	N-Term(TMT6plex); K9(TMT6plex)	0				0.000205	0.004596	2.11084	0	2	1582.86	-14.9967	41.9204	0
	High	dIFDDLVk	2	2	2	359078569;358418324	N-Term(TMT6plex); K8(TMT6plex)	0				0.000205	0.00360444	2.0536	0	2	1422.8	-16.5549	41.9027	0
	High	yINEQAER	1	2	2	359078569;358418324	N-Term(TMT6plex)	0				0.000205	0.00603825	2.01524	0	2	1251.64	-11.8901	16.1713	0
	High	vkNEVQEVk	3	2	2	359078569;358418324	N-Term(TMT6plex); K2(TMT6plex); K9(TMT6plex)	0				0.000205	0.00592061	2.00539	0	2	1760.07	-12.83	21.159	1
	High	yLSFLDGAR	2	2	2	359078569;358418324	N-Term(TMT6plex)	0				0.000205	0.00430966	1.97775	0	2	1270.68	-13.8942	39.1657	0
	High	fDAAMNEk	1	2	2	359078569;358418324	N-Term(TMT6plex); K8(TMT6plex)	0				0.000205	0.00423521	1.96314	0	2	1383.72	-13.3318	26.0415	0
	High	gVALLcDIk	2	2	1	359078569	N-Term(TMT6plex); C6(Carbamidomethyl); K9(TMT6plex)	0	6.40909	2	9.17413	0.000205	0.00445254	1.86893	0	2	1446.86	-14.1488	35.6233	0
	High	lSQDLAVk	2	2	2	359078569;358418324	N-Term(TMT6plex); K8(TMT6plex)	0				0.000205	0.00622214	1.86854	0	2	1331.81	-14.4155	27.1141	0
	High	lMEASESVAk	1	2	2	359078569;358418324	N-Term(TMT6plex); K10(TMT6plex)	0				0.000205	0.0032577	1.84643	0	2	1522.84	-10.9117	28.3705	0
	High	hPPTFDNLYEYFISR	1	2	2	359078569;358418324	N-Term(TMT6plex)	0				0.000205	0.00256348	1.82305	0	3	2128.04	-14.6801	46.9179	0
	High	fAMEALScIR	1	2	2	359078569;358418324	N-Term(TMT6plex); C8(Carbamidomethyl)	0				0.000205	0.00411268	1.6797	0	2	1426.72	-13.4514	38.8405	0
	High	eWAEVLNHk	3	2	2	359078569;358418324	N-Term(TMT6plex); K9(TMT6plex)	0				0.000205	0.0052214	1.592	0	3	1583.87	-14.771	31.87	0
	High	rSEDVISFLk	1	2	2	359078569;358418324	N-Term(TMT6plex); K10(TMT6plex)	0				0.000205	0.00236746	1.56828	0	3	1651.96	-13.8295	33.6824	1
	High	eQWEIELk	2	2	2	359078569;358418324	N-Term(TMT6plex); K8(TMT6plex)	0				0.000205	0.00539613	1.39978	0	2	1532.85	-12.4436	36.2332	0
	High	lSEDMLSk	1	2	1	359078569	N-Term(TMT6plex); K8(TMT6plex)	0	5.15516	1		0.000205	0.00160051	1.37663	0	2	1380.76	-12.9915	31.8824	0
	High	iSIEGTVk	1	2	2	359078569;358418324	N-Term(TMT6plex); K8(TMT6plex)	0				0.000205	0.00184884	1.37148	0	2	1304.8	-13.4703	26.9744	0
	High	mDLLNDADMcR	1	2	2	359078569;358418324	N-Term(TMT6plex); C10(Carbamidomethyl)	0				0.000205	0.00597034	1.33763	0	2	1582.7	-12.7296	36.1481	0
	High	yMIGEVQYGGR	1	2	2	359078569;358418324	N-Term(TMT6plex)	0				0.000205	0.00455669	1.18679	0	2	1501.74	-15.9972	29.8014	0
	High	yDPEVQLSk	1	1	1	359078569	N-Term(TMT6plex); K9(TMT6plex)	0	5.16323	1		0.000205	0.00393987	0.877245	0	2	1536.85	-14.4145	29.6016	0
	High	hVEEAVk	1	2	2	359078569;358418324	N-Term(TMT6plex); K7(TMT6plex)	0				0.000261	0.00770181	2.4238	0	2	1269.74	-13.2543	12.9593	0
	High	lPPDYVPHEVk	2	2	1	359078569	N-Term(TMT6plex); K11(TMT6plex)	0	3.59848	2	3.24834	0.000324	0.00844779	1.72773	0	3	1751.99	-12.3312	27.3086	0
	High	FPITLLQTSLk	1	2	2	359078569;358418324	K11(TMT6plex)	0				0.000431	0.00925743	1.66343	0	2	1489.9	-14.7936	40.254	0
	High	lYVcPIYk	1	2	1	359078569	N-Term(TMT6plex); C4(Carbamidomethyl); K8(TMT6plex)	0	5.67938	1		0.000431	0.0108699	1.62456	0	2	1513.86	-14.029	34.1285	0
	High	rTEFDTDFLDFmTk	1	2	2	359078569;358418324	N-Term(TMT6plex); M12(Oxidation); K14(TMT6plex)	0				0.000431	0.0106946	0.990942	0	3	2240.1	-11.9678	40.4211	1
	High	iWQGMLTIk	1	2	2	359078569;358418324	N-Term(TMT6plex); K9(TMT6plex)	0				0.000481	0.0129145	1.44545	0	2	1547.92	-13.5067	43.4785	0
	High	NSEILSSAEGk	2	2	2	359078569;358418324	K11(TMT6plex)	0				0.000481	0.0114667	1.39521	0	2	1363.71	-12.8614	20.1313	0
	High	FTNEPPQGVR	2	2	2	359078569;358418324		0				0.000481	0.0120279	1.11989	0	2	1144.56	-12.771	11.7991	0
	High	tIAGATk	2	2	2	359078569;358418324	N-Term(TMT6plex); K7(TMT6plex)	0				0.001006	0.0192255	1.79902	0	2	1119.7	-13.2117	18.2406	0
	High	tWEESDTR	2	2	2	359078569;358418324	N-Term(TMT6plex)	0				0.001054	0.0194878	1.26194	0	2	1252.58	-14.9088	16.4687	0
	High	eLNLLQk	1	2	2	359078569;358418324	N-Term(TMT6plex); K7(TMT6plex)	0				0.001092	0.0206147	1.99272	0	2	1315.82	-14.6479	31.9941	0
	High	lDVPEQAk	1	2	2	359078569;358418324	N-Term(TMT6plex); K8(TMT6plex)	0				0.001092	0.0215867	1.447	0	2	1357.79	-11.9083	25.483	0
	High	aITAPQMFGR	1	3	1	359078569	N-Term(TMT6plex)	0	3.91783	1		0.001092	0.0206046	1.36381	0	2	1320.71	-14.6668	30.0391	0
	High	eFQALIk	1	2	2	359078569;358418324	N-Term(TMT6plex); K7(TMT6plex)	0				0.001138	0.0221604	1.49546	0	2	1306.8	-13.1796	32.4928	0
	High	qVHYDFGLR	1	3	1	359078569	N-Term(TMT6plex)	0	6.23085	1		0.001398	0.0296716	2.17579	0	3	1363.72	-10.5882	26.3142	0
	High	iNAELLEFQNR	1	2	2	359078569;358418324	N-Term(TMT6plex)	0				0.001444	0.0300307	1.68036	0	2	1575.85	-13.1516	36.8878	0
	High	lTESTPk	2	2	1	359078569	N-Term(TMT6plex); K7(TMT6plex)	0	5.64622	2	13.914	0.001745	0.0351047	1.58091	0	2	1233.73	-14.3261	20.1554	0
	High	yYNTSER	1	2	2	359078569;358418324	N-Term(TMT6plex)	0				0.001745	0.0359799	1.09297	0	2	1161.56	-13.9731	14.2098	0
	High	fPGLISGcTMDWFSR	2	2	2	359078569;358418324	N-Term(TMT6plex); C8(Carbamidomethyl)	0				0.001745	0.036151	0.679377	0	2	2002.95	-9.09082	50.3625	0
	High	yLNEEYk	1	2	2	359078569;358418324	N-Term(TMT6plex); K7(TMT6plex)	0				0.001877	0.0452717	1.81082	0	2	1416.76	-11.03	25.0568	0
	High	lPQFAEIMNQISR	2	2	2	359078569;358418324	N-Term(TMT6plex)	0				0.001919	0.0462658	0.50034	0	3	1775.95	-12.2055	48.3899	0
	High	YLSFLDGAR	2	2	2	359078569;358418324		0				0.00219	0.0488415	1.33717	0	2	1041.52	-13.9345	31.6237	0
	High	aRPEDSELSTVmR	1	1	1	359078569	N-Term(TMT6plex); M12(Oxidation)	0	2.96879	1		0.00239	0.0540122	1.40271	0	3	1735.86	-13.1974	16.995	0
	High	lVITPLTDR	2	17	9	300795653;219805006;256574741;359077227;359074752;297488634;359078569;297460014;358418324	N-Term(TMT6plex)	0				0.00239	0.0539237	1.32735	0	2	1256.76	-13.4756	33.1544	0
	High	vAGADGk	2	2	2	359078569;358418324	N-Term(TMT6plex); K7(TMT6plex)	0				0.002624	0.0582395	2.0982	0	2	1075.64	-11.9669	15.6791	0
	High	DIFDDLVk	1	2	2	359078569;358418324	K8(TMT6plex)	0				0.002624	0.0591492	1.41694	0	2	1193.65	-12.2944	42.2066	0
	High	nFYPGVAEHk	1	2	2	359078569;358418324	N-Term(TMT6plex); K10(TMT6plex)	0				0.002675	0.0640073	0.769084	0	3	1619.88	-11.3845	23.7045	0
	High	acPPkPFR	1	2	2	359078569;358418324	N-Term(TMT6plex); C2(Carbamidomethyl); K5(TMT6plex)	0				0.002926	0.0704683	0.893478	0	3	1430.81	-14.3586	19.1813	0
	High	iNTAQEEFRPAATR	1	2	2	359078569;358418324	N-Term(TMT6plex)	0				0.003334	0.0781711	1.18031	0	3	1832.96	-11.81	22.4775	0
	High	NFYPGVAEHk	1	2	2	359078569;358418324	K10(TMT6plex)	0				0.003334	0.0777223	0.973213	0	2	1390.71	-13.8442	19.8902	0
	High	ISEPINYFFk	1	2	2	359078569;358418324	K10(TMT6plex)	0				0.005056	0.097586	0.717536	0	2	1486.79	-13.4613	40.3601	0
	High	NILSVLR	2	3	1	359078569		0				0.005171	0.100317	1.24696	0	2	814.503	-13.9102	28.7279	0
	High	ITDTANESk	1	2	2	359078569;358418324	K9(TMT6plex)	0				0.005646	0.1057	0.957105	0	2	1207.62	-13.2725	9.64057	0
	High	lYHSQkDDPPLAR	1	2	2	359078569;358418324	N-Term(TMT6plex); K6(TMT6plex)	0				0.007008	0.121142	1.352	0	4	1998.09	-13.8096	20.0062	1
	High	sYLSFINGYk	1	2	2	359078569;358418324	N-Term(TMT6plex); K10(TMT6plex)	0				0.008465	0.137675	1.09408	0	2	1649.91	-11.8316	40.1936	0
	High	lLNcFAR	1	2	2	359078569;358418324	N-Term(TMT6plex); C4(Carbamidomethyl)	0				0.00866	0.138444	0.971507	0	2	1122.61	-13.121	31.1237	0
99028965	syndecan-2 precursor [Bos taurus]	1.61232	3.96	1	1	1	1	protein binding	membrane	cell differentiation; cell organization and biogenesis; development; regulation of biological process	Pf01034	8.01677	1		202	22.4293	4.88135
	A2	Sequence	# PSMs	# Proteins	# Protein Groups	Protein Group Accessions	Modifications	ΔCn	126/129	126/129 Count	126/129 Variability [%]	q-Value	PEP	XCorr	Probability	Charge	MH+ [Da]	ΔM [ppm]	RT [min]	# Missed Cleavages
	High	TKScSGVEFSTSGHAYTDTGk	1	1	1	27807415	C4(Carbamidomethyl); K21(TMT6plex)	0	1.63709	1		0	1.56888e-05	4.15064	0	3	2449.14	-4.15919	24.0703	1
	High	aADFQLHTHVNDGTEFGGSIYQk	14	1	1	27807415	N-Term(TMT6plex); K23(TMT6plex)	0	3.25555	14	13.6461	0	2.03776e-08	3.20259	0	3	2993.47	-14.6202	32.6333	0
	High	lTLSALIDGk	17	2	1	27807415	N-Term(TMT6plex); K10(TMT6plex)	0	4.38016	17	14.383	0	0.000105643	3.15507	0	2	1488.93	-8.83572	43.3879	0
	High	AADFQLHTHVNDGTEFGGSIYQk	1	1	1	27807415	K23(TMT6plex)	0	2.94705	1		0	3.08325e-06	2.92595	0	3	2764.3	-17.6764	30.944	0
	High	lSQNNFALGYk	5	1	1	27807415	N-Term(TMT6plex); K11(TMT6plex)	0	5.28963	5	2.14412	0	3.605e-05	2.66032	0	2	1712.95	-14.0008	33.8802	0
	High	lTLDTIFVPNTGkk	11	1	1	27807415	N-Term(TMT6plex); K13(TMT6plex); K14(TMT6plex)	0	1.14929	11	44.7507	0	0.000221056	2.6175	0	3	2234.34	-12.844	38.8902	1
	High	VNNASLIGLGYTQTLRPGVk	5	1	1	27807415	K20(TMT6plex)	0	2.44847	5	7.02226	0	3.27617e-05	2.47493	0	2	2330.31	-12.166	32.7371	0
	High	nFNAGGHk	4	1	1	27807415	N-Term(TMT6plex); K8(TMT6plex)	0	4.31882	4	7.57701	0	0.000434862	2.45695	0	3	1302.72	-12.5707	13.3915	0
	High	wNTDNTLGTEISWENk	14	1	1	27807415	N-Term(TMT6plex); K16(TMT6plex)	0	7.16858	14	18.0189	0	6.67556e-05	2.45414	0	3	2366.17	-15.4082	40.7936	0
	High	vNNASLIGLGYTQTLRPGVk	10	1	1	27807415	N-Term(TMT6plex); K20(TMT6plex)	0	4.91615	10	55.7979	0	3.33047e-07	2.38202	0	3	2559.47	-13.9312	35.3151	0
	High	icNYGLTFTQk	8	1	1	27807415	N-Term(TMT6plex); C2(Carbamidomethyl); K11(TMT6plex)	0	7.74765	8	51.1357	0	0.000253573	2.33444	0	2	1802.96	-13.1764	35.4194	0
	High	WNTDNTLGTEISWENk	3	1	1	27807415	K16(TMT6plex)	0	2.54664	3	2.33115	0	6.1276e-05	2.31652	0	2	2137.01	-15.6124	37.4285	0
	High	lTLDTIFVPNTGk	16	1	1	27807415	N-Term(TMT6plex); K13(TMT6plex)	0	5.62152	16	27.7395	0	1.26703e-05	2.28768	0	2	1877.09	-14.0306	43.0116	0
	High	iETSINLAWTAGSNNTR	1	1	1	27807415	N-Term(TMT6plex)	0	8.93926	1		0	6.87597e-06	2.23228	0	2	2077.06	-14.0709	38.2314	0
	High	lTLDTIFVPNTGK	6	1	1	27807415	N-Term(TMT6plex)	0	3.40399	6	14.4916	0	0.00041212	2.00579	0	2	1647.93	-14.0751	41.9832	0
	High	lTLSALIDGkNFNAGGHk	1	1	1	27807415	N-Term(TMT6plex); K10(TMT6plex); K18(TMT6plex)	0	2.4307	1		0	7.54196e-05	1.90901	0	4	2543.45	-14.5916	38.3554	1
	High	aSGNLETk	2	1	1	27807415	N-Term(TMT6plex); K8(TMT6plex)	0	5.51236	2	7.65774	0.000205	0.00147315	1.67797	0	2	1277.73	-12.7594	17.6284	0
	High	gYGFGMVk	3	1	1	27807415	N-Term(TMT6plex); K8(TMT6plex)	0	4.44123	3	2.14751	0.000205	0.00211964	1.62501	0	2	1316.72	-14.4041	31.796	0
	High	IcNYGLTFTQk	3	1	1	27807415	C2(Carbamidomethyl); K11(TMT6plex)	0	3.42469	3	30.728	0.000261	0.00785673	1.69812	0	2	1573.8	-13.2537	30.1011	0
	High	lTLDTIFVPNTGKk	4	1	1	27807415	N-Term(TMT6plex); K14(TMT6plex)	0	0.942833	4	18.2774	0.000261	0.00745318	1.61119	0	3	2005.18	-14.9366	37.2534	1
	High	skLSQNNFALGYk	1	1	1	27807415	N-Term(TMT6plex); K2(TMT6plex); K13(TMT6plex)	0	1.08079	1		0.000385	0.00890401	2.16156	0	3	2157.24	-11.5832	29.3103	1
	High	TkScSGVEFSTSGHAYTDTGk	4	1	1	27807415	K2(TMT6plex); C4(Carbamidomethyl); K21(TMT6plex)	0	3.37058	2	21.5829	0.000431	0.00960894	3.35897	0	4	2678.31	-2.2468	23.6904	1
	High	ScSGVEFSTSGHAYTDTGk	1	1	1	27807415	C2(Carbamidomethyl); K19(TMT6plex)	0	1.48592	1		0.000431	0.009371	1.59695	0	3	2219.98	-12.7217	21.9561	0
	High	LTLSALIDGK	1	2	1	27807415		0				0.000481	0.0128486	1.60101	0	2	1030.6	-12.4716	34.4812	0
	High	LTLSALIDGk	3	2	1	27807415	K10(TMT6plex)	0	1.61101	3	29.2526	0.000586	0.014771	1.24261	0	2	1259.76	-13.7629	38.3416	0
	High	LSQNNFALGYK	1	1	1	27807415		0				0.000586	0.0145411	1.1495	0	2	1254.63	-13.3284	24.3826	0
	High	LSQNNFALGYk	2	1	1	27807415	K11(TMT6plex)	0	2.48345	2	20.2861	0.000631	0.0152187	1.398	0	2	1483.79	-11.3307	27.4672	0
359067905	PREDICTED: LOW QUALITY PROTEIN: disintegrin and metalloproteinase domain-containing protein 29 [Bos taurus]	0	0.91	1	1	1	1	catalytic activity; metal ion binding	membrane	metabolic process	Pf00200; Pf01421; Pf01562; Pf08516	7.82864	1		656	74.4109	6.99072
	A2	Sequence	# PSMs	# Proteins	# Protein Groups	Protein Group Accessions	Modifications	ΔCn	126/129	126/129 Count	126/129 Variability [%]	q-Value	PEP	XCorr	Probability	Charge	MH+ [Da]	ΔM [ppm]	RT [min]	# Missed Cleavages
	High	fGILEGLmTTVHSYTATQk	6	1	1	110626121	N-Term(TMT6plex); M8(Oxidation); K19(TMT6plex)	0	6.3735	6	20.8041	0	3.20638e-07	3.79445	0	3	2571.38	-5.3815	44.1145	0
	High	lISWYDNEYGYSNR	8	1	1	110626121	N-Term(TMT6plex)	0	3.9158	8	13.6774	0	9.24078e-07	3.42352	0	2	2008.93	-16.4066	40.2702	0
	High	aGIALNDNFVk	7	1	1	110626121	N-Term(TMT6plex); K11(TMT6plex)	0	7.27228	7	42.4564	0	8.31499e-05	3.10755	0	2	1619.93	-13.3251	33.1754	0
	High	gAHQNIIPASTGAAK	6	1	1	110626121	N-Term(TMT6plex)	0	1.88954	6	27.3913	0	2.61149e-05	3.00786	0	3	1664.91	-12.3222	14.7288	0
	High	gAHQNIIPASTGAAk	19	1	1	110626121	N-Term(TMT6plex); K15(TMT6plex)	0	2.65018	19	14.8007	0	2.4313e-05	2.99839	0	3	1894.07	-12.7802	19.3866	0
	High	vVIcAPSPDAPMFVMGVNEk	2	1	1	110626121	N-Term(TMT6plex); C4(Carbamidomethyl); K20(TMT6plex)	0	5.99112	2	24.2559	0	2.75799e-06	2.72785	0	3	2619.33	-15.3307	44.5027	0
	High	iVSNAScTTNcLAPLAk	6	2	2	110626121;77404273	N-Term(TMT6plex); C7(Carbamidomethyl); C11(Carbamidomethyl); K17(TMT6plex)	0				0	2.13835e-06	2.71927	0	2	2278.2	-14.5722	33.0976	0
	High	lAQPTPYSAIk	7	1	1	110626121	N-Term(TMT6plex); K11(TMT6plex)	0	4.29223	7	0.0415248	0	0.000147437	2.59525	0	2	1646.97	-13.4145	30.4236	0
	High	LISWYDNEYGYSNR	2	1	1	110626121		0				0	0.000109287	2.4688	0	2	1779.77	-17.9883	33.4965	0
	High	vPTPDVSVVDLTcR	21	1	1	110626121	N-Term(TMT6plex); C13(Carbamidomethyl)	0	4.57228	20	20.1289	0	3.74415e-05	2.46143	0	2	1786.93	-14.2362	37.3645	0
	High	lAQPTPYSAIkDAIk	7	1	1	110626121	N-Term(TMT6plex); K11(TMT6plex); K15(TMT6plex)	0	0.34844	7	43.271	0	2.16448e-06	2.38321	0	3	2303.36	-13.588	36.5454	1
	High	dIVLTNVTVVQLLR	5	1	1	110626121	N-Term(TMT6plex)	0	4.33581	5	7.28795	0	1.20642e-06	2.38178	0	2	1812.09	-12.0047	46.3659	0
	High	VPTPDVSVVDLTcR	2	1	1	110626121	C13(Carbamidomethyl)	0				0	0.000140811	2.27116	0	2	1557.77	-14.1567	32.4039	0
	High	vVIcAPSPDAPmFVmGVNEk	4	1	1	110626121	N-Term(TMT6plex); C4(Carbamidomethyl); M12(Oxidation); M15(Oxidation); K20(TMT6plex)	0	5.10532	4	88.0471	0	0.000599432	2.01662	0	3	2651.33	-12.8062	37.4238	0
	High	fGILEGLMTTVHSYTATQk	4	1	1	110626121	N-Term(TMT6plex); K19(TMT6plex)	0	7.28493	4	12.8645	0	2.95848e-05	1.91477	0	3	2555.36	-14.1169	51.1655	0
	High	IVSNAScTTNcLAPLAk	3	2	2	110626121;77404273	C7(Carbamidomethyl); C11(Carbamidomethyl); K17(TMT6plex)	0				0	7.66453e-05	1.89546	0	2	2049.04	-10.9153	27.5489	0
	High	IVSNAScTTNcLAPLAK	1	2	2	110626121;77404273	C7(Carbamidomethyl); C11(Carbamidomethyl)	0				0	3.97965e-05	1.31095	0	2	1819.88	-12.7768	23.6179	0
	High	vVIcAPSPDAPMFVmGVNEk	6	1	1	110626121	N-Term(TMT6plex); C4(Carbamidomethyl); M15(Oxidation); K20(TMT6plex)	0.0081	6.20576	3	33.3313	0	0.000661693	1.2321	0	3	2635.33	-13.8871	40.741	0
	High	eYNPSSMk	8	1	1	110626121	N-Term(TMT6plex); K8(TMT6plex)	0	4.42776	8	16.6635	9.8e-05	0.00117062	1.3161	0	2	1413.72	-14.5464	21.4588	0
	High	LAQPTPYSAIkDAIk	1	1	1	110626121	K11(TMT6plex); K15(TMT6plex)	0	1.64563	1		0.000205	0.00269648	2.29924	0	3	2074.2	-15.0752	34.7061	1
	High	FGILEGLMTTVHSYTATQk	2	1	1	110626121	K19(TMT6plex)	0	2.5644	2	3.6379	0.000205	0.00222324	2.09607	0	3	2326.2	-11.7954	46.9534	0
	High	LAQPTPYSAIk	4	1	1	110626121	K11(TMT6plex)	0	2.21311	4	49.0665	0.000205	0.00573503	1.92683	0	2	1417.81	-13.7971	25.3818	0
	High	aHIEAGAQR	4	1	1	110626121	N-Term(TMT6plex)	0	3.51722	2	15.0627	0.000205	0.00550128	1.54061	0	3	1181.65	-10.4124	9.07839	0
	High	VVIcAPSPDAPmFVmGVNEk	1	1	1	110626121	C4(Carbamidomethyl); M12(Oxidation); M15(Oxidation); K20(TMT6plex)	0	2.85255	1		0.000431	0.0112322	1.44448	0	3	2422.16	-18.0124	34.3706	0
	High	ykGNVEHk	2	1	1	110626121	N-Term(TMT6plex); K2(TMT6plex); K8(TMT6plex)	0	4.13686	2	12.2161	0.000481	0.0121962	1.51211	0	3	1661.97	-12.2976	14.6746	1
	High	FGILEGLmTTVHSYTATQk	1	1	1	110626121	M8(Oxidation); K19(TMT6plex)	0	3.39489	1		0.000533	0.0138009	1.45014	0	3	2342.19	-14.1042	40.1933	0
	High	AGIALNDNFVk	2	1	1	110626121	K11(TMT6plex)	0	3.82141	2	4.84669	0.001364	0.0268196	0.946018	0	2	1390.77	-15.2803	29.9573	0
	High	tVDGPSk	2	1	1	110626121	N-Term(TMT6plex); K7(TMT6plex)	0	7.72493	2	1.21804	0.002346	0.0524385	1.58834	0	2	1161.67	-14.4663	15.4595	0
	High	EYNPSSMk	1	1	1	110626121	K8(TMT6plex)	0	2.34374	1		0.008348	0.136559	1.27954	0	2	1184.57	-13.5744	17.7014	0
	High	TVDGPSkk	1	1	1	110626121	K7(TMT6plex); K8(TMT6plex)	0	1.41387	1		0.009155	0.143169	1.35398	0	3	1289.77	-12.3296	10.2075	1
116003951	coiled-coil domain-containing protein 37 [Bos taurus]	4.0692	2.89	1	2	2	3					7.80274	3	24.8173	623	72.4009	5.79541
	A2	Sequence	# PSMs	# Proteins	# Protein Groups	Protein Group Accessions	Modifications	ΔCn	126/129	126/129 Count	126/129 Variability [%]	q-Value	PEP	XCorr	Probability	Charge	MH+ [Da]	ΔM [ppm]	RT [min]	# Missed Cleavages
	High	rLQSIGTENTEENR	1	1	1	156120479	N-Term(TMT6plex)	0	2.17724	1		0	8.17529e-06	3.26997	0	3	1875.95	-13.9525	15.788	1
	High	vNPcIGGVILFHETLYQk	1	1	1	156120479	N-Term(TMT6plex); C4(Carbamidomethyl); K18(TMT6plex)	0	2.13352	1		0	1.52544e-06	3.24596	0	3	2546.38	-15.1616	41.7067	0
	High	ySHEEIAmATVTALR	5	1	1	156120479	N-Term(TMT6plex); M8(Oxidation)	0	3.79107	5	21.763	0	2.38245e-06	3.16801	0	3	1936.96	-18.7247	27.9631	0
	High	aLANSLAcQGk	8	1	1	156120479	N-Term(TMT6plex); C8(Carbamidomethyl); K11(TMT6plex)	0	3.91588	8	12.8809	0	1.68045e-05	3.11987	0	2	1590.88	-14.2614	24.0985	0
	High	lQSIGTENTEENR	4	1	1	156120479	N-Term(TMT6plex)	0	8.69893	4	14.2766	0	6.59149e-06	2.89793	0	2	1719.85	-14.2618	22.6754	0
	High	gILAADESTGSIAk	10	1	1	156120479	N-Term(TMT6plex); K14(TMT6plex)	0	3.31469	10	13.8045	0	1.08293e-08	2.68268	0	2	1791	-14.0061	29.0937	0
	High	rLQSIGTENTEENRR	3	1	1	156120479	N-Term(TMT6plex)	0	1.20223	3	23.5403	0	6.96886e-05	2.66495	0	3	2032.05	-11.3714	14.1055	2
	High	ySHEEIAMATVTALR	1	1	1	156120479	N-Term(TMT6plex)	0	4.29069	1		0	1.03176e-06	2.66281	0	2	1920.98	-12.2429	31.8802	0
	High	gVVPLAGTNGETTTQGLDGLSER	2	1	1	156120479	N-Term(TMT6plex)	0	3.26641	2	15.4316	0	4.34387e-06	2.43664	0	3	2501.27	-13.5648	32.2631	0
	High	lQSIGTENTEENRR	4	1	1	156120479	N-Term(TMT6plex)	0	4.27567	4	9.94577	0	3.82633e-06	2.43026	0	3	1875.95	-13.3669	17.8904	1
	High	LQSIGTENTEENR	4	1	1	156120479		0				0	0.000156092	2.17468	0	2	1490.69	-13.8552	12.0796	0
	High	iGEHTPSSLAImENANVLAR	1	1	1	156120479	N-Term(TMT6plex); M12(Oxidation)	0	2.41552	1		0	0.000419567	2.13309	0	3	2368.22	-11.5273	30.2473	0
	High	vDkGVVPLAGTNGETTTQGLDGLSER	3	1	1	156120479	N-Term(TMT6plex); K3(TMT6plex)	0	1.65085	3	24.2556	0	1.08377e-07	1.98231	0	3	3072.61	-16.267	33.5679	1
	High	YASIcQQNGIVPIVEPEILPDGDHDLk	2	2	2	148238309;156120479	C5(Carbamidomethyl); K27(TMT6plex)	0				0	0.000123813	1.98118	0	3	3249.62	-14.6349	40.3262	0
	High	iGEHTPSSLAIMENANVLAR	1	1	1	156120479	N-Term(TMT6plex)	0	3.91368	1		0	9.91623e-06	1.96641	0	3	2352.22	-13.5859	35.7389	0
	High	yASIcQQNGIVPIVEPEILPDGDHDLk	2	2	2	148238309;156120479	N-Term(TMT6plex); C5(Carbamidomethyl); K27(TMT6plex)	0				0	2.85815e-06	1.7308	0	3	3478.81	-6.15233	42.1552	0
	High	yASIcQQNGIVPIVEPEILPDGDHDLkR	1	2	2	148238309;156120479	N-Term(TMT6plex); C5(Carbamidomethyl); K27(TMT6plex)	0				0	0.000174446	1.59889	0	4	3634.9	-9.04443	39.3408	1
	High	aDDGRPFPQVIk	9	1	1	156120479	N-Term(TMT6plex); K12(TMT6plex)	0	3.86886	9	8.75546	0	0.000965902	1.54251	0	3	1801.01	-13.2444	26.766	0
	High	YSHEEIAmATVTALR	1	1	1	156120479	M8(Oxidation)	0				0	0.000379184	1.4706	0	2	1707.82	-11.6699	24.6665	0
	High	GILAADESTGSIAk	2	1	1	156120479	K14(TMT6plex)	0	1.76954	2	16.6749	9.8e-05	0.00108227	1.17988	0	2	1561.84	-13.8931	25.2422	0
	High	aAQEEYVk	6	1	1	156120479	N-Term(TMT6plex); K8(TMT6plex)	0	6.26478	6	13.2509	0.000191	0.00143318	1.89362	0	2	1395.77	-14.6467	19.2765	0
	High	iVAPGkGILAADESTGSIAkR	1	1	1	156120479	N-Term(TMT6plex); K6(TMT6plex); K20(TMT6plex)	0	4.01129	1		0.000205	0.00492794	2.80212	0	4	2741.61	-13.9044	30.8891	2
	High	aLQASALk	4	1	1	156120479	N-Term(TMT6plex); K8(TMT6plex)	0	3.88677	4	4.69767	0.000205	0.0041446	2.65798	0	2	1259.79	-13.8737	25.5382	0
	High	LQSIGTENTEENRR	5	1	1	156120479		0				0.000205	0.00552873	2.28333	0	3	1646.79	-12.6519	10.2454	1
	High	ALANSLAcQGk	4	1	1	156120479	C8(Carbamidomethyl); K11(TMT6plex)	0	2.75699	4	93.1066	0.000205	0.00313413	1.97686	0	2	1361.72	-15.5194	19.2125	0
	High	vLAAVYk	4	3	2	148238309;156120479	N-Term(TMT6plex); K7(TMT6plex)	0				0.000205	0.00492084	1.84104	0	2	1221.78	-14.7694	29.0598	0
	High	aAQEEYVkR	4	1	1	156120479	N-Term(TMT6plex); K8(TMT6plex)	0	0.825008	4	37.5683	0.000205	0.00613907	1.59838	0	2	1551.87	-12.1803	15.5908	1
	High	eLcDIAHR	3	1	1	156120479	N-Term(TMT6plex); C3(Carbamidomethyl)	0	3.31961	3	15.184	0.000205	0.00514183	1.54041	0	2	1242.63	-14.2276	18.435	0
	High	qLLLTADDR	4	1	1	156120479	N-Term(TMT6plex)	0	5.92114	4	2.62703	0.000261	0.00646493	1.81185	0	2	1273.71	-15.2481	27.4978	0
	High	QLLLTADDR	2	1	1	156120479		0				0.000261	0.00733631	1.77221	0	2	1044.55	-14.8841	20.7152	0
	High	gILAADESTGSIAkR	1	1	1	156120479	N-Term(TMT6plex); K14(TMT6plex)	0	1.66633	1		0.000324	0.00826135	0.861498	0	3	1947.1	-12.8823	24.862	1
	High	ADDGRPFPQVIk	3	1	1	156120479	K12(TMT6plex)	0	1.94383	3	74.1451	0.000481	0.0118624	1.8991	0	3	1571.85	-12.9435	25.1027	0
	High	YASIcQQNGIVPIVEPEILPDGDHDLkR	1	2	2	148238309;156120479	C5(Carbamidomethyl); K27(TMT6plex)	0				0.000481	0.0115469	1.41268	0	4	3405.71	-17.2253	37.156	1
	High	dGADFAk	4	2	2	148238309;156120479	N-Term(TMT6plex); K7(TMT6plex)	0				0.000631	0.0156487	1.85267	0	2	1181.64	-14.188	22.32	0
	High	VDkGVVPLAGTNGETTTQGLDGLSER	4	1	1	156120479	K3(TMT6plex)	0	2.1769	2	10.813	0.000961	0.0181864	0.742149	0	3	2843.46	-12.2872	31.4735	1
	High	cQYVTEk	1	2	2	148238309;156120479	N-Term(TMT6plex); C1(Carbamidomethyl); K7(TMT6plex)	0				0.001526	0.0311049	1.71294	0	2	1385.73	-13.5687	19.1408	0
	High	gGVVGIk	1	1	1	156120479	N-Term(TMT6plex); K7(TMT6plex)	0	6.56605	1		0.001665	0.0342067	1.14525	0	2	1087.71	-12.9711	20.248	0
	High	ELcDIAHR	1	1	1	156120479	C3(Carbamidomethyl)	0				0.002624	0.0605414	1.27187	0	2	1013.47	-13.8627	11.3979	0
	High	VLAAVYk	1	3	2	148238309;156120479	K7(TMT6plex)	0				0.006476	0.114519	2.04579	0	2	992.621	-13.4766	19.5427	0
154152135	glycerol-3-phosphate dehydrogenase 1-like protein [Bos taurus]	1.95674	4.84	2	2	2	3	catalytic activity; nucleotide binding; protein binding	cytoplasm; membrane	cell communication; metabolic process; regulation of biological process; response to stimulus; transport	Pf01210; Pf07479	7.77781	3	7.52543	351	38.2139	6.53662
	A2	Sequence	# PSMs	# Proteins	# Protein Groups	Protein Group Accessions	Modifications	ΔCn	126/129	126/129 Count	126/129 Variability [%]	q-Value	PEP	XCorr	Probability	Charge	MH+ [Da]	ΔM [ppm]	RT [min]	# Missed Cleavages
	High	fTQAGSEVSALLGR	7	1	1	28461221	N-Term(TMT6plex)	0	6.22066	7	15.3861	0	6.3463e-05	3.73493	0	3	1664.9	-13.0558	41.1205	0
	High	FLSQPFQVAEVFTGHLGk	6	1	1	28461221	K18(TMT6plex)	0	1.88841	6	22.041	0	1.14532e-06	3.38933	0	3	2234.18	-14.7504	44.6301	0
	High	eGNDLYHEMIESGVINLk	2	1	1	28461221	N-Term(TMT6plex); K18(TMT6plex)	0	8.14641	2	78.9944	0	2.5575e-06	2.92327	0	3	2519.29	-12.4753	43.7811	0
	High	tIAMDGTEGLVR	3	1	1	28461221	N-Term(TMT6plex)	0	5.60775	3	3.91187	0	3.43836e-05	2.80772	0	2	1491.78	-14.2668	29.2167	0
	High	lVLEVAQHLGESTVR	6	1	1	28461221	N-Term(TMT6plex)	0	2.73317	6	29.285	0	6.4975e-07	2.74597	0	2	1880.05	-15.1197	39.8054	0
	High	eGNDLYHEmIESGVINLk	1	1	1	28461221	N-Term(TMT6plex); M9(Oxidation); K18(TMT6plex)	0	3.93342	1		0	8.45931e-05	2.68151	0	3	2535.28	-13.3762	34.6595	0
	High	iGLFGGAGVGk	3	1	1	28461221	N-Term(TMT6plex); K11(TMT6plex)	0	11.6845	3	2.89181	0	5.49815e-05	2.65766	0	2	1433.87	-12.8664	35.5083	0
	High	fLSQPFQVAEVFTGHLGk	5	1	1	28461221	N-Term(TMT6plex); K18(TMT6plex)	0	3.46746	5	16.3694	0	1.58874e-05	2.59051	0	4	2463.35	-12.6274	40.8495	0
	High	vALTGLTVAEYFR	7	1	1	28461221	N-Term(TMT6plex)	0	7.95315	7	39.7762	0	4.58824e-05	2.56188	0	2	1668.92	-16.7289	45.6505	0
	High	vVDLLAPYAk	9	1	1	28461221	N-Term(TMT6plex); K10(TMT6plex)	0	4.43995	9	5.78913	0	0.000224303	2.54909	0	2	1546.94	-12.4357	41.1185	0
	High	aIAELGIYPAVDPLDSTSR	4	1	1	28461221	N-Term(TMT6plex)	0	3.2444	4	1.4431	0	2.97953e-06	2.54872	0	2	2217.18	-8.89324	44.1336	0
	High	vALVYGQMNEPPGAR	5	1	1	28461221	N-Term(TMT6plex)	0	4.89262	5	2.75454	0	1.70178e-05	2.50264	0	2	1830.95	-12.3433	31.3338	0
	High	imDPNIVGSEHYDVAR	2	1	1	28461221	N-Term(TMT6plex); M2(Oxidation)	0	2.62744	2	17.0826	0	2.11826e-06	2.33265	0	3	2061	-11.2342	28.0912	0
	High	AHGGYSVFAGVGER	2	1	1	28461221		0				0	6.60119e-05	2.24141	0	2	1406.66	-14.3197	21.1477	0
	High	iPSAVGYQPTLATDMGTMQER	2	1	1	28461221	N-Term(TMT6plex)	0	2.99384	2	24.1529	0	0.000203313	2.20442	0	3	2495.21	-15.4291	38.8827	0
	High	vLDSGAPIRIPVGPETLGR	3	1	1	28461221	N-Term(TMT6plex)	0	1.28695	3	4.92131	0	5.24522e-05	2.18725	0	3	2176.24	-11.1911	37.1663	1
	High	iMNVIGEPIDER	4	1	1	28461221	N-Term(TMT6plex)	0	5.13515	4	5.07717	0	0.000260577	2.16203	0	2	1614.85	-14.8045	36.421	0
	High	TVLIMELINNVAk	3	1	1	28461221	K13(TMT6plex)	0	3.02943	3	11.5289	0	0.0003644	1.90359	0	2	1686.98	-12.6703	49.5475	0
	High	FLSQPFQVAEVFTGHLGK	1	1	1	28461221		0				0	0.000515295	1.88044	0	3	2005.03	-13.8646	43.4365	0
	High	LVLEVAQHLGESTVR	1	1	1	28461221		0				0	2.41946e-05	1.75062	0	2	1650.9	-13.5406	28.8999	0
	High	tVLImELINNVAk	9	1	1	28461221	N-Term(TMT6plex); M5(Oxidation); K13(TMT6plex)	0	4.08083	9	22.8039	0	2.90236e-05	1.61116	0	3	1932.14	-12.37	49.3947	0
	High	tVLIMELINNVAk	8	1	1	28461221	N-Term(TMT6plex); K13(TMT6plex)	0	5.06295	8	15.9533	0	0.000116052	1.43912	0	2	1916.15	-9.80049	53.8379	0
	High	iMDPNIVGSEHYDVAR	1	1	1	28461221	N-Term(TMT6plex)	0	4.79442	1		0	7.07293e-06	1.39283	0	3	2045	-13.6893	30.9548	0
	High	iPSAVGYQPTLATDmGTMQER	4	1	1	28461221	N-Term(TMT6plex); M15(Oxidation)	0	3.7375	3	19.4823	9.8e-05	0.00120276	1.83176	0	3	2511.21	-11.8719	34.4408	0
	High	iPSAVGYQPTLATDmGTmQER	1	1	1	28461221	N-Term(TMT6plex); M15(Oxidation); M18(Oxidation)	0	4.92373	1		0.000205	0.00607065	2.18056	0	3	2527.21	-11.3303	32.507	0
	High	VLDSGAPIRIPVGPETLGR	2	1	1	28461221		0				0.000205	0.00214558	1.896	0	2	1947.07	-14.4612	32.8299	1
	High	vLDSGAPIR	3	1	1	28461221	N-Term(TMT6plex)	0	5.76937	3	13.3496	0.000205	0.00197868	1.68728	0	2	1156.67	-12.4748	23.9466	0
	High	vALVYGQmNEPPGAR	2	1	1	28461221	N-Term(TMT6plex); M8(Oxidation)	0	4.67986	2	19.146	0.000205	0.00508741	1.5316	0	2	1846.94	-12.9201	28.2016	0
	High	lVPLkETIk	4	1	1	28461221	N-Term(TMT6plex); K5(TMT6plex); K9(TMT6plex)	0	1.42217	4	6.34972	0.000205	0.00324809	1.5226	0	3	1728.14	-13.601	30.9236	1
	High	TVLImELINNVAk	2	1	1	28461221	M5(Oxidation); K13(TMT6plex)	0	3.76043	2	5.20004	0.000205	0.00195683	1.50932	0	2	1702.97	-16.3034	43.39	0
	High	aHGGYSVFAGVGER	1	1	1	28461221	N-Term(TMT6plex)	0	3.04185	1		0.000385	0.0088363	1.47583	0	3	1635.82	-13.6829	24.0821	0
	High	tIAmDGTEGLVR	3	1	1	28461221	N-Term(TMT6plex); M4(Oxidation)	0	6.56912	3	12.188	0.000431	0.00962726	1.35384	0	2	1507.78	-13.9004	23.5829	0
	High	TVLIMELINNVAK	1	1	1	28461221		0				0.000431	0.00936847	1.31041	0	2	1457.82	-12.5905	48.6735	0
	High	iPVGPETLGR	3	1	1	28461221	N-Term(TMT6plex)	0	5.43371	3	14.1912	0.000631	0.0153109	1.23721	0	2	1267.74	-14.0296	28.8817	0
	High	IGLFGGAGVGk	3	1	1	28461221	K11(TMT6plex)	0	4.6384	3	8.78727	0.000743	0.0172749	1.93945	0	2	1204.71	-13.8204	31.416	0
	High	TIAMDGTEGLVR	3	1	1	28461221		0				0.001364	0.0270713	0.790756	0	2	1262.63	-11.7573	25.5859	0
	High	FTQAGSEVSALLGR	1	1	1	28461221		0				0.001398	0.0279731	1.36714	0	2	1435.73	-15.6201	33.2073	0
	High	imNVIGEPIDER	2	1	1	28461221	N-Term(TMT6plex); M2(Oxidation)	0	6.03305	2	58.571	0.001571	0.0330004	1.47486	0	2	1630.84	-14.3856	30.2638	0
	High	iMNVIGEPIDERGPIKTK	1	1	1	28461221	N-Term(TMT6plex)	0	0.416183	1		0.004316	0.0905773	1.8263	0	3	2239.26	-4.05664	36.3262	2
	High	IMNVIGEPIDER	1	1	1	28461221		0				0.005171	0.0998164	1.16705	0	2	1385.69	-13.3116	27.4732	0
84000325	UPF0686 protein C11orf1 homolog [Bos taurus]	1.76392	6.51	1	1	1	1		nucleus		Pf06608	7.5365	1		169	20.1262	7.2251
	A2	Sequence	# PSMs	# Proteins	# Protein Groups	Protein Group Accessions	Modifications	ΔCn	126/129	126/129 Count	126/129 Variability [%]	q-Value	PEP	XCorr	Probability	Charge	MH+ [Da]	ΔM [ppm]	RT [min]	# Missed Cleavages
	High	wcEYGLTFTEk	6	1	1	62177148	N-Term(TMT6plex); C2(Carbamidomethyl); K11(TMT6plex)	0	9.11052	6	23.2863	0	5.36401e-05	3.1265	0	2	1891.94	-11.9422	40.6694	0
	High	lTFDTTFSPNTGk	9	1	1	62177148	N-Term(TMT6plex); K13(TMT6plex)	0	6.87093	9	15.2504	0	2.22597e-06	3.08536	0	2	1887	-14.0592	37.348	0
	High	vNNSSLIGVGYTQTLRPGVk	12	1	1	62177148	N-Term(TMT6plex); K20(TMT6plex)	0	6.90044	12	17.8792	0	1.59212e-08	3.03875	0	3	2561.45	-14.1634	32.265	0
	High	ScSGVEFSTSGSSNTDTGk	5	1	1	62177148	C2(Carbamidomethyl); K19(TMT6plex)	0	2.93505	5	10.0759	0	1.62425e-05	2.83648	0	2	2136.93	-13.3565	21.7434	0
	High	lTLSALVDGk	9	1	1	62177148	N-Term(TMT6plex); K10(TMT6plex)	0	4.67197	9	2.11062	0	1.05287e-05	2.77673	0	2	1474.91	-12.1306	40.5073	0
	High	TKScSGVEFSTSGSSNTDTGk	6	1	1	62177148	C4(Carbamidomethyl); K21(TMT6plex)	0	4.89772	6	18.0967	0	0.000357496	2.73419	0	3	2366.09	-4.87614	24.7376	1
	High	scSGVEFSTSGSSNTDTGk	6	1	1	62177148	N-Term(TMT6plex); C2(Carbamidomethyl); K19(TMT6plex)	0	5.34333	6	10.6588	0	1.70331e-05	2.64565	0	3	2366.09	-12.5194	20.4576	0
	High	tGDFQLHTNVNDGTEFGGSIYQk	11	1	1	62177148	N-Term(TMT6plex); K23(TMT6plex)	0	6.74956	11	15.1919	0	4.12035e-08	2.48648	0	3	2986.46	-11.6255	35.0637	0
	High	yQLDPTASISAk	12	1	1	62177148	N-Term(TMT6plex); K12(TMT6plex)	0	4.80509	11	9.10108	0	3.41235e-06	2.15107	0	2	1751.97	-11.3474	31.8181	0
	High	WcEYGLTFTEk	2	1	1	62177148	C2(Carbamidomethyl); K11(TMT6plex)	0	3.0612	2	9.50162	0	0.000764182	1.98311	0	2	1662.78	-12.7263	36.75	0
	High	VNNSSLIGVGYTQTLRPGVk	3	1	1	62177148	K20(TMT6plex)	0	2.45286	3	2.94697	0	0.000152591	1.93734	0	3	2332.29	-11.5385	29.4927	0
	High	YQLDPTASISAk	6	1	1	62177148	K12(TMT6plex)	0	3.12391	6	13.4076	0	0.000442669	1.76791	0	2	1522.81	-12.5149	27.6917	0
	High	lTFDTTFSPNTGkk	2	1	1	62177148	N-Term(TMT6plex); K13(TMT6plex); K14(TMT6plex)	0	1.59462	2	60.3782	0	4.92204e-06	1.60158	0	3	2244.25	-13.6348	32.9803	1
	High	gFGFGLVk	5	1	1	62177148	N-Term(TMT6plex); K8(TMT6plex)	0	3.69294	5	6.15692	0	0.00045248	1.53023	0	2	1282.78	-13.5201	37.2153	0
	High	TGDFQLHTNVNDGTEFGGSIYQk	4	1	1	62177148	K23(TMT6plex)	0	2.30537	4	5.82649	0	7.33614e-05	1.34017	0	3	2757.3	-12.3819	33.2166	0
	High	vTGTLETk	5	1	1	62177148	N-Term(TMT6plex); K8(TMT6plex)	0	6.56694	5	3.79576	0.000205	0.00204225	2.78544	0	2	1306.78	-14.0196	23.6325	0
	High	sINAGGHk	1	1	1	62177148	N-Term(TMT6plex); K8(TMT6plex)	0	1.25339	1		0.000205	0.00433387	2.51236	0	3	1241.72	-11.8032	11.4437	0
	High	LTFDTTFSPNTGk	6	1	1	62177148	K13(TMT6plex)	0	3.1691	6	15.9657	0.000205	0.00312497	2.1305	0	2	1657.84	-16.7582	33.0891	0
	High	LTLSALVDGk	4	1	1	62177148	K10(TMT6plex)	0	2.22107	4	18.6995	0.000261	0.00675056	1.39214	0	2	1245.75	-13.3098	35.3862	0
	High	FGIAAkYQLDPTASISAk	3	1	1	62177148	K6(TMT6plex); K18(TMT6plex)	0	4.25244	2	5.28662	0.000431	0.0103098	1.55252	0	3	2339.31	-13.344	34.862	1
	High	nNFAVGYR	1	1	1	62177148	N-Term(TMT6plex)	0	6.58768	1		0.001398	0.0293768	1.72231	0	2	1169.61	-14.395	22.2058	0
	High	LTFDTTFSPNTGkk	1	1	1	62177148	K13(TMT6plex); K14(TMT6plex)	0	3.05461	1		0.001802	0.0416317	1.27562	0	3	2015.1	-12.9901	28.9652	1
	High	tKScSGVEFSTSGSSNTDTGk	3	1	1	62177148	N-Term(TMT6plex); C4(Carbamidomethyl); K21(TMT6plex)	0	20.2884	2	2.34428	0.002656	0.0621775	1.29834	0	3	2595.25	-5.30346	22.4056	1
	High	GFGFGLVK	1	1	1	62177148		0				0.002845	0.069397	1.24151	0	2	824.455	-13.6362	30.8699	0
	High	VTGTLETk	1	1	1	62177148	K8(TMT6plex)	0	3.18317	1		0.004028	0.0871633	1.6169	0	2	1077.62	-14.0852	13.166	0
78369370	bisphosphoglycerate mutase [Bos taurus]	2.25257	3.09	1	1	1	1	catalytic activity		metabolic process	Pf00300	7.3747	1		259	30.0425	6.44287
	A2	Sequence	# PSMs	# Proteins	# Protein Groups	Protein Group Accessions	Modifications	ΔCn	126/129	126/129 Count	126/129 Variability [%]	q-Value	PEP	XCorr	Probability	Charge	MH+ [Da]	ΔM [ppm]	RT [min]	# Missed Cleavages
	High	gSLVDDESLIGVLR	2	2	2	359078569;358418324	N-Term(TMT6plex)	0				0	9.85788e-07	3.04672	0	2	1701.94	-13.6098	42.1192	0
	High	nSEILSSAEGk	2	2	2	359078569;358418324	N-Term(TMT6plex); K11(TMT6plex)	0				0	0.000142455	2.57113	0	2	1592.87	-14.8995	24.8303	0
	High	fNYIIEQIk	5	2	2	359078569;358418324	N-Term(TMT6plex); K9(TMT6plex)	0				0	0.000125808	2.54673	0	2	1625.95	-11.9451	42.8832	0
	High	vkEFLANNPSLTEIR	1	2	2	359078569;358418324	N-Term(TMT6plex); K2(TMT6plex)	0				0	1.23751e-05	2.4517	0	3	2189.24	-13.3548	36.8839	1
	High	iLSSQQALQLLQR	3	2	2	359078569;358418324	N-Term(TMT6plex)	0				0	1.16106e-06	2.43291	0	2	1727.02	-12.6383	40.4139	0
	High	lAVANAELGk	3	2	2	359078569;358418324	N-Term(TMT6plex); K10(TMT6plex)	0				0	0.000305649	2.33295	0	2	1443.87	-13.6067	28.7808	0
	High	aVSVQDELVQVQPk	2	2	2	359078569;358418324	N-Term(TMT6plex); K14(TMT6plex)	0				0	6.44605e-05	2.29815	0	2	1998.13	-16.0129	33.6682	0
	High	aVHEALQDFQk	3	2	2	359078569;358418324	N-Term(TMT6plex); K11(TMT6plex)	0				0	0.000183002	2.2843	0	2	1743.95	-14.4351	27.0009	0
	High	fEVEVTkEESEAVDTLR	3	2	2	359078569;358418324	N-Term(TMT6plex); K7(TMT6plex)	0				0	0.000117586	2.25754	0	3	2439.27	-12.3482	38.6865	1
	High	lLEDVTFNk	2	1	1	358418324	N-Term(TMT6plex); K9(TMT6plex)	0	5.31369	2	7.22344	0	7.4456e-05	2.21819	0	2	1536.89	-12.1257	38.879	0
	High	fPITLLQTSLk	11	2	2	359078569;358418324	N-Term(TMT6plex); K11(TMT6plex)	0				0	0.000187034	2.20508	0	2	1719.06	-11.8798	47.9824	0
	High	fLYQEGDVPGLEcGR	2	2	2	359078569;358418324	N-Term(TMT6plex); C13(Carbamidomethyl)	0				0	1.09523e-06	2.20357	0	2	1968.94	-14.1771	38.0646	0
	High	eVYAFFSHQLLDSLQk	1	2	2	359078569;358418324	N-Term(TMT6plex); K16(TMT6plex)	0				0	0.000254973	2.17557	0	3	2383.29	-8.76596	48.4046	0
	High	lTAAEVSEk	2	2	2	359078569;358418324	N-Term(TMT6plex); K9(TMT6plex)	0				0	7.26283e-05	2.14919	0	2	1405.81	-13.2466	23.6452	0
	High	sEDVISFLk	3	2	2	359078569;358418324	N-Term(TMT6plex); K9(TMT6plex)	0				0	9.01376e-05	2.12498	0	2	1495.86	-13.0706	39.5088	0
	High	nkDDIEDIcISAIk	2	2	2	359078569;358418324	N-Term(TMT6plex); K2(TMT6plex); C9(Carbamidomethyl); K14(TMT6plex)	0				0	0.000808229	2.08292	0	3	2321.26	-17.8256	35.1825	1
	High	lHVAAETEVk	2	2	2	359078569;358418324	N-Term(TMT6plex); K10(TMT6plex)	0				0	0.000306977	2.0738	0	2	1554.91	-13.1303	21.2213	0
	High	iVDEIDSEk	2	2	2	359078569;358418324	N-Term(TMT6plex); K9(TMT6plex)	0				0	4.62016e-05	1.88992	0	2	1505.83	-13.1354	31.4272	0
	High	iLQYYVAELEATk	5	2	2	359078569;358418324	N-Term(TMT6plex); K13(TMT6plex)	0				0	0.000832331	1.88087	0	2	1999.13	-11.2285	51.8428	0
	High	fITPDDEQWFNTQLVR	3	2	2	359078569;358418324	N-Term(TMT6plex)	0				0	1.40134e-07	1.87279	0	2	2238.1	-16.4187	47.0236	0
	High	yIFEILSEk	3	2	2	359078569;358418324	N-Term(TMT6plex); K9(TMT6plex)	0				0	0.000756379	1.7709	0	2	1599.92	-14.8708	48.1346	0
	High	lPNPAFTPEINAk	2	2	2	359078569;358418324	N-Term(TMT6plex); K13(TMT6plex)	0				0	0.000338992	1.74134	0	2	1870.06	-12.2801	35.6794	0
	High	iQDcIFLFk	2	2	2	359078569;358418324	N-Term(TMT6plex); C4(Carbamidomethyl); K9(TMT6plex)	0				0	0.000395697	1.68203	0	2	1641.92	-11.9782	44.7691	0
	High	vYELVPSFEFLSEk	1	2	2	359078569;358418324	N-Term(TMT6plex); K14(TMT6plex)	0				0	0.000650301	1.66485	0	2	2145.17	-8.15751	51.1405	0
	High	lYVDNAAPEk	2	2	2	359078569;358418324	N-Term(TMT6plex); K10(TMT6plex)	0				0	6.9987e-05	1.60545	0	2	1577.87	-13.8524	27.2062	0
	High	qAELDkVQAk	2	2	2	359078569;358418324	N-Term(TMT6plex); K6(TMT6plex); K10(TMT6plex)	0				0	0.000502858	1.51504	0	3	1817.09	-13.2667	22.2225	1
	High	ekELAVASVk	2	2	2	359078569;358418324	N-Term(TMT6plex); K2(TMT6plex); K10(TMT6plex)	0				0	0.000241855	1.47436	0	3	1761.08	-14.5769	24.3018	1
	High	iTDTANESk	2	2	2	359078569;358418324	N-Term(TMT6plex); K9(TMT6plex)	0				0	7.89181e-05	1.47013	0	2	1436.78	-12.8326	18.2358	0
	High	gTSLDLVFFk	1	2	2	359078569;358418324	N-Term(TMT6plex); K10(TMT6plex)	0				0	0.000216692	1.33844	0	2	1584.92	-13.3069	44.4177	0
	High	iVmPDDDELEPGR	1	2	2	359078569;358418324	N-Term(TMT6plex); M3(Oxidation)	0				0	0.000674371	1.27424	0	2	1730.82	-12.67	29.2404	0
	High	yPLLIDPQTQGk	2	4	2	359078569;358418324	N-Term(TMT6plex); K12(TMT6plex)	0				0	7.36138e-05	1.25371	0	2	1831.05	-12.778	36.7241	0
	High	gLAQSGSWGcFDEFNR	1	4	2	359078569;358418324	N-Term(TMT6plex); C10(Carbamidomethyl)	0				0	0.000188631	0.692008	0	2	2059.92	-12.6412	38.991	0
	High	aQALLDEk	4	2	2	359078569;358418324	N-Term(TMT6plex); K8(TMT6plex)	0				9.8e-05	0.00116286	1.72514	0	2	1345.79	-14.3728	26.5782	0
	High	sVTDFEWLk	2	2	2	359078569;358418324	N-Term(TMT6plex); K9(TMT6plex)	0				0.000205	0.004596	2.11084	0	2	1582.86	-14.9967	41.9204	0
	High	dIFDDLVk	2	2	2	359078569;358418324	N-Term(TMT6plex); K8(TMT6plex)	0				0.000205	0.00360444	2.0536	0	2	1422.8	-16.5549	41.9027	0
	High	yINEQAER	1	2	2	359078569;358418324	N-Term(TMT6plex)	0				0.000205	0.00603825	2.01524	0	2	1251.64	-11.8901	16.1713	0
	High	vkNEVQEVk	3	2	2	359078569;358418324	N-Term(TMT6plex); K2(TMT6plex); K9(TMT6plex)	0				0.000205	0.00592061	2.00539	0	2	1760.07	-12.83	21.159	1
	High	yLSFLDGAR	2	2	2	359078569;358418324	N-Term(TMT6plex)	0				0.000205	0.00430966	1.97775	0	2	1270.68	-13.8942	39.1657	0
	High	fDAAMNEk	1	2	2	359078569;358418324	N-Term(TMT6plex); K8(TMT6plex)	0				0.000205	0.00423521	1.96314	0	2	1383.72	-13.3318	26.0415	0
	High	lSQDLAVk	2	2	2	359078569;358418324	N-Term(TMT6plex); K8(TMT6plex)	0				0.000205	0.00622214	1.86854	0	2	1331.81	-14.4155	27.1141	0
	High	lMEASESVAk	1	2	2	359078569;358418324	N-Term(TMT6plex); K10(TMT6plex)	0				0.000205	0.0032577	1.84643	0	2	1522.84	-10.9117	28.3705	0
	High	hPPTFDNLYEYFISR	1	2	2	359078569;358418324	N-Term(TMT6plex)	0				0.000205	0.00256348	1.82305	0	3	2128.04	-14.6801	46.9179	0
	High	fAMEALScIR	1	2	2	359078569;358418324	N-Term(TMT6plex); C8(Carbamidomethyl)	0				0.000205	0.00411268	1.6797	0	2	1426.72	-13.4514	38.8405	0
	High	eWAEVLNHk	3	2	2	359078569;358418324	N-Term(TMT6plex); K9(TMT6plex)	0				0.000205	0.0052214	1.592	0	3	1583.87	-14.771	31.87	0
	High	rSEDVISFLk	1	2	2	359078569;358418324	N-Term(TMT6plex); K10(TMT6plex)	0				0.000205	0.00236746	1.56828	0	3	1651.96	-13.8295	33.6824	1
	High	eQWEIELk	2	2	2	359078569;358418324	N-Term(TMT6plex); K8(TMT6plex)	0				0.000205	0.00539613	1.39978	0	2	1532.85	-12.4436	36.2332	0
	High	iSIEGTVk	1	2	2	359078569;358418324	N-Term(TMT6plex); K8(TMT6plex)	0				0.000205	0.00184884	1.37148	0	2	1304.8	-13.4703	26.9744	0
	High	mDLLNDADMcR	1	2	2	359078569;358418324	N-Term(TMT6plex); C10(Carbamidomethyl)	0				0.000205	0.00597034	1.33763	0	2	1582.7	-12.7296	36.1481	0
	High	yMIGEVQYGGR	1	2	2	359078569;358418324	N-Term(TMT6plex)	0				0.000205	0.00455669	1.18679	0	2	1501.74	-15.9972	29.8014	0
	High	hVEEAVk	1	2	2	359078569;358418324	N-Term(TMT6plex); K7(TMT6plex)	0				0.000261	0.00770181	2.4238	0	2	1269.74	-13.2543	12.9593	0
	High	FPITLLQTSLk	1	2	2	359078569;358418324	K11(TMT6plex)	0				0.000431	0.00925743	1.66343	0	2	1489.9	-14.7936	40.254	0
	High	rTEFDTDFLDFmTk	1	2	2	359078569;358418324	N-Term(TMT6plex); M12(Oxidation); K14(TMT6plex)	0				0.000431	0.0106946	0.990942	0	3	2240.1	-11.9678	40.4211	1
	High	iWQGMLTIk	1	2	2	359078569;358418324	N-Term(TMT6plex); K9(TMT6plex)	0				0.000481	0.0129145	1.44545	0	2	1547.92	-13.5067	43.4785	0
	High	NSEILSSAEGk	2	2	2	359078569;358418324	K11(TMT6plex)	0				0.000481	0.0114667	1.39521	0	2	1363.71	-12.8614	20.1313	0
	High	FTNEPPQGVR	2	2	2	359078569;358418324		0				0.000481	0.0120279	1.11989	0	2	1144.56	-12.771	11.7991	0
	High	tIAGATk	2	2	2	359078569;358418324	N-Term(TMT6plex); K7(TMT6plex)	0				0.001006	0.0192255	1.79902	0	2	1119.7	-13.2117	18.2406	0
	High	tWEESDTR	2	2	2	359078569;358418324	N-Term(TMT6plex)	0				0.001054	0.0194878	1.26194	0	2	1252.58	-14.9088	16.4687	0
	High	eLNLLQk	1	2	2	359078569;358418324	N-Term(TMT6plex); K7(TMT6plex)	0				0.001092	0.0206147	1.99272	0	2	1315.82	-14.6479	31.9941	0
	High	lDVPEQAk	1	2	2	359078569;358418324	N-Term(TMT6plex); K8(TMT6plex)	0				0.001092	0.0215867	1.447	0	2	1357.79	-11.9083	25.483	0
	High	eFQALIk	1	2	2	359078569;358418324	N-Term(TMT6plex); K7(TMT6plex)	0				0.001138	0.0221604	1.49546	0	2	1306.8	-13.1796	32.4928	0
	High	iNAELLEFQNR	1	2	2	359078569;358418324	N-Term(TMT6plex)	0				0.001444	0.0300307	1.68036	0	2	1575.85	-13.1516	36.8878	0
	High	yYNTSER	1	2	2	359078569;358418324	N-Term(TMT6plex)	0				0.001745	0.0359799	1.09297	0	2	1161.56	-13.9731	14.2098	0
	High	fPGLISGcTMDWFSR	2	2	2	359078569;358418324	N-Term(TMT6plex); C8(Carbamidomethyl)	0				0.001745	0.036151	0.679377	0	2	2002.95	-9.09082	50.3625	0
	High	yLNEEYk	1	2	2	359078569;358418324	N-Term(TMT6plex); K7(TMT6plex)	0				0.001877	0.0452717	1.81082	0	2	1416.76	-11.03	25.0568	0
	High	lPQFAEIMNQISR	2	2	2	359078569;358418324	N-Term(TMT6plex)	0				0.001919	0.0462658	0.50034	0	3	1775.95	-12.2055	48.3899	0
	High	YLSFLDGAR	2	2	2	359078569;358418324		0				0.00219	0.0488415	1.33717	0	2	1041.52	-13.9345	31.6237	0
	High	lVITPLTDR	2	17	9	300795653;219805006;256574741;359077227;359074752;297488634;359078569;297460014;358418324	N-Term(TMT6plex)	0				0.00239	0.0539237	1.32735	0	2	1256.76	-13.4756	33.1544	0
	High	vAGADGk	2	2	2	359078569;358418324	N-Term(TMT6plex); K7(TMT6plex)	0				0.002624	0.0582395	2.0982	0	2	1075.64	-11.9669	15.6791	0
	High	DIFDDLVk	1	2	2	359078569;358418324	K8(TMT6plex)	0				0.002624	0.0591492	1.41694	0	2	1193.65	-12.2944	42.2066	0
	High	nFYPGVAEHk	1	2	2	359078569;358418324	N-Term(TMT6plex); K10(TMT6plex)	0				0.002675	0.0640073	0.769084	0	3	1619.88	-11.3845	23.7045	0
	High	acPPkPFR	1	2	2	359078569;358418324	N-Term(TMT6plex); C2(Carbamidomethyl); K5(TMT6plex)	0				0.002926	0.0704683	0.893478	0	3	1430.81	-14.3586	19.1813	0
	High	iNTAQEEFRPAATR	1	2	2	359078569;358418324	N-Term(TMT6plex)	0				0.003334	0.0781711	1.18031	0	3	1832.96	-11.81	22.4775	0
	High	NFYPGVAEHk	1	2	2	359078569;358418324	K10(TMT6plex)	0				0.003334	0.0777223	0.973213	0	2	1390.71	-13.8442	19.8902	0
	High	ISEPINYFFk	1	2	2	359078569;358418324	K10(TMT6plex)	0				0.005056	0.097586	0.717536	0	2	1486.79	-13.4613	40.3601	0
	High	ITDTANESk	1	2	2	359078569;358418324	K9(TMT6plex)	0				0.005646	0.1057	0.957105	0	2	1207.62	-13.2725	9.64057	0
	High	lYHSQkDDPPLAR	1	2	2	359078569;358418324	N-Term(TMT6plex); K6(TMT6plex)	0				0.007008	0.121142	1.352	0	4	1998.09	-13.8096	20.0062	1
	High	sYLSFINGYk	1	2	2	359078569;358418324	N-Term(TMT6plex); K10(TMT6plex)	0				0.008465	0.137675	1.09408	0	2	1649.91	-11.8316	40.1936	0
	High	lLNcFAR	1	2	2	359078569;358418324	N-Term(TMT6plex); C4(Carbamidomethyl)	0				0.00866	0.138444	0.971507	0	2	1122.61	-13.121	31.1237	0
94966905	barrier-to-autointegration factor-like protein [Bos taurus]	11.71	34.44	1	3	3	10	DNA binding	cytoplasm; nucleus		Pf02961	7.35346	10	14.3412	90	10.351	6.26514
	A2	Sequence	# PSMs	# Proteins	# Protein Groups	Protein Group Accessions	Modifications	ΔCn	126/129	126/129 Count	126/129 Variability [%]	q-Value	PEP	XCorr	Probability	Charge	MH+ [Da]	ΔM [ppm]	RT [min]	# Missed Cleavages
	High	ePGQASTLGQEGEPLGPPTHVEVHR	8	1	1	297488671	N-Term(TMT6plex)	0	2.96193	8	33.0985	0	7.25362e-06	4.71444	0	4	2851.42	-13.2597	25.097	0
	High	lNFHPQEEPPTPAPTLNk	4	1	1	297488671	N-Term(TMT6plex); K18(TMT6plex)	0	5.19623	4	5.9127	0	2.97671e-06	3.94299	0	3	2488.32	-14.1425	31.0307	0
	High	NQEVLRPPLQEDIGSHNQk	7	1	1	297488671	K19(TMT6plex)	0	2.93018	7	20.9027	0	3.87019e-06	3.29699	0	3	2431.25	-14.6003	22.3017	0
	High	lQVQVVGEGk	4	1	1	297488671	N-Term(TMT6plex); K10(TMT6plex)	0	4.36238	4	6.46663	0	0.000135927	2.92374	0	2	1514.91	-15.5476	27.2089	0
	High	eYDEEGPWAIYk	4	1	1	297488671	N-Term(TMT6plex); K12(TMT6plex)	0	5.40037	4	6.85916	0	0.000460454	2.74731	0	2	1957.97	-12.4153	38.9373	0
	High	hSLGPYQDMAAVVIDTGTGFTk	2	1	1	297488671	N-Term(TMT6plex); K22(TMT6plex)	0	4.72378	2	48.3911	0	2.50754e-06	2.60132	0	3	2766.41	-14.4533	44.4356	0
	High	aSTPGVDPISMAGAESYPcNPDHLTDTk	2	1	1	297488671	N-Term(TMT6plex); C19(Carbamidomethyl); K28(TMT6plex)	0	1.27678	2	5.37275	0	6.84146e-07	2.48171	0	3	3389.59	-13.904	34.5034	0
	High	nQEVLRPPLQEDIGSHNQk	6	1	1	297488671	N-Term(TMT6plex); K19(TMT6plex)	0	5.36577	6	17.6128	0	1.17645e-05	2.44321	0	4	2660.42	-12.6016	24.5176	0
	High	lTTEDmTHSPVVAHLSLLR	1	1	1	297488671	N-Term(TMT6plex); M6(Oxidation)	0	2.48937	1		0	2.73806e-05	2.41323	0	4	2365.24	-15.4777	31.1223	0
	High	gPGPVQALPTPTPTR	6	1	1	297488671	N-Term(TMT6plex)	0	3.58543	6	33.0003	0	0.000418623	2.30475	0	2	1717.96	-11.0889	27.1672	0
	High	vLVFDMATGNTR	1	1	1	297488671	N-Term(TMT6plex)	0	3.73834	1		0	2.66775e-05	2.24228	0	2	1552.81	-14.8941	37.7197	0
	High	gAcYELVPTMDALAVR	3	1	1	297488671	N-Term(TMT6plex); C3(Carbamidomethyl)	0	4.72347	3	1.61791	0	4.09231e-05	2.23052	0	2	1995	-13.8696	41.4015	0
	High	gVTScQNk	4	1	1	297488671	N-Term(TMT6plex); C5(Carbamidomethyl); K8(TMT6plex)	0	3.53037	4	1.18737	0	0.000683898	2.2184	0	2	1351.72	-11.9466	13.8262	0
	High	lRQELGPGTTVLGSPHR	1	1	1	297488671	N-Term(TMT6plex)	0	4.03951	1		0	0.000544827	2.19266	0	4	2047.13	-12.7812	24.5561	1
	High	vQLLQHPVQGQPR	3	1	1	297488671	N-Term(TMT6plex)	0	4.24004	3	5.41891	0	3.69022e-05	2.17321	0	2	1728.98	-13.9004	22.0369	0
	High	LNFHPQEEPPTPAPTLNk	1	1	1	297488671	K18(TMT6plex)	0	3.39335	1		0	0.000575973	2.1656	0	3	2259.17	-13.2136	26.909	0
	High	qLSLIAITAPSPGck	2	1	1	297488671	N-Term(TMT6plex); C14(Carbamidomethyl); K15(TMT6plex)	0	6.2792	2	18.0516	0	8.80334e-05	2.11936	0	2	2014.15	-12.7917	38.3785	0
	High	lGVQPEELAVLVADSPISPR	4	1	1	297488671	N-Term(TMT6plex)	0	3.21542	4	38.8281	0	1.68611e-06	1.85498	0	3	2319.29	-10.9275	50.4982	0
	High	gPcSPEQTAPAGIR	3	1	1	297488671	N-Term(TMT6plex); C3(Carbamidomethyl)	0	3.73815	3	1.84406	0	0.000410922	1.7524	0	2	1669.83	-13.9163	18.0514	0
	High	VQLLQHPVQGQPR	5	1	1	297488671		0				0	0.000100371	1.66315	0	2	1499.83	-12.3829	14.9377	0
	High	yGNQWPVQLDSSk	1	1	1	297488671	N-Term(TMT6plex); K13(TMT6plex)	0	8.25885	1		0	0.000368714	1.62611	0	2	1980.03	-14.8657	34.917	0
	High	YGNQWPVQLDSSk	1	1	1	297488671	K13(TMT6plex)	0	3.82953	1		0	8.05384e-05	1.60408	0	2	1750.87	-12.4372	31.6642	0
	High	NQEVLRPPLQEDIGSHNQK	1	1	1	297488671		0				0	0.000596535	1.50625	0	3	2202.1	-9.78693	20.4678	0
	High	EPTEATSQcGYER	1	1	1	297488671	C9(Carbamidomethyl)	0				0	0.000599517	1.50235	0	2	1527.62	-12.4371	10.873	0
	High	qPPFSQEPLISSEPTLSR	4	1	1	297488671	N-Term(TMT6plex)	0	4.39776	4	7.58925	0	0.00081482	1.36113	0	2	2242.16	-13.6399	35.8388	0
	High	ePTEATSQcGYER	3	1	1	297488671	N-Term(TMT6plex); C9(Carbamidomethyl)	0	7.43969	3	13.7092	0	2.08573e-06	1.15257	0	2	1756.78	-13.7845	17.7131	0
	High	yTVPEkQEPSYSMLNR	2	1	1	297488671	N-Term(TMT6plex); K6(TMT6plex)	0	1.75108	2	7.15118	0.000191	0.00136752	1.86939	0	3	2400.23	-12.1864	29.4433	1
	High	qEPSYSMLNR	2	1	1	297488671	N-Term(TMT6plex)	0	7.6797	2	2.938	0.000205	0.00229313	1.79976	0	2	1453.71	-11.3945	23.2141	0
	High	LGVQPEELAVLVADSPISPR	1	1	1	297488671		0				0.000205	0.00240833	0.998097	0	3	2090.12	-12.9877	48.0194	0
	High	gAcYELVPTmDALAVR	1	1	1	297488671	N-Term(TMT6plex); C3(Carbamidomethyl); M10(Oxidation)	0	5.24299	1		0.000481	0.0123257	1.71564	0	2	2010.99	-14.5692	35.37	0
	High	qVITLGSER	1	1	1	297488671	N-Term(TMT6plex)	0	4.26608	1		0.000533	0.0131535	1.29214	0	2	1231.71	-12.1418	22.8716	0
	High	GPGPVQALPTPTPTR	1	1	1	297488671		0				0.000533	0.0137332	1.28934	0	2	1488.81	-6.09372	23.4371	0
	High	LQVQVVGEGK	1	1	1	297488671		0				0.000533	0.013432	0.899443	0	2	1056.59	-14.8425	15.6266	0
	High	vLVFDmATGNTR	1	1	1	297488671	N-Term(TMT6plex); M6(Oxidation)	0	4.04348	1		0.000905	0.0181768	0.931725	0	2	1568.81	-13.6018	30.4627	0
	High	HSLGPYQDMAAVVIDTGTGFTk	1	1	1	297488671	K22(TMT6plex)	0	3.42085	1		0.001006	0.0187937	0.843281	0	3	2537.26	-13.1492	43.2395	0
	High	ekVGASAAQSSSIHR	1	1	1	297488671	N-Term(TMT6plex); K2(TMT6plex)	0	2.8251	1		0.001398	0.0285417	1.5967	0	4	1986.09	-11.8126	14.5466	1
	High	LQVQVVGEGk	2	1	1	297488671	K10(TMT6plex)	0	3.24541	2	4.87168	0.001745	0.0357006	1.61112	0	2	1285.75	-14.166	20.7114	0
	High	QLSLIAITAPSPGck	1	1	1	297488671	C14(Carbamidomethyl); K15(TMT6plex)	0	5.33219	1		0.001771	0.0378704	1.09009	0	2	1784.99	-11.8531	34.8849	0
	High	eVALVPk	3	1	1	297488671	N-Term(TMT6plex); K7(TMT6plex)	0	4.14752	3	12.7881	0.001802	0.0412318	1.9466	0	2	1213.77	-14.612	27.5701	0
	High	vLVGWGk	1	1	1	297488671	N-Term(TMT6plex); K7(TMT6plex)	0	4.18756	1		0.002656	0.0625264	1.69754	0	2	1216.77	-13.7932	34.1798	0
330417891	disintegrin and metalloproteinase domain-containing protein 1b [Bos taurus]	17.976	8.08	1	5	5	20	catalytic activity; metal ion binding		metabolic process	Pf00200; Pf01421; Pf01562; Pf01683; Pf08516	7.33928	20	67.6731	817	90.2875	4.94482
	A2	Sequence	# PSMs	# Proteins	# Protein Groups	Protein Group Accessions	Modifications	ΔCn	126/129	126/129 Count	126/129 Variability [%]	q-Value	PEP	XCorr	Probability	Charge	MH+ [Da]	ΔM [ppm]	RT [min]	# Missed Cleavages
	High	eIVHIQAGQcGNQIGAk	12	7	4	77736271;114052731;116004471;297489555	N-Term(TMT6plex); C10(Carbamidomethyl); K17(TMT6plex)	0				0	1.806e-08	4.50453	0	3	2281.21	-15.6682	25.6281	0
	High	gHYTEGAELVDSVLDVVRk	6	7	5	114052731;116004471;297489555;77736271;114052148	N-Term(TMT6plex); K19(TMT6plex)	0				0	4.26412e-08	3.73579	0	4	2545.37	-14.4772	43.2477	1
	High	gHYTEGAELVDSVLDVVR	6	7	5	114052731;116004471;297489555;77736271;114052148	N-Term(TMT6plex)	0				0	3.77583e-09	3.64866	0	2	2188.12	-12.8268	44.6108	0
	High	EIVHIQAGQcGNQIGAk	4	7	4	77736271;114052731;116004471;297489555	C10(Carbamidomethyl); K17(TMT6plex)	0				0	3.74567e-07	3.5633	0	2	2052.06	-13.3817	22.016	0
	High	nSSYFVEWIPNNVk	18	9	5	114052731;116004471;297489555;77736271;114052148	N-Term(TMT6plex); K14(TMT6plex)	0				0	2.33174e-05	3.29931	0	2	2155.13	-13.9925	42.9191	0
	High	GHYTEGAELVDSVLDVVR	2	7	5	114052731;116004471;297489555;77736271;114052148		0				0	2.70587e-06	3.20395	0	2	1958.97	-6.24267	43.6039	0
	High	iSEQFTAMFR	3	7	4	114052731;116004471;297489555;77736271	N-Term(TMT6plex)	0				0	0.000292462	2.61506	0	2	1458.74	-13.999	40.7278	0
	High	aLTVPELTQQMFDAk	30	4	3	116004471;77736271;114052148	N-Term(TMT6plex); K15(TMT6plex)	0				0	7.26713e-05	2.50495	0	2	2150.17	-12.183	46.6486	0
	High	imNTFSVVPSPk	8	4	3	114052731;116004471;77736271	N-Term(TMT6plex); M2(Oxidation); K12(TMT6plex)	0				0	0.000242028	2.12229	0	2	1794	-11.0359	32.8257	0
	High	mSSTFIGNSTAIQELFk	16	1	1	116004471	N-Term(TMT6plex); K17(TMT6plex)	0	5.07407	16	14.7263	0	0.000620976	2.021	0	3	2332.23	-12.3575	45.8051	0
	High	iMNTFSVVPSPk	4	4	3	114052731;116004471;77736271	N-Term(TMT6plex); K12(TMT6plex)	0				0	0.000251463	1.92744	0	2	1778.01	-12.7594	37.8601	0
	High	IMNTFSVVPSPk	4	4	3	114052731;116004471;77736271	K12(TMT6plex)	0				0	0.000806999	1.42012	0	2	1548.85	-12.0669	31.131	0
	High	lAVNMVPFPR	9	9	5	114052731;114052148;116004471;297489555;77736271	N-Term(TMT6plex)	0				0	0.000746654	1.22732	0	2	1372.78	-13.3561	38.2774	0
	High	NSSYFVEWIPNNVk	6	9	5	114052731;116004471;297489555;77736271;114052148	K14(TMT6plex)	0				9.8e-05	0.00108333	2.15333	0	2	1925.97	-15.6739	41.4189	0
	High	aLTVPELTQQmFDAk	25	4	3	116004471;77736271;114052148	N-Term(TMT6plex); M11(Oxidation); K15(TMT6plex)	0				0.000205	0.00180423	2.10082	0	3	2166.16	-13.2457	38.2444	0
	High	aLTVPELTQQMFDAK	5	4	3	116004471;77736271;114052148	N-Term(TMT6plex)	0				0.000205	0.00541134	1.77365	0	2	1921.01	-12.1914	44.1935	0
	High	ImNTFSVVPSPk	7	4	3	114052731;116004471;77736271	M2(Oxidation); K12(TMT6plex)	0				0.000205	0.00521664	1.65058	0	2	1564.84	-14.2326	27.3283	0
	High	FPGQLNADLR	7	9	5	114052731;114052148;116004471;297489555;77736271		0				0.000205	0.00169099	1.56373	0	2	1130.58	-13.9981	24.7634	0
	High	ISEQFTAmFR	2	7	4	114052731;116004471;297489555;77736271	M8(Oxidation)	0				0.000205	0.00490181	1.09179	0	2	1245.57	-15.18	26.6523	0
	High	aILVDLEPGTmDSVR	1	4	3	114052731;116004471;297489555	N-Term(TMT6plex); M11(Oxidation)	0				0.000205	0.00233114	1.01815	0	2	1860.97	-12.7169	36.9042	0
	High	gHYTEGAELVDSVLDVVRK	1	7	5	114052731;116004471;297489555;77736271;114052148	N-Term(TMT6plex)	0				0.000205	0.00529658	0.809486	0	4	2316.21	-12.4976	41.7058	1
	High	ISEQFTAMFR	2	7	4	114052731;116004471;297489555;77736271		0				0.000261	0.00672902	1.31192	0	2	1229.58	-13.7549	33.1482	0
	High	lHFFmPGFAPLTAR	2	2	2	116004471;114052148	N-Term(TMT6plex); M5(Oxidation)	0.0362				0.000431	0.0102264	1.33209	0	2	1849.98	-11.3308	43.7203	0
	High	fPGQLNADLR	6	9	5	114052731;114052148;116004471;297489555;77736271	N-Term(TMT6plex)	0				0.000631	0.0148591	1.4574	0	2	1359.74	-14.7576	32.2115	0
	High	ALTVPELTQQmFDAk	1	4	3	116004471;77736271;114052148	M11(Oxidation); K15(TMT6plex)	0				0.00358	0.0808114	1.18941	0	2	1937	-11.7973	35.5293	0
	High	nmMAAcDPR	2	9	5	114052731;116004471;297489555;77736271;114052148	N-Term(TMT6plex); M2(Oxidation); C6(Carbamidomethyl)	0				0.003688	0.0826442	0.815399	0	2	1310.57	-13.116	13.5008	0
	High	nMMAAcDPR	1	9	5	114052731;116004471;297489555;77736271;114052148	N-Term(TMT6plex); C6(Carbamidomethyl)	0				0.004931	0.09584	0.808652	0	2	1294.57	-14	18.9978	0
	High	vAVcDIPPR	1	3	2	114052148;116004471	N-Term(TMT6plex); C4(Carbamidomethyl)	0				0.005139	0.0983489	0.863564	0	2	1255.69	-9.73472	19.2904	0
	High	EIVHIQAGQcGNQIGAK	1	7	4	77736271;114052731;116004471;297489555	C10(Carbamidomethyl)	0				0.00616	0.110939	0.9306	0	3	1822.9	-14.6536	18.0302	0
	High	NSSYFVEWIPNNVK	1	9	5	114052731;116004471;297489555;77736271;114052148		0				0.007042	0.122427	1.36881	0	2	1696.81	-12.9175	39.4644	0
	High	NMMAAcDPR	1	9	5	114052731;116004471;297489555;77736271;114052148	C6(Carbamidomethyl)	0				0.008308	0.135538	0.923576	0	2	1065.41	-13.4894	11.9847	0
359074108	PREDICTED: ankyrin repeat domain-containing protein 45 [Bos taurus]	2.38501	3.66	1	1	1	1	protein binding			Pf00023; Pf12796	7.22494	1		273	30.7554	4.53857
	A2	Sequence	# PSMs	# Proteins	# Protein Groups	Protein Group Accessions	Modifications	ΔCn	126/129	126/129 Count	126/129 Variability [%]	q-Value	PEP	XCorr	Probability	Charge	MH+ [Da]	ΔM [ppm]	RT [min]	# Missed Cleavages
	High	vGINYQPPTVVPGGDLAk	10	10	3	168804008;297485062;116004409	N-Term(TMT6plex); K18(TMT6plex)	0				0	9.59906e-05	2.98258	0	2	2283.28	-14.3492	37.3066	0
	High	aFVHWYVGEGmEEGEFSEAR	4	12	3	168804008;297485062;116004409	N-Term(TMT6plex); M11(Oxidation)	0				0	6.55338e-06	2.89084	0	3	2575.14	-14.9226	36.6648	0
	High	nLDIERPTYTNLNR	8	10	3	168804008;297485062;116004409	N-Term(TMT6plex)	0				0	0.000247696	2.83945	0	3	1948.02	-13.4708	27.0769	0
	High	aVcMLSNTTAIAEAWAR	9	11	3	168804008;297485062;116004409	N-Term(TMT6plex); C3(Carbamidomethyl)	0				0	1.10128e-07	2.83833	0	2	2094.04	-12.5996	45.8911	0
	High	tIQFVDWcPTGFk	15	8	2	297485062;116004409	N-Term(TMT6plex); C8(Carbamidomethyl); K13(TMT6plex)	0				0	3.38918e-05	2.64818	0	2	2057.06	-15.3317	45.4439	0
	High	aVcmLSNTTAIAEAWAR	8	11	3	168804008;297485062;116004409	N-Term(TMT6plex); C3(Carbamidomethyl); M4(Oxidation)	0				0	1.60764e-05	2.52936	0	2	2110.04	-10.3256	39.3898	0
	High	hLFHPEQLITGk	2	1	1	116004409	N-Term(TMT6plex); K12(TMT6plex)	0	6.19339	2	25.6166	0	0.000482961	2.48981	0	3	1878.08	-11.3593	30.1298	0
	High	LDHkFDLmYAk	2	11	3	168804008;297485062;116004409	K4(TMT6plex); M8(Oxidation); K11(TMT6plex)	0				0	8.70222e-05	2.33448	0	3	1854.99	-13.4775	26.6918	1
	High	eDAANNYAR	5	11	3	168804008;297485062;116004409	N-Term(TMT6plex)	0				0	0.000513116	2.32768	0	2	1252.59	-13.6413	13.0653	0
	High	TIQFVDWcPTGFk	11	8	2	297485062;116004409	C8(Carbamidomethyl); K13(TMT6plex)	0				0	0.000440688	1.99564	0	2	1827.91	-13.665	42.488	0
	High	dVNVAIAAIk	2	1	1	116004409	N-Term(TMT6plex); K10(TMT6plex)	0	4.32635	2	5.22856	0	7.43176e-06	1.67258	0	2	1471.91	-12.3034	34.8644	0
	High	VGINYQPPTVVPGGDLAk	3	10	3	168804008;297485062;116004409	K18(TMT6plex)	0				0	0.00078213	1.57887	0	2	2054.12	-14.2422	34.3972	0
	High	yMAccMLYR	4	3	2	297485062;116004409	N-Term(TMT6plex); C4(Carbamidomethyl); C5(Carbamidomethyl)	0				0	0.000653662	1.56762	0	2	1496.65	-14.8354	30.484	0
	High	lDHkFDLmYAk	3	11	3	168804008;297485062;116004409	N-Term(TMT6plex); K4(TMT6plex); M8(Oxidation); K11(TMT6plex)	0				0	0.000747905	1.50213	0	4	2084.15	-13.4803	31.0008	1
	High	lDHkFDLMYAk	1	11	3	168804008;297485062;116004409	N-Term(TMT6plex); K4(TMT6plex); K11(TMT6plex)	0				0	0.000880481	1.25201	0	4	2068.16	-13.0921	34.6701	1
	High	HLFHPEQLITGkEDAANNYAR	2	1	1	116004409	K12(TMT6plex)	0	1.1672	2	2.86147	0	0.0004703	1.19246	0	3	2653.32	-17.1834	41.5699	1
	High	NLDIERPTYTNLNR	6	10	3	168804008;297485062;116004409		0				0.000205	0.00237077	2.43606	0	2	1718.86	-13.3244	23.9435	0
	High	eDLAALEk	8	5	2	297485062;116004409	N-Term(TMT6plex); K8(TMT6plex)	0				0.000205	0.0018755	2.3623	0	2	1346.77	-14.4613	29.7718	0
	High	vGINYQPPTVVPGGDLAkVQR	1	8	3	168804008;297485062;116004409	N-Term(TMT6plex); K18(TMT6plex)	0				0.000205	0.00158164	2.13137	0	3	2666.51	-10.5871	34.6159	1
	High	YMAccMLYR	1	3	2	297485062;116004409	C4(Carbamidomethyl); C5(Carbamidomethyl)	0				0.000205	0.00497632	1.45786	0	2	1267.49	-13.9793	25.6886	0
	High	HLFHPEQLITGk	1	1	1	116004409	K12(TMT6plex)	0	5.15048	1		0.000205	0.0039992	1.26172	0	2	1648.91	-19.1679	44.1449	0
	High	aVmVDLEPTVVDEVR	2	1	1	116004409	N-Term(TMT6plex); M3(Oxidation)	0	4.34736	2	21.8466	0.000261	0.00780578	1.39169	0	3	1917.01	-3.55161	42.4653	0
	High	fDLMYAk	4	11	3	168804008;297485062;116004409	N-Term(TMT6plex); K7(TMT6plex)	0				0.001092	0.0209284	1.78135	0	2	1345.75	-9.324	36.9823	0
	High	YmAccMLYR	2	3	2	297485062;116004409	M2(Oxidation); C4(Carbamidomethyl); C5(Carbamidomethyl)	0				0.002656	0.0628066	1.24772	0	2	1283.48	-14.9791	22.3919	0
	High	ymAccMLYR	1	3	2	297485062;116004409	N-Term(TMT6plex); M2(Oxidation); C4(Carbamidomethyl); C5(Carbamidomethyl)	0				0.004777	0.0938756	1.32592	0	2	1512.65	-13.6572	26.4923	0
	High	YmAccmLYR	1	3	2	297485062;116004409	M2(Oxidation); C4(Carbamidomethyl); C5(Carbamidomethyl); M6(Oxidation)	0				0.005797	0.108353	1.09603	0	2	1299.48	-12.4786	16.9363	0
	High	dVNVAIAAIKTK	1	1	1	116004409	N-Term(TMT6plex)	0	4.93513	1		0.005961	0.109052	1.91935	0	2	1471.9	-2.09011	34.7265	1
	High	EDLAALEk	1	5	2	297485062;116004409	K8(TMT6plex)	0				0.006476	0.114678	1.72433	0	2	1117.61	-14.1783	23.7075	0
	High	rNLDIERPTYTNLNR	1	8	3	168804008;297485062;116004409	N-Term(TMT6plex)	0				0.006633	0.116304	1.27334	0	4	2104.12	-13.5729	23.3039	1
	High	ymAccmLYR	1	3	2	297485062;116004409	N-Term(TMT6plex); M2(Oxidation); C4(Carbamidomethyl); C5(Carbamidomethyl); M6(Oxidation)	0				0.007203	0.123281	0.992682	0	2	1528.64	-14.1806	22.9654	0
329664244	spermine oxidase [Bos taurus]	0	2.7	1	1	1	2	catalytic activity	cytoplasm	metabolic process	Pf01593	7.19436	2	19.9742	555	61.7444	5.31299
	A2	Sequence	# PSMs	# Proteins	# Protein Groups	Protein Group Accessions	Modifications	ΔCn	126/129	126/129 Count	126/129 Variability [%]	q-Value	PEP	XCorr	Probability	Charge	MH+ [Da]	ΔM [ppm]	RT [min]	# Missed Cleavages
	High	qFTPcQLLVDHANNPNkk	3	1	1	27805909	N-Term(TMT6plex); C5(Carbamidomethyl); K17(TMT6plex); K18(TMT6plex)	0	4.79665	3	11.0002	0	0.000230487	3.84434	0	4	2811.52	-11.4692	29.9986	1
	High	QFTPcQLLVDHANNPNkk	2	1	1	27805909	C5(Carbamidomethyl); K17(TMT6plex); K18(TMT6plex)	0	2.39143	2	6.3597	0	0.000928357	3.7023	0	4	2582.36	-11.9793	28.648	1
	High	eAEAVIPDHcVFASNTSALPIGEIATVSk	6	1	1	27805909	N-Term(TMT6plex); C10(Carbamidomethyl); K29(TMT6plex)	0	2.67573	6	3.98499	0	1.02881e-06	3.5243	0	3	3484.8	-11.0694	41.6229	0
	High	tVLGSPEVLLGILPGAGATQR	7	1	1	27805909	N-Term(TMT6plex)	0	5.03315	6	31.9483	0	3.12435e-06	3.02426	0	2	2278.3	-13.1866	48.786	0
	High	lTSYALSIPFVR	5	1	1	27805909	N-Term(TMT6plex)	0	4.24258	5	10.5618	0	2.59389e-05	2.98062	0	2	1595.91	-13.9553	44.8531	0
	High	qFTPcQLLVDHANNPNk	3	1	1	27805909	N-Term(TMT6plex); C5(Carbamidomethyl); K17(TMT6plex)	0	3.21248	3	3.11483	0	2.05487e-05	2.89047	0	3	2454.26	-12.9973	32.3769	0
	High	nLNSDMDSILASLk	6	1	1	27805909	N-Term(TMT6plex); K14(TMT6plex)	0	5.83675	6	20.0299	0	2.05516e-06	2.67678	0	2	1979.07	-11.5954	49.3373	0
	High	EAEAVIPDHcVFASNTSALPIGEIATVSk	5	1	1	27805909	C10(Carbamidomethyl); K29(TMT6plex)	0	1.74581	5	12.9371	0	4.53877e-05	2.58588	0	3	3255.63	-14.483	40.8444	0
	High	mQLLEIITTEk	6	1	1	27805909	N-Term(TMT6plex); K11(TMT6plex)	0	5.05492	6	5.43954	0	1.0781e-05	2.57528	0	2	1777.04	-10.7062	47.1346	0
	High	gFYIYQEGVk	2	1	1	27805909	N-Term(TMT6plex); K10(TMT6plex)	0	3.19465	2	20.4811	0	4.86956e-05	2.50078	0	2	1661.91	-13.8823	34.2509	0
	High	iLQEGVGPk	3	1	1	27805909	N-Term(TMT6plex); K9(TMT6plex)	0	4.61432	3	5.4219	0	0.00046071	2.48277	0	2	1398.85	-13.7931	28.0538	0
	High	dAMFSNLIGQLDYR	8	1	1	27805909	N-Term(TMT6plex)	0	5.18532	8	19.4462	0	4.43928e-05	2.17693	0	2	1871.92	-14.6368	46.9291	0
	High	dTTASAVDVGLR	3	1	1	27805909	N-Term(TMT6plex)	0	4.98407	3	2.68315	0	4.98733e-05	2.10711	0	2	1433.76	-12.9207	24.9251	0
	High	gLQTILkDTTLPALGR	3	1	1	27805909	N-Term(TMT6plex); K7(TMT6plex)	0	0.369607	3	15.9919	0	2.88741e-06	1.7632	0	3	2155.29	-13.2146	41.2838	1
	High	TVLGSPEVLLGILPGAGATQR	7	1	1	27805909		0				0	7.7395e-06	1.43052	0	2	2049.15	-9.61322	46.4079	0
	High	mPSQPDVSSDEDIQYR	1	1	1	27805909	N-Term(TMT6plex)	0	3.95117	1		0	3.50446e-05	1.07528	0	2	2095.95	-12.7782	29.5395	0
	High	vIGMHYFSPVDk	3	1	1	27805909	N-Term(TMT6plex); K12(TMT6plex)	0	3.31209	3	9.96774	0.000191	0.00140163	2.69005	0	3	1851	-11.1757	33.6068	0
	High	hVAENLGk	4	1	1	27805909	N-Term(TMT6plex); K8(TMT6plex)	0	4.70684	4	10.7646	0.000205	0.00347939	2.26491	0	3	1325.78	-12.3857	16.194	0
	High	vIGmHYFSPVDk	2	1	1	27805909	N-Term(TMT6plex); M4(Oxidation); K12(TMT6plex)	0	1.94523	2	58.3021	0.000205	0.00449858	2.09961	0	3	1867	-12.1159	29.7842	0
	High	nLNSDmDSILASLk	1	1	1	27805909	N-Term(TMT6plex); M6(Oxidation); K14(TMT6plex)	0	6.55322	1		0.000205	0.00182201	1.4881	0	2	1995.06	-11.6458	39.5019	0
	High	NLNSDMDSILASLk	3	1	1	27805909	K14(TMT6plex)	0	3.19976	3	26.8942	0.000205	0.0047169	1.45488	0	2	1749.9	-12.5043	48.4809	0
	High	TSkDTTASAVDVGLR	1	1	1	27805909	K3(TMT6plex)	0	3.40203	1		0.000205	0.00328619	1.33645	0	3	1749.93	-15.0569	20.0784	1
	High	dAmFSNLIGQLDYR	2	1	1	27805909	N-Term(TMT6plex); M3(Oxidation)	0	4.73604	2	3.19421	0.000205	0.00254642	0.986016	0	2	1887.92	-15.7635	42.045	0
	High	DTTASAVDVGLR	1	1	1	27805909		0				0.000261	0.00718263	1.16456	0	2	1204.6	-12.1624	22.3506	0
	High	MQLLEIITTEk	2	1	1	27805909	K11(TMT6plex)	0	3.47124	2	11.0852	0.000261	0.00788676	1.09574	0	2	1547.87	-13.4159	41.3907	0
	High	gLYPAPLk	4	1	1	27805909	N-Term(TMT6plex); K8(TMT6plex)	0	3.78014	4	1.69834	0.000431	0.0104044	2.22617	0	2	1316.82	-14.2678	29.8786	0
	High	LTSYALSIPFVR	1	1	1	27805909		0				0.000481	0.0114154	2.0075	0	2	1366.76	-13.0139	40.13	0
	High	HVAENLGk	1	1	1	27805909	K8(TMT6plex)	0	3.32869	1		0.000533	0.0136477	1.91134	0	2	1096.62	-11.7904	10.9507	0
	High	ILQEGVGPk	2	1	1	27805909	K9(TMT6plex)	0	1.97656	2	36.6477	0.001006	0.0188567	1.8363	0	2	1169.69	-13.0787	16.9764	0
	High	dTTLPALGR	3	1	1	27805909	N-Term(TMT6plex)	0	4.44208	3	6.11143	0.001006	0.0193007	1.54458	0	2	1172.67	-14.1058	25.6483	0
	High	DTTLPALGR	2	1	1	27805909		0				0.001054	0.0197685	1.29995	0	2	943.507	-14.3312	23.1171	0
	High	gLQTILk	3	1	1	27805909	N-Term(TMT6plex); K7(TMT6plex)	0	3.96896	3	10.878	0.001181	0.0239388	1.42394	0	2	1230.8	-13.5585	31.0879	0
	High	gQQQVFk	2	1	1	27805909	N-Term(TMT6plex); K7(TMT6plex)	0	3.79844	2	6.18487	0.001665	0.0342326	1.52437	0	2	1292.76	-13.4818	19.377	0
	High	dGPGFYTTR	2	1	1	27805909	N-Term(TMT6plex)	0	9.46924	2	26.3658	0.001745	0.0366848	1.92976	0	2	1242.61	-13.5678	21.3996	0
	High	NLNSDmDSILASLk	1	1	1	27805909	M6(Oxidation); K14(TMT6plex)	0	5.66571	1		0.002967	0.0718031	0.862215	0	2	1765.9	-14.2121	37.2878	0
	High	gDVAVIR	1	1	1	27805909	N-Term(TMT6plex)	0	3.43272	1		0.007042	0.122238	1.70546	0	2	958.576	-13.1571	16.4063	0
	High	iNSPNSk	1	1	1	27805909	N-Term(TMT6plex); K7(TMT6plex)	0	7.65553	1		0.008386	0.137129	1.61418	0	2	1217.71	-12.8692	13.8432	0
	High	vIIVVk	1	1	1	27805909	N-Term(TMT6plex); K6(TMT6plex)	0	4.56169	1		0.009311	0.148834	1.65163	0	2	1128.8	-12.883	29.6807	0
77736147	D-beta-hydroxybutyrate dehydrogenase, mitochondrial precursor [Bos taurus]	2.0244	10.47	1	4	4	6	catalytic activity; nucleotide binding	cytoplasm; membrane; mitochondrion; nucleus; organelle lumen	metabolic process	Pf00106	7.19016	6	8.11479	344	38.3664	8.68994
	A2	Sequence	# PSMs	# Proteins	# Protein Groups	Protein Group Accessions	Modifications	ΔCn	126/129	126/129 Count	126/129 Variability [%]	q-Value	PEP	XCorr	Probability	Charge	MH+ [Da]	ΔM [ppm]	RT [min]	# Missed Cleavages
	High	dETLScVGLSAk	2	2	1	297487206	N-Term(TMT6plex); C6(Carbamidomethyl); K12(TMT6plex)	0	17.0397	2	10.296	0	2.56953e-06	3.38064	0	2	1737.92	-15.1964	30.7837	0
	High	lILSENSLTELHk	6	2	1	297487206	N-Term(TMT6plex); K13(TMT6plex)	0	6.01014	6	20.7131	0	0.00016204	2.65252	0	2	1955.13	-14.1949	36.1633	0
	High	nPLTAVEDSYLFk	14	2	1	297487206	N-Term(TMT6plex); K13(TMT6plex)	0	7.58312	14	15.6643	0	2.96464e-05	2.6073	0	2	1955.06	-14.2453	45.6559	0
	High	sVDLAVALTPGPTk	4	2	1	297487206	N-Term(TMT6plex); K14(TMT6plex)	0	5.4426	4	8.05808	0	1.61833e-06	2.55022	0	2	1827.07	-13.8052	35.8666	0
	High	lHDkESSEEDEIFNk	6	2	1	297487206	N-Term(TMT6plex); K4(TMT6plex); K15(TMT6plex)	0	5.64139	6	18.2876	0	0.000153927	2.43275	0	3	2507.29	-12.2445	28.8528	1
	High	eQEPSELAk	6	2	1	297487206	N-Term(TMT6plex); K9(TMT6plex)	0	8.29239	6	13.4605	0	0.000144173	2.34649	0	2	1488.81	-14.7203	22.0132	0
	High	lLSEQQEIk	6	2	1	297487206	N-Term(TMT6plex); K9(TMT6plex)	0	5.04827	6	14.5888	0	0.000529813	2.21867	0	2	1545.9	-14.645	27.9267	0
	High	SSGTSESQEGFFWR	2	2	1	297487206		0				0	0.000574304	2.19375	0	2	1604.68	-13.4409	31.5981	0
	High	NPLTAVEDSYLFk	3	2	1	297487206	K13(TMT6plex)	0	3.53787	3	2.86699	0	0.000544072	2.19063	0	2	1725.9	-13.2554	43.1373	0
	High	sSGTSESQEGFFWR	3	2	1	297487206	N-Term(TMT6plex)	0	5.19959	3	3.5884	0	3.11582e-06	2.14822	0	2	1833.83	-15.0722	33.7093	0
	High	nTIEVVck	2	2	1	297487206	N-Term(TMT6plex); C7(Carbamidomethyl); K8(TMT6plex)	0	10.1079	2	2.86977	0	0.000822437	2.11089	0	2	1420.8	-14.6321	23.8027	0
	High	LHDkESSEEDEIFNk	1	2	1	297487206	K4(TMT6plex); K15(TMT6plex)	0	1.99112	1		0	2.08034e-05	2.06006	0	3	2278.13	-13.3831	25.3999	1
	High	mAccLcQFk	3	2	1	297487206	N-Term(TMT6plex); C3(Carbamidomethyl); C4(Carbamidomethyl); C6(Carbamidomethyl); K9(TMT6plex)	0	9.15472	3	35.6162	0	0.000401131	2.04326	0	2	1675.8	-13.3696	31.538	0
	High	eVVSSPTQQVLQTQTSESPAk	6	2	1	297487206	N-Term(TMT6plex); K21(TMT6plex)	0	5.30254	5	65.8521	0	0.000245209	2.02817	0	4	2702.43	-11.8424	29.974	0
	High	lcTckDETLScVGLSAk	5	2	1	297487206	N-Term(TMT6plex); C2(Carbamidomethyl); C4(Carbamidomethyl); K5(TMT6plex); C11(Carbamidomethyl); K17(TMT6plex)	0	8.30986	5	3.70657	0	0.000202898	1.97709	0	3	2629.36	-12.9633	32.6277	1
	High	aEWDTDQWk	2	2	1	297487206	N-Term(TMT6plex); K9(TMT6plex)	0	5.36019	2	6.19321	0	0.000962455	1.97685	0	2	1636.81	-14.6109	33.6899	0
	High	eVETSSPQEALAQPLETPk	15	2	1	297487206	N-Term(TMT6plex); K19(TMT6plex)	0	5.14101	14	13.5652	0	0.00027423	1.94426	0	3	2512.32	-13.8457	33.7843	0
	High	nTSTELTIEPER	3	2	1	297487206	N-Term(TMT6plex)	0	6.85522	3	0.152986	0	0.00034905	1.91642	0	2	1618.83	-13.6764	24.1925	0
	High	fIVSPSNLk	4	2	1	297487206	N-Term(TMT6plex); K9(TMT6plex)	0	5.8167	4	8.42013	0	0.000863344	1.90054	0	2	1462.88	-13.7174	34.8886	0
	High	eVPGYGYNNk	2	2	1	297487206	N-Term(TMT6plex); K10(TMT6plex)	0	3.09882	2	13.1243	0	0.00016566	1.85082	0	2	1598.84	-12.6412	23.2207	0
	High	GFFGFLLHk	4	2	1	297487206	K9(TMT6plex)	0	1.54878	4	11.1628	0	0.000846136	1.62542	0	3	1294.73	-12.5025	40.9502	0
	High	EVETSSPQEALAQPLETPk	3	2	1	297487206	K19(TMT6plex)	0	2.04635	3	5.99903	0	0.000515588	1.04104	0	2	2283.16	-12.891	31.5697	0
	High	LcTckDETLScVGLSAk	1	2	1	297487206	C2(Carbamidomethyl); C4(Carbamidomethyl); K5(TMT6plex); C11(Carbamidomethyl); K17(TMT6plex)	0	2.62124	1		0.000205	0.00180295	1.78492	0	3	2400.2	-12.7394	28.1433	1
	High	dSFEGLLSLQYLDLScNk	1	2	1	297487206	N-Term(TMT6plex); C16(Carbamidomethyl); K18(TMT6plex)	0	4.0176	1		0.000205	0.0042004	1.56268	0	3	2560.32	-7.50146	51.6636	0
	High	eSSEEDEIFNk	1	2	1	297487206	N-Term(TMT6plex); K11(TMT6plex)	0	7.62535	1		0.000205	0.00219016	1.54805	0	2	1784.88	-8.11049	30.6705	0
	High	lIAHVIR	3	2	1	297487206	N-Term(TMT6plex)	0	4.46705	3	42.5544	0.000261	0.00797333	2.01937	0	3	1050.69	-12.8403	20.6463	0
	High	EVETSSPQEALAQPLETPK	2	2	1	297487206		0				0.000431	0.0103468	1.39706	0	2	2054	-15.7116	28.9338	0
	High	gFFGFLLHk	6	2	1	297487206	N-Term(TMT6plex); K9(TMT6plex)	0	3.54309	6	8.3496	0.000481	0.0119197	1.57204	0	3	1523.9	-11.9032	44.0773	0
	High	DETLScVGLSAk	1	2	1	297487206	C6(Carbamidomethyl); K12(TMT6plex)	0	4.58699	1		0.000481	0.012029	1.24323	0	2	1508.76	-14.2085	29.4462	0
	High	mAccLcQFk	1	2	1	297487206	M1(Oxidation); C3(Carbamidomethyl); C4(Carbamidomethyl); C6(Carbamidomethyl); K9(TMT6plex)	0	3.36122	1		0.001092	0.0216731	1.05789	0	2	1462.63	-12.6144	24.1801	0
	High	SVDLAVALTPGPTk	1	2	1	297487206	K14(TMT6plex)	0	3.34918	1		0.001364	0.0267635	1.91973	0	2	1597.91	-13.7423	32.5773	0
	High	mDcSETHVQLAcAk	1	2	1	297487206	M1(Oxidation); C3(Carbamidomethyl); C12(Carbamidomethyl); K14(TMT6plex)	0	2.92086	1		0.001364	0.0264705	1.56996	0	3	1894.84	-13.3066	17.606	0
	High	EVVSSPTQQVLQTQTSESPAk	1	2	1	297487206	K21(TMT6plex)	0	2.97428	1		0.001526	0.0306186	1.37738	0	3	2473.27	-13.4901	27.3076	0
	High	SLIPNNDVR	1	2	1	297487206		0				0.001711	0.0348719	1.38668	0	2	1027.54	-14.2394	17.8272	0
	High	LLSEQQEIk	3	2	1	297487206	K9(TMT6plex)	0	1.66887	3	3.81729	0.001745	0.0369918	2.13859	0	2	1316.75	-13.1389	20.1548	0
	High	EQEPSELAk	1	2	1	297487206	K9(TMT6plex)	0	3.81648	1		0.002346	0.0531047	1.38161	0	2	1259.65	-13.8379	17.9499	0
	High	NTIEVVck	2	2	1	297487206	C7(Carbamidomethyl); K8(TMT6plex)	0	4.78265	2	15.4837	0.003945	0.0867412	2.01197	0	2	1191.64	-15.6289	19.8932	0
	High	vVVGTTR	1	2	1	297487206	N-Term(TMT6plex)	0	3.507	1		0.006123	0.110395	2.0371	0	2	960.593	-11.0483	15.2193	0
	High	MAccLcQFk	1	2	1	297487206	C3(Carbamidomethyl); C4(Carbamidomethyl); C6(Carbamidomethyl); K9(TMT6plex)	0	4.05348	1		0.008892	0.140487	1.17885	0	2	1446.63	-18.041	27.0204	0
27806617	rab GDP dissociation inhibitor alpha [Bos taurus]	0	6.49	1	1	2	2	enzyme regulator activity	cytoplasm; cytosol	cell communication; cell differentiation; cell organization and biogenesis; development; metabolic process; regulation of biological process; response to stimulus; transport	Pf00996	7.12732	1		447	50.5331	5.13525
	A2	Sequence	# PSMs	# Proteins	# Protein Groups	Protein Group Accessions	Modifications	ΔCn	126/129	126/129 Count	126/129 Variability [%]	q-Value	PEP	XCorr	Probability	Charge	MH+ [Da]	ΔM [ppm]	RT [min]	# Missed Cleavages
	High	iTPPVIcGHFIGPGcLPQFR	16	1	1	334285121	N-Term(TMT6plex); C7(Carbamidomethyl); C15(Carbamidomethyl)	0	4.38089	16	22.1619	0	1.19813e-05	3.19314	0	3	2495.3	-11.9565	41.898	0
	High	ySASSEANDIALIk	14	1	1	334285121	N-Term(TMT6plex); K14(TMT6plex)	0	4.83259	14	14.5238	0	3.72606e-08	3.19259	0	2	1940.05	-12.7684	33.7282	0
	High	IDTcQGDSGGPLMck	4	1	1	334285121	C4(Carbamidomethyl); C14(Carbamidomethyl); K15(TMT6plex)	0	3.08248	4	8.8249	0	0.000144337	2.73983	0	2	1867.83	-15.7682	24.0571	0
	High	iDTcQGDSGGPLMck	3	1	1	334285121	N-Term(TMT6plex); C4(Carbamidomethyl); C14(Carbamidomethyl); K15(TMT6plex)	0	12.5951	3	10.7094	0	1.73646e-06	2.7178	0	2	2096.99	-14.1462	29.4109	0
	High	lQQLIEVLk	13	1	1	334285121	N-Term(TMT6plex); K9(TMT6plex)	0	6.41238	13	11.7053	0	0.000816112	2.71731	0	2	1541.98	-14.6688	47.1534	0
	High	rLQQLIEVLk	7	1	1	334285121	N-Term(TMT6plex); K10(TMT6plex)	0	4.29342	7	10.2687	0	0.000642327	2.37096	0	3	1698.08	-12.9957	38.1632	1
	High	sTNVcAGYPEGk	12	1	1	334285121	N-Term(TMT6plex); C5(Carbamidomethyl); K12(TMT6plex)	0	6.21825	12	25.6099	0	1.58263e-05	2.15089	0	2	1740.88	-13.348	22.2572	0
	High	eVEWGSNkPVkPPLQER	17	1	1	334285121	N-Term(TMT6plex); K8(TMT6plex); K11(TMT6plex)	0	4.27349	17	12.1383	0	5.51019e-05	2.0065	0	3	2680.5	-13.9624	27.7337	0
	High	dSVENSYVVVGITSWGVGcAR	1	1	1	334285121	N-Term(TMT6plex); C19(Carbamidomethyl)	0	4.96918	1		0	8.70291e-06	1.90372	0	3	2484.21	-11.0676	43.9782	0
	High	IDTcQGDSGGPLmck	4	1	1	334285121	C4(Carbamidomethyl); M13(Oxidation); C14(Carbamidomethyl); K15(TMT6plex)	0	2.83515	4	12.5641	0	0.000872244	1.34359	0	2	1883.82	-14.7493	20.1887	0
	High	STNVcAGYPEGk	7	1	1	334285121	C5(Carbamidomethyl); K12(TMT6plex)	0	3.0706	7	11.8537	0	0.000653472	0.936518	0	2	1511.72	-12.0817	19.0072	0
	High	RLQQLIEVLk	3	1	1	334285121	K10(TMT6plex)	0	1.47039	3	24.3036	9.8e-05	0.00108556	2.25277	0	2	1468.92	-12.6257	32.5259	1
	High	EVEWGSNkPVkPPLQER	2	1	1	334285121	K8(TMT6plex); K11(TMT6plex)	0	1.74335	2	26.4131	0.000191	0.00136362	2.32108	0	4	2451.35	-12.1489	25.811	0
	High	iDTcQGDSGGPLmck	5	1	1	334285121	N-Term(TMT6plex); C4(Carbamidomethyl); M13(Oxidation); C14(Carbamidomethyl); K15(TMT6plex)	0	6.6009	5	35.314	0.000205	0.00429073	2.60342	0	3	2112.98	-14.8164	27.791	0
	High	YSASSEANDIALIk	5	1	1	334285121	K14(TMT6plex)	0	2.38968	5	0.391371	0.000205	0.00416573	1.78863	0	2	1710.88	-15.8529	31.2133	0
	High	ITPPVIcGHFIGPGcLPQFR	5	1	1	334285121	C7(Carbamidomethyl); C15(Carbamidomethyl)	0				0.000205	0.00314086	1.6367	0	2	2266.13	-16.0826	38.7566	0
	High	STNVcAGYPEGK	2	1	1	334285121	C5(Carbamidomethyl)	0				0.000205	0.0039481	1.25945	0	2	1282.56	-12.7425	11.5451	0
	High	lQQLIEVLK	6	1	1	334285121	N-Term(TMT6plex)	0	3.66665	6	16.8132	0.000853	0.0176123	1.42834	0	2	1312.82	-14.1851	44.4769	0
	High	YSASSEANDIALIK	1	1	1	334285121		0				0.001745	0.0361975	1.34327	0	2	1481.73	-12.8064	26.2873	0
	High	RLQQLIEVLK	1	1	1	334285121		0				0.004273	0.0903215	1.77581	0	2	1239.76	-11.7359	28.4197	1
	High	iIIHEk	1	1	1	334285121	N-Term(TMT6plex); K6(TMT6plex)	0	4.826	1		0.008245	0.133761	1.55699	0	3	1210.78	-14.2179	63.0516	0
114052494	WD repeat and FYVE domain-containing protein 1 [Bos taurus]	1.95328	2.68	1	1	1	1	metal ion binding; protein binding	cytoplasm; cytosol; endosome; nucleus		Pf00400; Pf01363	7.097	1		410	46.2503	7.32764
	A2	Sequence	# PSMs	# Proteins	# Protein Groups	Protein Group Accessions	Modifications	ΔCn	126/129	126/129 Count	126/129 Variability [%]	q-Value	PEP	XCorr	Probability	Charge	MH+ [Da]	ΔM [ppm]	RT [min]	# Missed Cleavages
	High	gIFPVVckDPVQEAWAEDVDLR	5	1	1	329664500	N-Term(TMT6plex); C7(Carbamidomethyl); K8(TMT6plex)	0	3.1641	5	17.6469	0	1.33899e-07	3.64891	0	3	3001.55	-11.5429	44.9153	1
	High	vNLAMNVGk	3	1	1	329664500	N-Term(TMT6plex); K9(TMT6plex)	0	5.03758	3	31.3856	0	0.000389599	3.23503	0	2	1403.83	-13.134	30.6946	0
	High	aGkPVIcATQMLESMIk	8	1	1	329664500	N-Term(TMT6plex); K3(TMT6plex); C7(Carbamidomethyl); K17(TMT6plex)	0	8.02558	8	25.7808	0	2.61128e-07	3.21158	0	3	2564.43	-12.7358	47.709	0
	High	rFDEILEASDGIMVAR	3	1	1	329664500	N-Term(TMT6plex)	0	5.69734	3	13.5941	0	5.81416e-06	3.07276	0	3	2051.05	-14.5036	40.5791	1
	High	gVNLPGAAVDLPAVSEkDIQDLk	8	1	1	329664500	N-Term(TMT6plex); K17(TMT6plex); K23(TMT6plex)	0	1.20727	8	20.6311	0	3.7202e-07	3.02082	0	3	3036.71	-15.1446	42.8132	1
	High	dPVQEAWAEDVDLR	3	1	1	329664500	N-Term(TMT6plex)	0	6.0469	3	14.8198	0	3.16696e-05	2.59858	0	3	1871.91	-12.756	39.1465	0
	High	nTGIIcTIGPASR	2	1	1	329664500	N-Term(TMT6plex); C6(Carbamidomethyl)	0	6.79289	2	19.8069	0	1.61756e-05	2.50694	0	2	1588.85	-13.1768	27.317	0
	High	lSPITSDPTEAAAVGAVEASFk	2	1	1	329664500	N-Term(TMT6plex); K22(TMT6plex)	0	3.33649	2	7.29083	0	2.74862e-06	2.36291	0	3	2619.39	-13.8518	47.6853	0
	High	gDLGIEIPAEk	8	2	1	329664500	N-Term(TMT6plex); K11(TMT6plex)	0	3.32079	8	13.7102	0	0.000323267	2.30664	0	2	1599.92	-12.911	34.9444	0
	High	gSGTAEVELk	3	1	1	329664500	N-Term(TMT6plex); K10(TMT6plex)	0	6.65424	3	12.4443	0	1.16963e-05	2.28202	0	2	1448.82	-13.753	21.2499	0
	High	NTGIIcTIGPASR	2	1	1	329664500	C6(Carbamidomethyl)	0				0	0.000725975	2.27427	0	2	1359.69	-13.0868	21.6876	0
	High	qkGPDFLVTEVENGGSLGSk	2	1	1	329664500	N-Term(TMT6plex); K2(TMT6plex); K20(TMT6plex)	0	3.02459	2	11.8979	0	1.09783e-07	2.27289	0	3	2749.5	-13.6509	37.627	1
	High	eATESFASDPILYRPVAVALDTk	8	1	1	329664500	N-Term(TMT6plex); K23(TMT6plex)	0	4.48765	8	3.87128	0	4.16041e-08	2.2118	0	3	2951.57	-14.4728	43.094	0
	High	rFDEILEASDGImVAR	3	1	1	329664500	N-Term(TMT6plex); M13(Oxidation)	0	3.58646	3	14.93	0	2.09598e-06	2.18741	0	3	2067.05	-12.6695	36.7611	1
	High	aEGSDVANAVLDGADcImLSGETAk	1	1	1	329664500	N-Term(TMT6plex); C16(Carbamidomethyl); M18(Oxidation); K25(TMT6plex)	0	4.40243	1		0	9.43872e-05	2.14869	0	3	2968.45	-3.78752	39.2565	0
	High	iTLDNAYMEk	3	1	1	329664500	N-Term(TMT6plex); K10(TMT6plex)	0	5.01925	3	1.94454	0	5.62365e-05	2.13037	0	2	1655.89	-12.4771	34.6579	0
	High	gVNLPGAAVDLPAVSEk	5	1	1	329664500	N-Term(TMT6plex); K17(TMT6plex)	0	5.57565	5	24.9275	0	0.000143847	1.84721	0	3	2095.19	-11.6627	38.3995	0
	High	EATESFASDPILYRPVAVALDTk	2	1	1	329664500	K23(TMT6plex)	0	1.84327	2	42.647	0	0.000533939	1.76002	0	3	2722.41	-13.5954	41.6624	0
	High	lDIDSPPITAR	2	1	1	329664500	N-Term(TMT6plex)	0	4.79955	2	6.88443	0	0.000259793	1.32585	0	2	1426.79	-14.1328	31.0381	0
	High	aVETLkEMIk	1	1	1	329664500	N-Term(TMT6plex); K6(TMT6plex); K10(TMT6plex)	0	0.309928	1		0	0.000545925	1.16389	0	3	1849.12	-12.8662	37.2601	1
	High	gSGTAEVELkk	3	1	1	329664500	N-Term(TMT6plex); K10(TMT6plex); K11(TMT6plex)	0	2.51056	3	0.184894	9.8e-05	0.0010865	1.78188	0	2	1806.07	-11.6904	21.7548	1
	High	iENHEGVR	2	1	1	329664500	N-Term(TMT6plex)	0	4.49207	2	10.2313	0.000205	0.00426676	2.21218	0	3	1182.63	-12.882	10.3694	0
	High	gIFPVVck	2	1	1	329664500	N-Term(TMT6plex); C7(Carbamidomethyl); K8(TMT6plex)	0	6.37745	2	29.7478	0.000205	0.00587125	1.66365	0	2	1377.82	-12.5561	33.7446	0
	High	LDIDSPPITAR	1	1	1	329664500		0				0.000205	0.00595181	1.1699	0	2	1197.63	-14.4174	26.0021	0
	High	aGkPVIcATQMLESmIk	1	1	1	329664500	N-Term(TMT6plex); K3(TMT6plex); C7(Carbamidomethyl); M15(Oxidation); K17(TMT6plex)	0	3.64203	1		0.000431	0.0106219	1.47617	0	3	2580.41	-15.6771	39.2228	0
	High	gPDFLVTEVENGGSLGSk	2	1	1	329664500	N-Term(TMT6plex); K18(TMT6plex)	0	3.58613	2	12.4514	0.000431	0.0112219	1.37084	0	3	2264.19	-11.2329	42.1376	0
	High	iTLDNAYmEk	3	1	1	329664500	N-Term(TMT6plex); M8(Oxidation); K10(TMT6plex)	0	5.3644	3	0.0838809	0.000481	0.0119865	1.4644	0	2	1671.88	-13.259	31.1294	0
	High	EATESFASDPILYRPVAVALDTK	1	1	1	329664500		0				0.000533	0.0134857	0.929446	0	3	2493.26	-12.0425	39.7214	0
	High	cDENILWLDYk	1	1	1	329664500	C1(Carbamidomethyl); K11(TMT6plex)	0	4.84313	1		0.001006	0.0184882	1.07246	0	2	1697.82	-12.9732	41.5494	0
	High	vVDVGSk	4	1	1	329664500	N-Term(TMT6plex); K7(TMT6plex)	0	5.09879	4	25.97	0.001364	0.0272139	1.85403	0	2	1161.71	-13.6365	23.3686	0
	High	gDYPLEAVR	3	1	1	329664500	N-Term(TMT6plex)	0	4.32371	3	5.73681	0.001398	0.0292666	2.19577	0	2	1248.66	-13.8635	25.2669	0
	High	VNLAmNVGk	1	1	1	329664500	M5(Oxidation); K9(TMT6plex)	0	3.54178	1		0.001444	0.0302131	1.70068	0	2	1190.66	-10.7288	17.9399	0
	High	GDLGIEIPAEk	1	2	1	329664500	K11(TMT6plex)	0	4.03976	1		0.001526	0.0322641	1.46077	0	2	1370.76	-12.4211	31.8202	0
	High	aPIIAVTR	4	1	1	329664500	N-Term(TMT6plex)	0	3.5102	4	9.40802	0.002265	0.0512639	1.57022	0	2	1069.68	-13.4477	24.4358	0
	High	vNLAmNVGk	2	1	1	329664500	N-Term(TMT6plex); M5(Oxidation); K9(TMT6plex)	0	4.95563	2	3.26881	0.003005	0.0720534	1.65313	0	2	1419.82	-12.9296	26.0593	0
358419507	PREDICTED: Anthrax toxin receptor-like [Bos taurus]	2.05142	6.61	1	1	4	8	protein binding; receptor activity	membrane		Pf00092; Pf05587	7.06237	2	22.3471	545	60.7317	6.771
	A2	Sequence	# PSMs	# Proteins	# Protein Groups	Protein Group Accessions	Modifications	ΔCn	126/129	126/129 Count	126/129 Variability [%]	q-Value	PEP	XCorr	Probability	Charge	MH+ [Da]	ΔM [ppm]	RT [min]	# Missed Cleavages
	High	vNLNSEEEALLk	6	1	1	164448683	N-Term(TMT6plex); K12(TMT6plex)	0	8.71227	6	12.7801	0	4.01792e-06	4.04386	0	2	1817.02	-12.2686	37.4005	0
	High	sASTLWNVQk	4	1	1	164448683	N-Term(TMT6plex); K10(TMT6plex)	0	6.745	4	14.7495	0	5.98009e-05	3.17124	0	2	1591.9	-13.8992	30.3748	0
	High	eVVGSAYEIIk	7	1	1	164448683	N-Term(TMT6plex); K11(TMT6plex)	0	4.8842	7	13.6187	0	9.68115e-06	3.14216	0	2	1665.96	-13.1649	34.7797	0
	High	dYTVSANSk	5	2	1	164448683	N-Term(TMT6plex); K9(TMT6plex)	0	7.6068	5	11.5978	0	0.000377076	2.8872	0	2	1442.77	-12.8918	19.537	0
	High	NIHkEVVGSAYEIIk	4	1	1	164448683	K4(TMT6plex); K15(TMT6plex)	0	1.10481	2	18.4801	0	0.000873203	2.76364	0	3	2158.23	-13.9562	28.5785	1
	High	vNLNSEEEALLkk	9	1	1	164448683	N-Term(TMT6plex); K12(TMT6plex); K13(TMT6plex)	0	3.39118	9	6.2695	0	3.37292e-05	2.72402	0	2	2174.27	-12.8765	35.2824	1
	High	vIGSGcNLDSAR	5	6	2	27806559;164448683	N-Term(TMT6plex); C6(Carbamidomethyl)	0				0	4.61353e-06	2.61898	0	2	1477.74	-13.5461	21.3595	0
	High	sVIPAIVQNSPDck	11	2	1	164448683	N-Term(TMT6plex); C13(Carbamidomethyl); K14(TMT6plex)	0	6.83911	11	8.19942	0	0.000900485	2.11175	0	2	1986.08	-13.6783	33.1562	0
	High	VIGSGcNLDSAR	3	6	2	27806559;164448683	C6(Carbamidomethyl)	0				0	0.000629491	1.93686	0	2	1248.58	-13.4181	14.1432	0
	High	SVIPAIVQNSPDck	9	2	1	164448683	C13(Carbamidomethyl); K14(TMT6plex)	0	3.16706	9	7.68803	0	0.000107174	1.86574	0	2	1756.92	-13.2572	29.4176	0
	High	vHPVSTmVk	4	1	1	164448683	N-Term(TMT6plex); M7(Oxidation); K9(TMT6plex)	0	2.53362	4	3.1151	0	0.000797857	1.75983	0	3	1471.85	-13.2346	16.0296	0
	High	iVSGkDYTVSANSk	2	2	1	164448683	N-Term(TMT6plex); K5(TMT6plex); K14(TMT6plex)	0	0.586357	2	33.2882	0	4.33798e-05	1.64224	0	3	2156.23	-12.0406	24.8024	1
	High	lVIITAGAR	3	3	2	27806559;164448683	N-Term(TMT6plex)	0				0	0.000740107	1.6076	0	2	1142.73	-13.0465	30.1483	0
	High	VNLNSEEEALLkk	1	1	1	164448683	K12(TMT6plex); K13(TMT6plex)	0	0.746042	1		9.8e-05	0.00104751	1.87914	0	2	1945.11	-12.9665	31.8485	1
	High	VNLNSEEEALLk	2	1	1	164448683	K12(TMT6plex)	0	2.46088	2	38.7024	0.000205	0.00411297	2.51298	0	2	1587.86	-14.2899	33.5918	0
	High	gETmDLQHGSLFFNTPk	1	2	1	164448683	N-Term(TMT6plex); M4(Oxidation); K17(TMT6plex)	0	1.76387	1		0.000205	0.00174549	2.15667	0	3	2396.2	-11.4323	32.7083	0
	High	lkGETmDLQHGSLFFNTPk	2	2	1	164448683	N-Term(TMT6plex); K2(TMT6plex); M6(Oxidation); K19(TMT6plex)	0	1.64861	2	7.50788	0.000261	0.00723847	1.88728	0	4	2866.53	-15.1584	33.9938	1
	High	EVVGSAYEIIk	3	1	1	164448683	K11(TMT6plex)	0	2.96738	3	5.36513	0.001092	0.0210592	1.62533	0	2	1436.8	-11.8035	30.0492	0
	High	vHPVSTMVk	2	1	1	164448683	N-Term(TMT6plex); K9(TMT6plex)	0	2.43859	2	0.436079	0.001444	0.0299754	1.43915	0	3	1455.86	-12.9319	19.4226	0
	High	DYTVSANSk	3	2	1	164448683	K9(TMT6plex)	0	4.42899	3	4.66512	0.001526	0.0311988	1.64217	0	2	1213.61	-13.2401	17.7413	0
	High	lGSDSDkDSWk	1	2	1	164448683	N-Term(TMT6plex); K7(TMT6plex); K11(TMT6plex)	0	6.70793	1		0.002346	0.0531788	0.943274	0	3	1925.02	-19.7496	26.906	1
	High	SASTLWNVQk	1	1	1	164448683	K10(TMT6plex)	0	2.69125	1		0.002624	0.05941	1.70259	0	2	1362.74	-16.5286	28.158	0
115496996	protein phosphatase methylesterase 1 [Bos taurus]	5.82927	2.37	1	1	1	3	catalytic activity; protein binding	cytoplasm; endoplasmic reticulum; membrane	metabolic process; transport	Pf00561; Pf07819; Pf12695; Pf12697	7.01395	3	5.26456	380	41.6829	5.97314
	A2	Sequence	# PSMs	# Proteins	# Protein Groups	Protein Group Accessions	Modifications	ΔCn	126/129	126/129 Count	126/129 Variability [%]	q-Value	PEP	XCorr	Probability	Charge	MH+ [Da]	ΔM [ppm]	RT [min]	# Missed Cleavages
	High	qQDQAHTFYLR	2	2	1	358418996	N-Term(TMT6plex)	0	4.71411	2	7.84779	0	0.000386935	3.27763	0	3	1635.82	-12.6572	20.4934	0
	High	dLcGWSWISTASGAk	4	2	1	358418996	N-Term(TMT6plex); C3(Carbamidomethyl); K15(TMT6plex)	0	8.1723	4	19.9092	0	3.35565e-06	2.84093	0	2	2097.06	-13.0283	43.8176	0
	High	yDGYHLVEVTAPSSYAGR	1	2	1	358418996	N-Term(TMT6plex)	0	2.91916	1		0	0.000275896	2.75888	0	3	2214.07	-13.3306	32.1443	0
	High	gAGMGVcQIQDR	3	2	1	358418996	N-Term(TMT6plex); C7(Carbamidomethyl)	0	4.78258	2	35.2162	0	7.62666e-07	2.69606	0	2	1520.73	-12.2216	20.4397	0
	High	sLENYFFVSATNEFR	3	2	1	358418996	N-Term(TMT6plex)	0	4.6167	3	0.899233	0	7.29082e-07	2.60467	0	2	2052.99	-13.7393	48.1747	0
	High	fVQLQTAFGLR	2	2	1	358418996	N-Term(TMT6plex)	0	4.66056	2	4.71706	0	2.13929e-06	2.58516	0	2	1508.86	-11.6589	42.499	0
	High	sLQAYASLcAR	3	2	1	358418996	N-Term(TMT6plex); C9(Carbamidomethyl)	0	6.54702	3	44.4242	0	0.000175901	2.5798	0	2	1468.76	-13.3847	28.6171	0
	High	eQcQAVFQTPGWAR	3	2	1	358418996	N-Term(TMT6plex); C3(Carbamidomethyl)	0	9.16143	3	10.3136	0	3.32656e-06	2.44073	0	2	1906.91	-17.6914	32.5267	0
	High	akEQcQAVFQTPGWAR	2	2	1	358418996	N-Term(TMT6plex); K2(TMT6plex); C5(Carbamidomethyl)	0	2.97649	2	0.491469	0	0.000201834	2.40908	0	3	2335.21	-12.352	29.2584	1
	High	lLLGSPAGSPPSSLWER	5	2	1	358418996	N-Term(TMT6plex)	0	4.64397	5	12.7811	0	5.1768e-06	2.38343	0	2	1996.08	-14.6002	41.6982	0
	High	vTLPAIPSGGVFLTPSGR	8	2	1	358418996	N-Term(TMT6plex)	0	4.61213	7	12.2222	0	6.69254e-05	2.32908	0	3	1998.13	-14.1528	44.2337	0
	High	gGNLEASYVk	3	2	1	358418996	N-Term(TMT6plex); K10(TMT6plex)	0	5.67714	3	7.23128	0	0.000156596	2.2051	0	2	1495.83	-14.2042	23.6074	0
	High	gLEGVScLSk	3	2	1	358418996	N-Term(TMT6plex); C7(Carbamidomethyl); K10(TMT6plex)	0	4.32296	3	4.60536	0	9.15144e-05	2.20128	0	2	1507.84	-13.1781	28.0792	0
	High	tVDVLPTGVEPFIVEGR	4	2	1	358418996	N-Term(TMT6plex)	0	5.31374	4	4.74859	0	1.55835e-05	2.17283	0	2	2057.12	-14.4219	43.821	0
	High	lVLGLcGNcDQNk	2	2	1	358418996	N-Term(TMT6plex); C6(Carbamidomethyl); C9(Carbamidomethyl); K13(TMT6plex)	0	8.7223	2	43.8118	0	0.000134685	2.15618	0	2	1949.01	-11.1401	33.492	0
	High	lNELSESGcFAADARPPR	3	2	1	358418996	N-Term(TMT6plex); C9(Carbamidomethyl)	0	4.80981	3	33.2251	0	0.000201185	2.09332	0	3	2219.08	-14.0442	30.9947	0
	High	gPQFcPLAcPPNSR	3	2	1	358418996	N-Term(TMT6plex); C5(Carbamidomethyl); C9(Carbamidomethyl)	0	4.22654	3	1.34235	0	4.95022e-06	2.06196	0	2	1829.87	-14.4366	27.3988	0
	High	TVDVLPTGVEPFIVEGR	2	2	1	358418996		0				0	0.000448345	2.0509	0	2	1827.97	-10.571	41.544	0
	High	wDGDQQLYVR	1	2	1	358418996	N-Term(TMT6plex)	0	5.73625	1		0	8.26111e-05	2.02855	0	2	1508.75	-13.1711	31.2398	0
	High	gAGmGVcQIQDR	2	2	1	358418996	N-Term(TMT6plex); M4(Oxidation); C7(Carbamidomethyl)	0	5.35306	2	9.36396	0	0.000251428	2.02689	0	2	1536.73	-13.3927	15.1719	0
	High	gAcTYVLAk	3	2	1	358418996	N-Term(TMT6plex); C3(Carbamidomethyl); K9(TMT6plex)	0	7.34625	3	18.1986	0	0.000601101	2.00306	0	2	1440.81	-14.1422	25.3055	0
	High	vVSPQASFAScVYGQcGTk	3	2	1	358418996	N-Term(TMT6plex); C11(Carbamidomethyl); C16(Carbamidomethyl); K19(TMT6plex)	0	5.67048	3	21.9088	0	2.98816e-05	1.84899	0	3	2504.23	-14.7483	34.4529	0
	High	aVQVQAFGIR	1	2	1	358418996	N-Term(TMT6plex)	0	3.75958	1		0	0.000880761	1.63437	0	2	1317.77	-14.2566	30.9014	0
	High	fSQEGQSYk	4	2	1	358418996	N-Term(TMT6plex); K9(TMT6plex)	0	7.55652	4	13.1635	0	0.000195146	1.61639	0	2	1531.79	-14.0151	23.1839	0
	High	sPGAGFTAYASVLGSIR	1	2	1	358418996	N-Term(TMT6plex)	0	3.71559	1		0	0.000203207	1.41448	0	2	1883.01	-8.55443	43.2459	0
	High	vTAPYEPVDQLR	2	2	1	358418996	N-Term(TMT6plex)	0	5.54998	2	25.8802	0.000205	0.00581642	2.25556	0	2	1616.87	-11.1887	29.0447	0
	High	cQPGSQIEcQPYk	1	2	1	358418996	N-Term(TMT6plex); C1(Carbamidomethyl); C9(Carbamidomethyl); K13(TMT6plex)	0	6.09657	1		0.000205	0.00393411	1.77616	0	3	2053	-11.654	24.3844	0
	High	VILSPFLVR	2	2	1	358418996		0				0.000205	0.00547634	1.4113	0	2	1043.65	-14.6694	35.8943	0
	High	VTLPAIPSGGVFLTPSGR	1	2	1	358418996		0				0.000205	0.00148573	1.29482	0	2	1768.98	-11.4766	40.542	0
	High	cGTNTVcQLk	1	2	1	358418996	C1(Carbamidomethyl); C7(Carbamidomethyl); K10(TMT6plex)	0	4.41126	1		0.000261	0.00714803	2.37986	0	2	1409.69	-14.2511	16.3579	0
	High	vPSTYSSk	4	2	1	358418996	N-Term(TMT6plex); K8(TMT6plex)	0	3.34519	4	5.43574	0.000324	0.00849562	1.84386	0	2	1326.75	-13.2037	21.6175	0
	High	gDAFTLcR	1	2	1	358418996	N-Term(TMT6plex); C7(Carbamidomethyl)	0	4.67316	1		0.000385	0.00902644	1.2287	0	2	1168.58	-12.591	25.5727	0
	High	LLLGSPAGSPPSSLWER	1	2	1	358418996		0				0.000431	0.00976008	1.00849	0	2	1766.92	-14.4392	37.0523	0
	High	vILSPFLVR	4	2	1	358418996	N-Term(TMT6plex)	0	3.91469	4	5.55544	0.000631	0.0154655	1.81861	0	2	1272.81	-13.7296	41.456	0
	High	yFNFMGk	2	2	1	358418996	N-Term(TMT6plex); K7(TMT6plex)	0	5.94718	2	10.1262	0.001092	0.0215779	1.60141	0	2	1364.72	-14.1585	39.1874	0
	High	lVLGLcGNcDQNkR	2	2	1	358418996	N-Term(TMT6plex); C6(Carbamidomethyl); C9(Carbamidomethyl); K13(TMT6plex)	0	3.60077	2	16.5547	0.001771	0.0393809	1.14494	0	3	2105.11	-12.6037	27.6818	1
	High	gIRPPIWR	1	2	1	358418996	N-Term(TMT6plex)	0	3.04818	1		0.001877	0.0455089	1.81353	0	3	1223.74	-14.5412	25.184	0
	High	VPSTYSSk	1	2	1	358418996	K8(TMT6plex)	0	2.86022	1		0.002265	0.0500915	1.76997	0	2	1097.59	-13.0979	12.0501	0
	High	LNELSESGcFAADARPPR	1	2	1	358418996	C9(Carbamidomethyl)	0				0.002926	0.0699639	1.05045	0	3	1989.91	-15.3708	24.5351	0
	High	tFDGLGYR	1	2	1	358418996	N-Term(TMT6plex)	0	6.16449	1		0.005171	0.100217	1.66276	0	2	1157.6	-13.3848	28.8683	0
	High	yTLcAk	1	2	1	358418996	N-Term(TMT6plex); C4(Carbamidomethyl); K6(TMT6plex)	0	7.21629	1		0.008308	0.136097	0.821674	0	2	1213.68	-13.7245	22.3569	0
359070765	PREDICTED: LOW QUALITY PROTEIN: protein C9orf140 homolog [Bos taurus]	0	2.03	2	1	1	1				Pf11414	6.95619	1		394	42.433	8.89502
	A2	Sequence	# PSMs	# Proteins	# Protein Groups	Protein Group Accessions	Modifications	ΔCn	126/129	126/129 Count	126/129 Variability [%]	q-Value	PEP	XCorr	Probability	Charge	MH+ [Da]	ΔM [ppm]	RT [min]	# Missed Cleavages
	High	tDVNYTQLVDLHAR	14	1	1	27807491	N-Term(TMT6plex)	0	3.7196	14	31.6766	0	8.86553e-08	3.70486	0	2	1873.98	-11.5935	31.5933	0
	High	qEPGSNAEIkEFAAGYNVk	10	1	1	27807491	N-Term(TMT6plex); K10(TMT6plex); K19(TMT6plex)	0	0.564544	10	79.7575	0	2.07368e-07	2.82131	0	3	2739.46	-11.8258	33.2959	1
	High	TDVNYTQLVDLHAR	5	1	1	27807491		0				0	0.000288258	2.73306	0	2	1644.81	-11.7438	29.4136	0
	High	eFAAGYNVk	5	1	1	27807491	N-Term(TMT6plex); K9(TMT6plex)	0	7.69801	5	8.9163	0	0.000952117	2.6571	0	2	1456.8	-11.0328	28.2681	0
	High	qEPGSNAEIk	10	1	1	27807491	N-Term(TMT6plex); K10(TMT6plex)	0	8.79222	10	22.1432	0	3.42241e-05	2.30003	0	2	1530.83	-14.4426	19.1827	0
	High	qEPGSNAEIKEFAAGYNVk	8	1	1	27807491	N-Term(TMT6plex); K19(TMT6plex)	0	1.64262	8	26.7756	0	1.30319e-05	2.27834	0	3	2510.3	-9.75724	31.1364	1
	High	iLAFPcNQFGR	10	1	1	27807491	N-Term(TMT6plex); C6(Carbamidomethyl)	0	4.23258	10	25.738	0	0.000924794	1.73629	0	2	1551.81	-11.5811	38.1962	0
	High	ILAFPcNQFGR	1	1	1	27807491	C6(Carbamidomethyl)	0				0	0.000301142	1.23383	0	2	1322.65	-14.8116	31.7979	0
	High	yGPMEEPLVIEk	4	1	1	27807491	N-Term(TMT6plex); K12(TMT6plex)	0	7.71839	4	20.47	0.000191	0.00141796	1.84384	0	2	1863.01	-13.238	37.4535	0
	High	YGPmEEPLVIEk	4	1	1	27807491	M4(Oxidation); K12(TMT6plex)	0	2.5306	4	30.6096	0.000191	0.00140702	1.82327	0	2	1649.84	-13.7353	30.4505	0
	High	RYGPmEEPLVIEk	1	1	1	27807491	M5(Oxidation); K13(TMT6plex)	0	1.71361	1		0.000205	0.00215383	2.20395	0	3	1805.94	-13.9665	25.6705	1
	High	gMLGNAIk	7	1	1	27807491	N-Term(TMT6plex); K8(TMT6plex)	0	3.23897	7	11.1425	0.000205	0.00374876	2.11606	0	2	1261.75	-14.604	25.5773	0
	High	rYGPMEEPLVIEk	2	1	1	27807491	N-Term(TMT6plex); K13(TMT6plex)	0	2.99932	2	6.29816	0.000205	0.00205378	1.98262	0	3	2019.11	-13.1809	31.4819	1
	High	rYGPmEEPLVIEk	4	1	1	27807491	N-Term(TMT6plex); M5(Oxidation); K13(TMT6plex)	0	3.96364	4	5.51206	0.000205	0.00453108	1.64879	0	3	2035.1	-13.2179	28.1575	1
	High	icVNGDDAHPLWk	2	1	1	27807491	N-Term(TMT6plex); C2(Carbamidomethyl); K13(TMT6plex)	0	3.8295	2	16.1365	0.000205	0.00457087	1.6099	0	2	1983.03	-9.54926	32.1625	0
	High	QEPGSNAEIk	11	1	1	27807491	K10(TMT6plex)	0	2.42676	11	18.182	0.000261	0.007727	2.17209	0	2	1301.67	-12.4145	14.6714	0
	High	yGPmEEPLVIEk	8	1	1	27807491	N-Term(TMT6plex); M4(Oxidation); K12(TMT6plex)	0	9.35809	8	28.3727	0.000261	0.00735402	0.869421	0	2	1879	-14.5769	32.4655	0
	High	YGPMEEPLVIEk	4	1	1	27807491	K12(TMT6plex)	0	3.47068	4	9.93178	0.000324	0.00823062	1.61073	0	2	1633.85	-12.9475	33.8853	0
	High	smHEFSAk	3	1	1	27807491	N-Term(TMT6plex); M2(Oxidation); K8(TMT6plex)	0	0.753615	3	25.5756	0.001054	0.0198723	1.03037	0	3	1410.73	-12.7763	13.8274	0
	High	yAEcGLR	2	1	1	27807491	N-Term(TMT6plex); C4(Carbamidomethyl)	0	6.80651	2	11.0277	0.001494	0.0303384	1.14504	0	2	1097.54	-15.0555	15.9284	0
	High	EFAAGYNVk	5	1	1	27807491	K9(TMT6plex)	0	4.6825	5	18.0932	0.001711	0.0347059	1.45339	0	2	1227.64	-14.0132	22.1873	0
	High	sMHEFSAk	2	1	1	27807491	N-Term(TMT6plex); K8(TMT6plex)	0	3.7014	2	20.862	0.002926	0.0712197	1.33216	0	3	1394.73	-13.1771	18.9105	0
	High	gmLGNAIk	3	1	1	27807491	N-Term(TMT6plex); M2(Oxidation); K8(TMT6plex)	0	3.82465	3	5.75608	0.003543	0.0801626	1.50921	0	2	1277.75	-13.6897	21.6696	0
	High	IcVNGDDAHPLWk	1	1	1	27807491	C2(Carbamidomethyl); K13(TMT6plex)	0	2.62897	1		0.005567	0.105031	1.36788	0	3	1753.87	-13.7461	27.7456	0
28603756	transforming protein RhoA precursor [Bos taurus]	4.43873	25.39	2	4	4	4	catalytic activity; nucleotide binding; protein binding	cytoplasm; cytoskeleton; cytosol; membrane; mitochondrion; nucleus	cell communication; cell death; cell differentiation; cell division; cell organization and biogenesis; cell proliferation; cellular component movement; development; metabolic process; regulation of biological process; response to stimulus	Pf00025; Pf00071; Pf08477	6.93088	4	16.8811	193	21.7541	6.1001
	A2	Sequence	# PSMs	# Proteins	# Protein Groups	Protein Group Accessions	Modifications	ΔCn	126/129	126/129 Count	126/129 Variability [%]	q-Value	PEP	XCorr	Probability	Charge	MH+ [Da]	ΔM [ppm]	RT [min]	# Missed Cleavages
	High	gHYTEGAELVDSVLDVVRk	6	7	5	114052731;116004471;297489555;77736271;114052148	N-Term(TMT6plex); K19(TMT6plex)	0				0	4.26412e-08	3.73579	0	4	2545.37	-14.4772	43.2477	1
	High	gHYTEGAELVDSVLDVVR	6	7	5	114052731;116004471;297489555;77736271;114052148	N-Term(TMT6plex)	0				0	3.77583e-09	3.64866	0	2	2188.12	-12.8268	44.6108	0
	High	nSSYFVEWIPNNVk	18	9	5	114052731;116004471;297489555;77736271;114052148	N-Term(TMT6plex); K14(TMT6plex)	0				0	2.33174e-05	3.29931	0	2	2155.13	-13.9925	42.9191	0
	High	mSATFIGNSTAIQELFk	11	5	3	297489555;77736271;114052148	N-Term(TMT6plex); K17(TMT6plex)	0				0	4.50177e-06	3.2552	0	3	2316.23	-14.7722	49.2283	0
	High	GHYTEGAELVDSVLDVVR	2	7	5	114052731;116004471;297489555;77736271;114052148		0				0	2.70587e-06	3.20395	0	2	1958.97	-6.24267	43.6039	0
	High	aLTVPELTQQMFDAk	30	4	3	116004471;77736271;114052148	N-Term(TMT6plex); K15(TMT6plex)	0				0	7.26713e-05	2.50495	0	2	2150.17	-12.183	46.6486	0
	High	mSATFIGNSTAIQELFk	5	5	3	297489555;77736271;114052148	M1(Oxidation); K17(TMT6plex)	0				0	1.92507e-05	2.38718	0	2	2103.07	-13.2509	44.3657	0
	High	MSATFIGNSTAIQELFK	2	5	3	297489555;77736271;114052148		0				0	0.000655648	1.69137	0	2	1857.91	-15.651	45.1537	0
	High	MSATFIGNSTAIQELFk	6	5	3	297489555;77736271;114052148	K17(TMT6plex)	0				0	0.000545063	1.63565	0	2	2087.07	-15.6719	46.5261	0
	High	mSATFIGNSTAIQELFkR	2	5	3	297489555;77736271;114052148	M1(Oxidation); K17(TMT6plex)	0				0	0.000248521	1.5917	0	3	2259.17	-13.172	40.5005	1
	High	mSATFIGNSTAIQELFkR	1	5	3	297489555;77736271;114052148	N-Term(TMT6plex); K17(TMT6plex)	0				0	0.000218462	1.52218	0	3	2472.34	-11.6361	44.9704	1
	High	mSATFIGNSTAIQELFK	2	5	3	297489555;77736271;114052148	M1(Oxidation)	0				0	0.000716494	1.4308	0	2	1873.91	-11.8918	42.7802	0
	High	lAVNMVPFPR	9	9	5	114052731;114052148;116004471;297489555;77736271	N-Term(TMT6plex)	0				0	0.000746654	1.22732	0	2	1372.78	-13.3561	38.2774	0
	High	sGPFGQLFRPDNFIFGQTGAGNNWAk	1	1	1	114052148	N-Term(TMT6plex); K26(TMT6plex)	0	5.73287	1		0	0.000291825	0.937906	0	4	3284.64	-17.644	47.2104	0
	High	NSSYFVEWIPNNVk	6	9	5	114052731;116004471;297489555;77736271;114052148	K14(TMT6plex)	0				9.8e-05	0.00108333	2.15333	0	2	1925.97	-15.6739	41.4189	0
	High	aLTVPELTQQmFDAk	25	4	3	116004471;77736271;114052148	N-Term(TMT6plex); M11(Oxidation); K15(TMT6plex)	0				0.000205	0.00180423	2.10082	0	3	2166.16	-13.2457	38.2444	0
	High	aLTVPELTQQMFDAK	5	4	3	116004471;77736271;114052148	N-Term(TMT6plex)	0				0.000205	0.00541134	1.77365	0	2	1921.01	-12.1914	44.1935	0
	High	FPGQLNADLR	7	9	5	114052731;114052148;116004471;297489555;77736271		0				0.000205	0.00169099	1.56373	0	2	1130.58	-13.9981	24.7634	0
	High	yLTVAAVFR	6	5	3	114052731;77736271;114052148	N-Term(TMT6plex)	0				0.000205	0.00380678	1.52584	0	2	1268.74	-13.5236	39.0674	0
	High	gHYTEGAELVDSVLDVVRK	1	7	5	114052731;116004471;297489555;77736271;114052148	N-Term(TMT6plex)	0				0.000205	0.00529658	0.809486	0	4	2316.21	-12.4976	41.7058	1
	High	YLTVAAVFR	1	5	3	114052731;77736271;114052148		0				0.000261	0.00707547	1.325	0	2	1039.58	-13.5997	33.0212	0
	High	lHFFmPGFAPLTAR	2	2	2	116004471;114052148	N-Term(TMT6plex); M5(Oxidation)	0.0362				0.000431	0.0102264	1.33209	0	2	1849.98	-11.3308	43.7203	0
	High	fPGQLNADLR	6	9	5	114052731;114052148;116004471;297489555;77736271	N-Term(TMT6plex)	0				0.000631	0.0148591	1.4574	0	2	1359.74	-14.7576	32.2115	0
	High	ALTVPELTQQmFDAk	1	4	3	116004471;77736271;114052148	M11(Oxidation); K15(TMT6plex)	0				0.00358	0.0808114	1.18941	0	2	1937	-11.7973	35.5293	0
	High	nmMAAcDPR	2	9	5	114052731;116004471;297489555;77736271;114052148	N-Term(TMT6plex); M2(Oxidation); C6(Carbamidomethyl)	0				0.003688	0.0826442	0.815399	0	2	1310.57	-13.116	13.5008	0
	High	iREEYPDR	1	7	4	114052731;114052148;297489555;77736271	N-Term(TMT6plex)	0				0.004736	0.0931556	1.63559	0	3	1306.68	-14.1353	15.1634	1
	High	nMMAAcDPR	1	9	5	114052731;116004471;297489555;77736271;114052148	N-Term(TMT6plex); C6(Carbamidomethyl)	0				0.004931	0.09584	0.808652	0	2	1294.57	-14	18.9978	0
	High	vAVcDIPPR	1	3	2	114052148;116004471	N-Term(TMT6plex); C4(Carbamidomethyl)	0				0.005139	0.0983489	0.863564	0	2	1255.69	-9.73472	19.2904	0
	High	NSSYFVEWIPNNVK	1	9	5	114052731;116004471;297489555;77736271;114052148		0				0.007042	0.122427	1.36881	0	2	1696.81	-12.9175	39.4644	0
	High	NMMAAcDPR	1	9	5	114052731;116004471;297489555;77736271;114052148	C6(Carbamidomethyl)	0				0.008308	0.135538	0.923576	0	2	1065.41	-13.4894	11.9847	0
164518946	peroxisomal N(1)-acetyl-spermine/spermidine oxidase precursor [Bos taurus]	2.32174	6.25	1	2	2	2	catalytic activity	cytoplasm	metabolic process	Pf01593	6.87706	2	71.7625	512	56.2892	5.50342
	A2	Sequence	# PSMs	# Proteins	# Protein Groups	Protein Group Accessions	Modifications	ΔCn	126/129	126/129 Count	126/129 Variability [%]	q-Value	PEP	XCorr	Probability	Charge	MH+ [Da]	ΔM [ppm]	RT [min]	# Missed Cleavages
	High	lLNENHSLDAIk	3	1	1	114053225	N-Term(TMT6plex); K12(TMT6plex)	0	4.61859	3	0.0597669	0	8.90416e-06	3.71813	0	2	1825.03	-13.9278	29.4354	0
	High	cPLQVALEcLYQR	11	1	1	114053225	N-Term(TMT6plex); C1(Carbamidomethyl); C9(Carbamidomethyl)	0	3.91282	11	19.3028	0	4.06287e-05	2.7584	0	2	1878.95	-14.1997	46.5456	0
	High	vANAQTcLDEGATcR	2	1	1	114053225	N-Term(TMT6plex); C7(Carbamidomethyl); C14(Carbamidomethyl)	0	4.03833	2	0.959659	0	4.16637e-06	2.67214	0	2	1894.87	-13.3333	23.1283	0
	High	dLEDkNSAEFIDEk	5	1	1	114053225	N-Term(TMT6plex); K5(TMT6plex); K14(TMT6plex)	0	2.00636	5	5.04592	0	6.43009e-07	2.63579	0	3	2340.22	-12.6441	30.8615	1
	High	VANAQTcLDEGATcR	2	1	1	114053225	C7(Carbamidomethyl); C14(Carbamidomethyl)	0				0	0.000264722	2.6105	0	2	1665.71	-12.4752	16.9909	0
	High	rIGIDLVHDNVEk	4	1	1	114053225	N-Term(TMT6plex); K13(TMT6plex)	0	1.8345	4	14.2463	0	3.44013e-05	2.54804	0	3	1966.12	-13.4421	28.3276	1
	High	qFTNTNLAFNAR	1	1	1	114053225	N-Term(TMT6plex)	0	4.26635	1		0	5.82128e-05	2.43946	0	2	1625.84	-12.7543	28.9188	0
	High	RLEcAAEELR	2	1	1	114053225	C4(Carbamidomethyl)	0				0	0.000211176	2.4149	0	2	1246.61	-12.0589	14.3953	1
	High	nSAEFIDEk	4	1	1	114053225	N-Term(TMT6plex); K9(TMT6plex)	0	8.92892	4	32.7821	0	0.000344539	2.34212	0	2	1510.79	-15.5399	25.2742	0
	High	dTLQLLVMTk	3	1	1	114053225	N-Term(TMT6plex); K10(TMT6plex)	0	2.54931	3	0.521749	0	0.000604507	2.19487	0	2	1619.96	-13.9756	41.8786	0
	High	iGIDLVHDNVEk	3	1	1	114053225	N-Term(TMT6plex); K12(TMT6plex)	0	4.28944	3	12.0314	0	0.00071012	2.10366	0	3	1810.02	-12.9574	32.5937	0
	High	cPLQVALEcLYQR	6	1	1	114053225	C1(Carbamidomethyl); C9(Carbamidomethyl)	0				0	0.000250571	2.07262	0	2	1649.79	-17.3753	41.7802	0
	High	lLNENHSLDAIkR	3	1	1	114053225	N-Term(TMT6plex); K12(TMT6plex)	0	1.59185	3	11.092	0	1.70146e-05	1.95831	0	3	1981.13	-14.5856	27.002	1
	High	aNTLcIDk	2	1	1	114053225	N-Term(TMT6plex); C5(Carbamidomethyl); K8(TMT6plex)	0	7.57587	2	2.95224	0	0.000760638	1.82181	0	2	1392.77	-12.6119	24.2507	0
	High	QFTNTNLAFNAR	2	1	1	114053225		0				0	0.000461188	1.77332	0	2	1396.68	-14.3454	25.0654	0
	High	iDGTISVPETWAk	3	1	1	114053225	N-Term(TMT6plex); K13(TMT6plex)	0	3.66377	3	25.0672	0	5.14232e-05	1.7403	0	2	1875.04	-12.0779	38.767	0
	High	lVNEVFTIDDTLQTLk	4	1	1	114053225	N-Term(TMT6plex); K16(TMT6plex)	0	2.06881	4	11.309	0	0.000596992	1.57168	0	2	2307.28	-17.2166	51.851	0
	High	ySPQDWDQSNR	3	1	1	114053225	N-Term(TMT6plex)	0	3.04682	3	18.4101	0	6.28381e-05	1.53944	0	2	1624.73	-13.7841	25.8339	0
	High	lEHELAIk	5	1	1	114053225	N-Term(TMT6plex); K8(TMT6plex)	0	4.50266	5	8.16628	9.8e-05	0.0010134	2.13383	0	2	1410.85	-13.9283	25.681	0
	High	lSDIGFWk	3	1	1	114053225	N-Term(TMT6plex); K8(TMT6plex)	0	3.75725	3	1.98466	0.000205	0.00194793	2.27952	0	2	1423.82	-12.4292	42.1683	0
	High	iAEETDVk	1	1	1	114053225	N-Term(TMT6plex); K8(TMT6plex)	0	4.32588	1		0.000205	0.00225027	2.2573	0	2	1362.77	-13.4229	23.2051	0
	High	LVNEVFTIDDTLQTLk	1	1	1	114053225	K16(TMT6plex)	0	1.46141	1		0.000205	0.00308567	1.73072	0	2	2078.14	-10.2605	45.5283	0
	High	IGIDLVHDNVEk	1	1	1	114053225	K12(TMT6plex)	0	2.65386	1		0.000205	0.00313834	1.71702	0	2	1580.86	-14.4613	28.401	0
	High	nTSDcISFFHGVEk	2	1	1	114053225	N-Term(TMT6plex); C5(Carbamidomethyl); K14(TMT6plex)	0	2.22971	2	24.437	0.000205	0.00376932	1.54563	0	3	2099.04	-12.8489	31.6185	0
	High	IDGTISVPETWAk	2	1	1	114053225	K13(TMT6plex)	0	2.69201	2	33.0874	0.000205	0.00266173	1.02944	0	2	1645.88	-14.2981	34.7518	0
	High	aNTLcIDkEk	3	1	1	114053225	N-Term(TMT6plex); C5(Carbamidomethyl); K8(TMT6plex); K10(TMT6plex)	0	3.05341	3	0.461149	0.000205	0.0058136	0.901464	0	3	1879.07	-13.1044	23.6229	1
	High	sELNYELER	3	1	1	114053225	N-Term(TMT6plex)	0	3.24882	3	12.8496	0.000385	0.00899319	1.48235	0	2	1381.7	-12.9881	25.3485	0
	High	dAQHALER	4	1	1	114053225	N-Term(TMT6plex)	0	4.8165	4	31.3484	0.000586	0.0147669	1.79088	0	2	1168.61	-12.7425	10.4156	0
	High	rLEcAAEELR	1	1	1	114053225	N-Term(TMT6plex); C4(Carbamidomethyl)	0	3.37968	1		0.001006	0.0192834	2.17339	0	3	1475.76	-13.7928	21.4347	1
	High	lQTQLAk	4	1	1	114053225	N-Term(TMT6plex); K7(TMT6plex)	0	3.90156	4	10.6439	0.001444	0.0297887	1.4665	0	2	1259.79	-13.2843	24.7734	0
	High	rPNVELcR	1	1	1	114053225	N-Term(TMT6plex); C7(Carbamidomethyl)	0	3.71985	1		0.001526	0.0315821	1.88378	0	3	1272.69	-12.9375	15.7499	0
	High	LSDIGFWk	1	1	1	114053225	K8(TMT6plex)	0	0.715364	1		0.002346	0.0528572	1.37814	0	2	1194.66	-12.7965	35.4546	0
	High	IAEETDVk	2	1	1	114053225	K8(TMT6plex)	0	2.69059	2	55.6968	0.002346	0.0536958	1.13532	0	2	1133.61	-13.3647	13.7981	0
	High	LEHELAIk	2	1	1	114053225	K8(TMT6plex)	0	2.4057	2	14.6392	0.002624	0.0572736	1.87071	0	3	1181.69	-12.8455	17.736	0
	High	NSAEFIDEk	2	1	1	114053225	K9(TMT6plex)	0	4.10525	2	20.7296	0.002845	0.0693146	1.81854	0	2	1281.63	-14.0573	22.303	0
	High	ANTLcIDkEk	1	1	1	114053225	C5(Carbamidomethyl); K8(TMT6plex); K10(TMT6plex)	0	1.45309	1		0.003177	0.074001	1.77772	0	3	1649.91	-12.3542	20.4659	1
	High	dTLQLLVmTk	1	1	1	114053225	N-Term(TMT6plex); M8(Oxidation); K10(TMT6plex)	0	3.94236	1		0.006852	0.119408	1.43196	0	2	1635.95	-13.7154	37.2559	0
	High	SELNYELER	1	1	1	114053225		0				0.006852	0.119429	0.712192	0	2	1152.54	-13.5858	21.4076	0
	High	LLNENHSLDAIkR	1	1	1	114053225	K12(TMT6plex)	0	1.75853	1		0.006972	0.120722	1.4097	0	4	1751.97	-15.056	21.2029	1
	High	fSNDNIR	1	1	1	114053225	N-Term(TMT6plex)	0	3.60285	1		0.007162	0.123064	1.22508	0	2	1094.56	-14.3428	18.5986	0
	High	eVDMIk	1	1	1	114053225	N-Term(TMT6plex); K6(TMT6plex)	0	2.89279	1		0.009388	0.149086	1.3271	0	2	1192.69	-11.3572	26.4121	0
297472882	PREDICTED: glutathione S-transferase Mu 1 [Bos taurus]	14.1977	22.65	2	1	4	14	protein binding			Pf00043; Pf02798	6.82706	2	17.0244	181	21.0439	9.29053
	A2	Sequence	# PSMs	# Proteins	# Protein Groups	Protein Group Accessions	Modifications	ΔCn	126/129	126/129 Count	126/129 Variability [%]	q-Value	PEP	XCorr	Probability	Charge	MH+ [Da]	ΔM [ppm]	RT [min]	# Missed Cleavages
	High	iINEPTAAAIAYGLDkk	8	1	1	41386699	N-Term(TMT6plex); K16(TMT6plex); K17(TMT6plex)	0	2.45048	8	17.072	0	3.71389e-07	4.04734	0	3	2475.47	-4.17464	41.0867	1
	High	STAGDTHLGGEDFDNR	2	2	1	41386699		0				0	5.05997e-06	3.22369	0	2	1691.7	-15.0254	16.3853	0
	High	vQSAVITVPAYFNDSQR	2	1	1	41386699	N-Term(TMT6plex)	0	3.84612	2	9.38376	0	1.45305e-07	3.16572	0	2	2124.11	-7.60641	37.9989	0
	High	iINEPTAAAIAYGLDk	2	3	3	268607682;115495027;41386699	N-Term(TMT6plex); K16(TMT6plex)	0				0	2.6125e-07	3.15075	0	2	2118.2	-11.7169	43.6151	0
	High	sTAGDTHLGGEDFDNR	3	2	1	41386699	N-Term(TMT6plex)	0	3.37325	3	33.9067	0	2.19824e-05	2.85404	0	3	1920.86	-13.7316	19.884	0
	High	eIAEAYLGGk	3	1	1	41386699	N-Term(TMT6plex); K10(TMT6plex)	0	7.13431	3	10.895	0	4.32557e-05	2.75804	0	2	1508.85	-13.7741	33.0086	0
	High	lDkGQIQEIVLVGGSTR	3	1	1	41386699	N-Term(TMT6plex); K3(TMT6plex)	0	2.9946	3	5.27962	0	9.16053e-06	2.60958	0	3	2271.31	-13.1771	37.2228	1
	High	nAVESYTYNIk	2	1	1	41386699	N-Term(TMT6plex); K11(TMT6plex)	0	4.27745	2	31.7595	0	3.50255e-06	2.47937	0	2	1759.93	-18.8861	29.415	0
	High	tTPSYVAFTDTER	4	4	2	268607682;41386699	N-Term(TMT6plex)	0				0	3.35214e-05	2.45645	0	2	1716.84	-12.7621	29.6752	0
	High	vEIIANDQGNR	5	6	3	268607682;115495027;41386699	N-Term(TMT6plex)	0				0	0.000150104	2.3805	0	2	1457.77	-11.8702	22.0525	0
	High	tFFPEEISSMVLTk	3	1	1	41386699	N-Term(TMT6plex); K14(TMT6plex)	0	5.65112	3	9.0596	0	6.99731e-05	2.31631	0	2	2087.12	-13.4595	49.2571	0
	High	vVSEGGkPk	2	1	1	41386699	N-Term(TMT6plex); K7(TMT6plex); K9(TMT6plex)	0	3.60056	2	17.5335	0	0.000885341	2.21247	0	2	1587.98	-12.7906	16.6727	0
	High	fEELNADLFR	2	2	1	41386699	N-Term(TMT6plex)	0	7.20431	2	25.6773	0	0.000341159	1.99562	0	2	1482.76	-14.7182	41.8075	0
	High	dAGTITGLNVLR	2	1	1	41386699	N-Term(TMT6plex)	0	5.06754	2	18.4728	0	0.000244068	1.98691	0	3	1458.83	-13.856	33.7255	0
	High	cQEVINWLDR	2	1	1	41386699	N-Term(TMT6plex); C1(Carbamidomethyl)	0	7.96643	2	10.1748	0	0.000438592	1.94146	0	2	1561.78	-12.8192	37.7615	0
	High	LDkGQIQEIVLVGGSTR	1	1	1	41386699	K3(TMT6plex)	0	1.82851	1		0	0.000742853	1.76896	0	3	2042.15	-12.8483	34.35	1
	High	VEIIANDQGNR	4	6	3	268607682;115495027;41386699		0				0	0.000781683	1.66667	0	2	1228.61	-13.6134	13.0913	0
	High	NQVAMNPTNTIFDAk	2	1	1	41386699	K15(TMT6plex)	0	2.99667	2	7.58413	0	0.000141105	1.66219	0	2	1892.94	-16.3368	32.033	0
	High	nQVAMNPTNTIFDAk	2	1	1	41386699	N-Term(TMT6plex); K15(TMT6plex)	0	7.87203	2	1.89978	0	0.000203495	1.47318	0	2	2122.11	-14.9603	35.1978	0
	High	gQIQEIVLVGGSTR	3	1	1	41386699	N-Term(TMT6plex)	0	4.70377	3	4.79622	0	1.54613e-05	1.34465	0	2	1685.95	-15.8828	32.4081	0
[truncated: 8,776 more rows]

## Sheet: repeat 2
Accession	Description	Score	Coverage	# Proteins	# Unique Peptides	# Peptides	# PSMs	Molecular Function	Cellular Component	Biological Process	Pfam IDs	126/129	126/129 Count	126/129 Variability [%]	# AAs	MW [kDa]	calc. pI
330688478	crooked neck-like protein 1 [Bos taurus]	4.16847	1.59	1	1	1	2			metabolic process	Pf02184	14.4479	2	10.6101	693	83.5905	7.28369
	A2	Sequence	# PSMs	# Proteins	# Protein Groups	Protein Group Accessions	Modifications	ΔCn	126/129	126/129 Count	126/129 Variability [%]	q-Value	PEP	XCorr	Probability	Charge	MH+ [Da]	ΔM [ppm]	RT [min]	# Missed Cleavages
	High	iSKQEAQELFk	2	1	1	330688478	N-Term(TMT6plex); K11(TMT6plex)	0	14.4479	2	10.6101	0.001143	0.0213249	1.72904	0	2	1779.05	3.06425	40.6363	1
116004219	recombining binding protein suppressor of hairless [Bos taurus]	0	1.85	1	1	1	1	DNA binding; protein binding	cytoplasm; nucleus; organelle lumen	cell communication; cell differentiation; cell organization and biogenesis; cell proliferation; defense response; development; metabolic process; regulation of biological process; response to stimulus; transport	Pf01833; Pf09270; Pf09271	11.5718	1		487	54.3061	7.88428
	A2	Sequence	# PSMs	# Proteins	# Protein Groups	Protein Group Accessions	Modifications	ΔCn	126/129	126/129 Count	126/129 Variability [%]	q-Value	PEP	XCorr	Probability	Charge	MH+ [Da]	ΔM [ppm]	RT [min]	# Missed Cleavages
	High	TLYISDSDk	1	1	1	116004219	K9(TMT6plex)	0	11.5718	1		0.003092	0.0526284	1.31291	0	2	1270.67	-2.54987	15.9106	0
139948288	ADP-ribosylation factor 5 [Bos taurus]	2.54406	5.56	3	1	1	1	nucleotide binding; signal transducer activity	cytoplasm; membrane; nucleus	cell communication; regulation of biological process; response to stimulus	Pf00025; Pf00071; Pf00503; Pf04670; Pf08477; Pf09439	10.4029	1		180	20.5166	6.78564
	A2	Sequence	# PSMs	# Proteins	# Protein Groups	Protein Group Accessions	Modifications	ΔCn	126/129	126/129 Count	126/129 Variability [%]	q-Value	PEP	XCorr	Probability	Charge	MH+ [Da]	ΔM [ppm]	RT [min]	# Missed Cleavages
	High	dAVLLVFANk	1	3	1	139948288	N-Term(TMT6plex); K10(TMT6plex)	0	10.4029	1		0	2.49857e-05	2.54406	0	2	1547.96	0.255348	41.9324	0
114052148	tubulin beta-6 chain [Bos taurus]	138.478	29.37	1	1	12	169	catalytic activity; nucleotide binding; structural molecule activity	cytoplasm; cytoskeleton	cell organization and biogenesis; cellular component movement; metabolic process	Pf00091; Pf03953	9.93127	4	25.3278	446	49.868	4.85596
	A2	Sequence	# PSMs	# Proteins	# Protein Groups	Protein Group Accessions	Modifications	ΔCn	126/129	126/129 Count	126/129 Variability [%]	q-Value	PEP	XCorr	Probability	Charge	MH+ [Da]	ΔM [ppm]	RT [min]	# Missed Cleavages
	High	gHYTEGAELVDSVLDVVR	7	7	4	114052731;116004471;77736271;114052148	N-Term(TMT6plex)	0				0	2.46147e-09	3.61084	0	3	2188.16	5.57696	44.3605	0
	High	nSSYFVEWIPNNVk	10	9	5	114052731;116004471;77736339;77736271;114052148	N-Term(TMT6plex); K14(TMT6plex)	0				0	1.67143e-05	3.16871	0	2	2155.16	-1.75783	42.3189	0
	High	mSATFIGNSTAIQELFk	8	5	2	77736271;114052148	N-Term(TMT6plex); K17(TMT6plex)	0				0	4.03341e-06	2.97205	0	2	2316.27	0.49087	48.7347	0
	High	lAVNMVPFPR	7	9	5	114052731;116004471;77736339;77736271;114052148	N-Term(TMT6plex)	0				0	0.000117921	2.66713	0	2	1372.8	0.0710811	37.2076	0
	High	aLTVPELTQQMFDAk	33	4	4	116004471;77736339;77736271;114052148	N-Term(TMT6plex); K15(TMT6plex)	0				0	7.91238e-05	2.4273	0	2	2150.2	1.89653	44.6775	0
	High	mSATFIGNSTAIQELFk	4	5	2	77736271;114052148	M1(Oxidation); K17(TMT6plex)	0				0	0.000103462	2.39455	0	2	2103.1	1.49225	43.8285	0
	High	MSATFIGNSTAIQELFk	5	5	2	77736271;114052148	K17(TMT6plex)	0				0	0.000159472	2.26984	0	2	2087.1	-1.04968	45.6998	0
	High	mSATFIGNSTAIQELFkR	1	5	2	77736271;114052148	N-Term(TMT6plex); K17(TMT6plex)	0				0	3.41043e-05	2.19271	0	3	2472.37	1.10247	44.3925	1
	High	GHYTEGAELVDSVLDVVR	3	7	4	114052731;116004471;77736271;114052148		0				0	0.000219107	1.7471	0	3	1958.98	-2.82228	45.4062	0
	High	mSATFIGNSTAIQELFK	2	5	2	77736271;114052148	M1(Oxidation)	0				0.000141	0.000273302	1.95367	0	2	1873.94	1.72288	42.2824	0
	High	NSSYFVEWIPNNVk	8	9	5	114052731;116004471;77736339;77736271;114052148	K14(TMT6plex)	0				0.000189	0.000499583	2.31877	0	2	1926.01	6.1925	40.6901	0
	High	FPGQLNADLR	7	9	5	114052731;116004471;77736339;77736271;114052148		0				0.000189	0.000605487	2.27522	0	2	1130.6	0.79401	24.4344	0
	High	fPGQLNADLR	8	9	5	114052731;116004471;77736339;77736271;114052148	N-Term(TMT6plex)	0				0.000189	0.000616707	2.07546	0	2	1359.76	0.593857	31.096	0
	High	aLTVPELTQQmFDAk	16	4	4	116004471;77736339;77736271;114052148	N-Term(TMT6plex); M11(Oxidation); K15(TMT6plex)	0				0.000189	0.00183191	2.02725	0	4	2166.19	-0.685115	37.9569	0
	High	yLTVAAVFR	3	5	4	114052731;77736339;77736271;114052148	N-Term(TMT6plex)	0				0.000189	0.000692788	1.83862	0	2	1268.76	1.00471	38.054	0
	High	gHYTEGAELVDSVLDVVRk	3	7	4	114052731;116004471;77736271;114052148	N-Term(TMT6plex); K19(TMT6plex)	0				0.00022	0.0035779	2.07891	0	4	2545.41	3.8426	47.0042	1
	High	ALTVPELTQQMFDAK	3	4	4	116004471;77736339;77736271;114052148		0				0.00022	0.00203979	1.18996	0	2	1691.87	1.36252	40.4782	0
	High	aLTVPELTQQMFDAK	8	4	4	116004471;77736339;77736271;114052148	N-Term(TMT6plex)	0				0.00022	0.00219129	1.16336	0	2	1921.04	3.82187	43.6026	0
	High	mSATFIGNSTAIQELFkR	1	5	2	77736271;114052148	M1(Oxidation); K17(TMT6plex)	0				0.000263	0.00590286	2.25647	0	3	2259.2	-1.74394	39.3241	1
	High	ALTVPELTQQmFDAk	2	4	4	116004471;77736339;77736271;114052148	M11(Oxidation); K15(TMT6plex)	0				0.000665	0.0133933	1.28439	0	2	1937.03	0.617692	35.3045	0
	High	YLTVAAVFR	2	5	4	114052731;77736339;77736271;114052148		0				0.000709	0.0151007	2.39928	0	2	1039.6	2.01747	32.4165	0
	High	LAVNmVPFPR	1	9	5	114052731;116004471;77736339;77736271;114052148	M5(Oxidation)	0				0.000766	0.0152207	1.25416	0	2	1159.63	-1.34798	26.6043	0
	High	NMmAAcDPR	5	9	5	114052731;116004471;77736339;77736271;114052148	M3(Oxidation); C6(Carbamidomethyl)	0				0.000807	0.0170063	1.46661	0	2	1081.43	2.58751	7.92444	0
	High	MSATFIGNSTAIQELFK	2	5	2	77736271;114052148		0				0.000862	0.0170707	1.35827	0	2	1857.93	-3.62728	44.379	0
	High	NmmAAcDPR	5	9	5	114052731;116004471;77736339;77736271;114052148	M2(Oxidation); M3(Oxidation); C6(Carbamidomethyl)	0				0.000956	0.0190358	1.31469	0	2	1097.42	2.06663	4.55961	0
	High	lAVNmVPFPR	6	9	5	114052731;116004471;77736339;77736271;114052148	N-Term(TMT6plex); M5(Oxidation)	0				0.001143	0.0220757	1.90251	0	2	1388.79	1.62219	33.1611	0
	High	nMMAAcDPR	1	9	5	114052731;116004471;77736339;77736271;114052148	N-Term(TMT6plex); C6(Carbamidomethyl)	0				0.002809	0.0482764	1.9402	0	2	1294.59	-1.74182	18.7914	0
	High	NMMAAcDPR	2	9	5	114052731;116004471;77736339;77736271;114052148	C6(Carbamidomethyl)	0				0.003011	0.0513302	1.84649	0	2	1065.43	1.40542	12.815	0
	High	sGPFGQLFRPDNFIFGQTGAGNNWAk	4	1	1	114052148	N-Term(TMT6plex); K26(TMT6plex)	0	9.93127	4	25.3278	0.003993	0.0658415	1.35904	0	3	3284.68	-7.32688	47.3708	0
	High	FPGQLNADLRk	1	9	5	114052731;116004471;77736339;77736271;114052148	K11(TMT6plex)	0				0.005499	0.0874985	1.72577	0	2	1487.85	0.87138	24.4534	1
	High	LAVNMVPFPR	1	9	5	114052731;116004471;77736339;77736271;114052148		0				0.00639	0.0953908	1.24643	0	2	1143.64	1.87202	32.2864	0
262118286	protein PROCA1 [Bos taurus]	6.20069	6.65	1	3	3	6	catalytic activity; metal ion binding		metabolic process	Pf05826	9.7753	3	40.667	376	42.2156	6.43018
	A2	Sequence	# PSMs	# Proteins	# Protein Groups	Protein Group Accessions	Modifications	ΔCn	126/129	126/129 Count	126/129 Variability [%]	q-Value	PEP	XCorr	Probability	Charge	MH+ [Da]	ΔM [ppm]	RT [min]	# Missed Cleavages
	High	tNSSSGDVGPTcSR	1	1	1	262118286	N-Term(TMT6plex); C12(Carbamidomethyl)	0	12.727	1		0.000263	0.00693315	2.38293	0	2	1653.77	1.05142	11.2459	0
	High	TNSSSGDVGPTcSR	3	1	1	262118286	C12(Carbamidomethyl)	0				0.000616	0.0115821	1.22261	0	2	1424.61	3.51172	6.07316	0
	High	dkEEETDEk	1	1	1	262118286	N-Term(TMT6plex); K2(TMT6plex); K9(TMT6plex)	0	9.7753	1		0.001143	0.0220456	1.55461	0	3	1809.97	-0.279325	14.7035	1
	High	DKEEETDEkEk	1	1	1	262118286	K9(TMT6plex); K11(TMT6plex)	0	0.684653	1		0.008825	0.121144	2.06327	0	3	1837.95	3.22943	10.8136	2
336020389	calmodulin [Bos taurus]	55.5364	32.21	2	7	7	45	enzyme regulator activity; metal ion binding; protein binding	cytoplasm; cytoskeleton; cytosol; membrane	cell division; cellular homeostasis; metabolic process; regulation of biological process; response to stimulus; transport	Pf00036; Pf08726; Pf12763	9.61332	44	76.4804	149	16.8268	4.22119
	A2	Sequence	# PSMs	# Proteins	# Protein Groups	Protein Group Accessions	Modifications	ΔCn	126/129	126/129 Count	126/129 Variability [%]	q-Value	PEP	XCorr	Probability	Charge	MH+ [Da]	ΔM [ppm]	RT [min]	# Missed Cleavages
	High	eAFSLFDkDGDGTITTk	19	1	1	336020389	N-Term(TMT6plex); K8(TMT6plex); K17(TMT6plex)	0	12.3584	19	49.1403	0	3.35638e-07	3.37641	0	3	2532.38	1.21449	37.1321	1
	High	vFDkDGNGYISAAELR	2	2	1	336020389	N-Term(TMT6plex); K4(TMT6plex)	0	6.36871	2	38.1987	0	0.000178671	2.69052	0	3	2213.19	-3.41281	34.2152	1
	High	dTDSEEEIREAFR	1	2	1	336020389	N-Term(TMT6plex)	0	8.82627	1		0	0.000174058	2.15614	0	3	1825.88	1.09642	28.1864	1
	High	eAFSLFDk	3	1	1	336020389	N-Term(TMT6plex); K8(TMT6plex)	0	15.0224	3	13.9136	0	0.00010981	1.80689	0	2	1414.8	0.331039	38.1401	0
	High	EAFSLFDkDGDGTITTk	9	1	1	336020389	K8(TMT6plex); K17(TMT6plex)	0	3.21462	9	58.052	0.000141	0.000429296	2.2596	0	3	2303.22	0.632498	35.0214	1
	High	dTDSEEEIR	3	2	1	336020389	N-Term(TMT6plex)	0	8.88282	3	53.3564	0.000189	0.000822375	2.54571	0	2	1322.63	-0.281694	14.3417	0
	High	dGDGTITTk	4	2	1	336020389	N-Term(TMT6plex); K9(TMT6plex)	0	11.2941	4	16.0937	0.000263	0.00740781	1.98604	0	2	1365.77	1.96307	18.6818	0
	High	DTDSEEEIR	1	2	1	336020389		0				0.001632	0.0259658	1.67027	0	2	1093.47	1.30467	10.479	0
	High	mkDTDSEEEIR	1	2	1	336020389	N-Term(TMT6plex); K2(TMT6plex)	0	9.98932	1		0.001725	0.0268014	1.57472	0	3	1810.93	0.561406	18.7493	1
	High	DGDGTITTk	1	2	1	336020389	K9(TMT6plex)	0	5.65645	1		0.005213	0.0866625	1.39719	0	2	1136.6	2.00863	14.6153	0
	High	EAFSLFDkDGDGTITTK	1	1	1	336020389	K8(TMT6plex)	0	1.52394	1		0.008798	0.120907	1.15823	0	3	2074.06	0.363312	33.0736	1
194671813	PREDICTED: epididymal-specific lipocalin-12 [Bos taurus]	1.9825	4.96	2	1	1	1				Pf00061	9.60777	1		282	30.5725	7.82568
	A2	Sequence	# PSMs	# Proteins	# Protein Groups	Protein Group Accessions	Modifications	ΔCn	126/129	126/129 Count	126/129 Variability [%]	q-Value	PEP	XCorr	Probability	Charge	MH+ [Da]	ΔM [ppm]	RT [min]	# Missed Cleavages
	High	aAPSSVLQSFEDSk	1	2	1	194671813	N-Term(TMT6plex); K14(TMT6plex)	0	9.60777	1		0.000189	0.000629034	1.9825	0	2	1924.04	-1.62411	37.6094	0
297487354	PREDICTED: coiled-coil domain-containing protein 40 [Bos taurus]	6.78423	1.87	2	2	2	3				Pf05667; Pf12128	8.98659	3	34.9478	1125	129.19	5.35107
	A2	Sequence	# PSMs	# Proteins	# Protein Groups	Protein Group Accessions	Modifications	ΔCn	126/129	126/129 Count	126/129 Variability [%]	q-Value	PEP	XCorr	Probability	Charge	MH+ [Da]	ΔM [ppm]	RT [min]	# Missed Cleavages
	High	lTLLDTEDALGk	1	2	1	297487354	N-Term(TMT6plex); K12(TMT6plex)	0	6.41187	1		0	1.39465e-05	3.02176	0	2	1747.03	1.62593	40.476	0
	High	tcETANEER	2	2	1	297487354	N-Term(TMT6plex); C2(Carbamidomethyl)	0	10.0766	2	17.096	0.00022	0.00504365	1.63884	0	2	1338.62	2.38065	8.51505	0
83035037	EF-hand calcium-binding domain-containing protein 1 [Bos taurus]	2.19682	5.19	1	1	1	1	metal ion binding				8.98456	1		212	24.6191	4.99561
	A2	Sequence	# PSMs	# Proteins	# Protein Groups	Protein Group Accessions	Modifications	ΔCn	126/129	126/129 Count	126/129 Variability [%]	q-Value	PEP	XCorr	Probability	Charge	MH+ [Da]	ΔM [ppm]	RT [min]	# Missed Cleavages
	High	lSFADYEQAVR	1	1	1	83035037	N-Term(TMT6plex)	0	8.98456	1		0	2.64814e-05	2.19682	0	2	1527.8	-1.95729	35.6238	0
359076778	PREDICTED: myosin-13 [Bos taurus]	0	1.03	13	1	2	2	catalytic activity; motor activity; nucleotide binding; protein binding	chromosome; cytoplasm; cytoskeleton; membrane; nucleus; organelle lumen	cell organization and biogenesis; reproduction	Pf00063; Pf01576; Pf02463; Pf02736; Pf04156; Pf04582; Pf05483; Pf05557; Pf05622; Pf05667; Pf05701; Pf07888; Pf08317; Pf09726; Pf10174; Pf12128	8.94595	1		1938	223.321	5.69385
	A2	Sequence	# PSMs	# Proteins	# Protein Groups	Protein Group Accessions	Modifications	ΔCn	126/129	126/129 Count	126/129 Variability [%]	q-Value	PEP	XCorr	Probability	Charge	MH+ [Da]	ΔM [ppm]	RT [min]	# Missed Cleavages
	High	ikPLLk	1	14	2	77735833;359076778	N-Term(TMT6plex); K2(TMT6plex); K6(TMT6plex)	0				0.00238	0.0393268	1.43431	0	3	1399	-0.979671	25.7728	0
	High	vIQYFATIAVTGDK	1	2	1	359076778	N-Term(TMT6plex)	0	8.94595	1		0.008279	0.116733	0.998874	0	3	1754.99	-1.39994	37.4145	0
329664152	zinc finger protein Rlf [Bos taurus]	2.5173	0.58	1	1	1	3					8.61514	2	21.5064	1912	217.348	6.68311
	A2	Sequence	# PSMs	# Proteins	# Protein Groups	Protein Group Accessions	Modifications	ΔCn	126/129	126/129 Count	126/129 Variability [%]	q-Value	PEP	XCorr	Probability	Charge	MH+ [Da]	ΔM [ppm]	RT [min]	# Missed Cleavages
	High	TVkLEPAAGEk	3	1	1	329664152	K3(TMT6plex); K11(TMT6plex)	0	8.61514	2	21.5064	0.001632	0.0255976	2.07598	0	4	1600.96	-1.87203	14.4053	1
118405210	centrin-1 [Bos taurus]	2.64449	5.23	2	1	1	1	catalytic activity; metal ion binding; nucleotide binding; protein binding	cytoplasm; cytoskeleton	cell division; cell organization and biogenesis; metabolic process; response to stimulus	Pf00036	8.58567	1		172	19.6849	4.94482
	A2	Sequence	# PSMs	# Proteins	# Protein Groups	Protein Group Accessions	Modifications	ΔCn	126/129	126/129 Count	126/129 Variability [%]	q-Value	PEP	XCorr	Probability	Charge	MH+ [Da]	ΔM [ppm]	RT [min]	# Missed Cleavages
	High	lFDDDETGk	1	2	1	118405210	N-Term(TMT6plex); K9(TMT6plex)	0	8.58567	1		0	7.39922e-05	2.64449	0	2	1497.78	-0.425059	29.8629	0
78042550	glutaredoxin-3 [Bos taurus]	0	3.89	1	1	1	1	catalytic activity; metal ion binding	cytoplasm; nucleus; spliceosomal complex	cell division; cell organization and biogenesis; cellular homeostasis; metabolic process; regulation of biological process; response to stimulus	Pf00085; Pf00462; Pf02114; Pf02966; Pf04908	8.51496	1		334	37.2741	5.74463
	A2	Sequence	# PSMs	# Proteins	# Protein Groups	Protein Group Accessions	Modifications	ΔCn	126/129	126/129 Count	126/129 Variability [%]	q-Value	PEP	XCorr	Probability	Charge	MH+ [Da]	ΔM [ppm]	RT [min]	# Missed Cleavages
	High	yEISSVPTFLFFk	1	1	1	78042550	N-Term(TMT6plex); K13(TMT6plex)	0	8.51496	1		0.000189	0.00125493	1.66783	0	3	2036.16	2.60187	51.5047	0
28603776	NADH dehydrogenase [ubiquinone] 1 beta subcomplex subunit 5, mitochondrial precursor [Bos taurus]	1.99533	10.58	1	2	2	2		cytoplasm; membrane; mitochondrion	metabolic process; transport	Pf09781	8.36221	2	6.54673	189	21.5755	9.61279
	A2	Sequence	# PSMs	# Proteins	# Protein Groups	Protein Group Accessions	Modifications	ΔCn	126/129	126/129 Count	126/129 Variability [%]	q-Value	PEP	XCorr	Probability	Charge	MH+ [Da]	ΔM [ppm]	RT [min]	# Missed Cleavages
	High	lFIIkPSGFYDk	1	1	1	28603776	N-Term(TMT6plex); K5(TMT6plex); K12(TMT6plex)	0	8.00137	1		0.000189	0.000609667	1.42743	0	3	2115.29	1.9774	40.2409	0
	High	tFFDGPEk	1	1	1	28603776	N-Term(TMT6plex); K8(TMT6plex)	0	8.73932	1		0.000263	0.00717401	1.99533	0	2	1398.77	-0.589391	30.2144	0
186972118	rho GTPase-activating protein 24 [Bos taurus]	0	1.22	1	1	1	2	enzyme regulator activity; protein binding		cell communication; metabolic process; regulation of biological process; response to stimulus	Pf00169; Pf00620	8.3294	1		654	73.2632	6.771
	A2	Sequence	# PSMs	# Proteins	# Protein Groups	Protein Group Accessions	Modifications	ΔCn	126/129	126/129 Count	126/129 Variability [%]	q-Value	PEP	XCorr	Probability	Charge	MH+ [Da]	ΔM [ppm]	RT [min]	# Missed Cleavages
	High	kFTMIEIk	2	1	1	186972118	K1(TMT6plex); K8(TMT6plex)	0	8.3294	1		0.004811	0.0758254	1.26729	0	3	1467.9	1.71793	29.8183	1
330417891	disintegrin and metalloproteinase domain-containing protein 1b [Bos taurus]	29.4192	12	1	7	7	21	catalytic activity; metal ion binding		metabolic process	Pf00200; Pf01421; Pf01562; Pf01683; Pf08516	7.89551	18	106.12	817	90.2875	4.94482
	A2	Sequence	# PSMs	# Proteins	# Protein Groups	Protein Group Accessions	Modifications	ΔCn	126/129	126/129 Count	126/129 Variability [%]	q-Value	PEP	XCorr	Probability	Charge	MH+ [Da]	ΔM [ppm]	RT [min]	# Missed Cleavages
	High	ySVQDVPDSGDTk	5	1	1	330417891	N-Term(TMT6plex); K13(TMT6plex)	0	13.7645	5	24.8234	0	5.29601e-07	3.23619	0	2	1868.97	0.802872	26.1801	0
	High	scRPASGEcDLPEFcLGTSGEcPQDTYk	1	1	1	330417891	N-Term(TMT6plex); C2(Carbamidomethyl); C9(Carbamidomethyl); C15(Carbamidomethyl); C22(Carbamidomethyl); K28(TMT6plex)	0				0	0.000250425	2.92697	0	3	3679.67	4.05881	33.9666	0
	High	ySVQDVPDSGDTkk	2	1	1	330417891	N-Term(TMT6plex); K13(TMT6plex); K14(TMT6plex)	0	7.11308	2	0.0305982	0	5.40796e-07	2.70451	0	3	2226.23	1.53253	24.7429	1
	High	ncHcDDGFSPPDck	2	1	1	330417891	N-Term(TMT6plex); C2(Carbamidomethyl); C4(Carbamidomethyl); C13(Carbamidomethyl); K14(TMT6plex)	0	3.95751	2	28.583	0	1.33737e-05	2.61943	0	3	2166.94	0.0760616	21.4566	0
	High	YSVQDVPDSGDTk	2	1	1	330417891	K13(TMT6plex)	0	3.25053	2	0.978834	0	0.000194109	2.5465	0	2	1639.8	1.49118	22.7635	0
	High	dSTcGNAIVEGDEQcDcGNAcEVDk	2	1	1	330417891	N-Term(TMT6plex); C4(Carbamidomethyl); C15(Carbamidomethyl); C17(Carbamidomethyl); C21(Carbamidomethyl); K25(TMT6plex)	0				0	0.000192225	0.914779	0	3	3261.39	1.53062	27.2424	0
	High	ccDDTcR	4	1	1	330417891	N-Term(TMT6plex); C1(Carbamidomethyl); C2(Carbamidomethyl); C6(Carbamidomethyl)	0	21.0078	4	19.8617	0.000709	0.0140292	1.89548	0	2	1215.47	-0.439487	7.01155	0
	High	cQNEDVFcGk	2	1	1	330417891	C1(Carbamidomethyl); C8(Carbamidomethyl); K10(TMT6plex)	0	6.02233	2	10.9296	0.0021	0.0337074	1.48468	0	2	1485.67	1.32012	21.7693	0
	High	cQNEDVFcGk	1	1	1	330417891	N-Term(TMT6plex); C1(Carbamidomethyl); C8(Carbamidomethyl); K10(TMT6plex)	0	12.3663	1		0.003133	0.0528209	2.14813	0	2	1714.83	3.01309	24.7522	0
297491047	PREDICTED: protein FAM24A isoform 1 [Bos taurus]	10.8303	14.29	1	1	1	6					7.77256	6	88.8531	98	10.5131	4.1958
	A2	Sequence	# PSMs	# Proteins	# Protein Groups	Protein Group Accessions	Modifications	ΔCn	126/129	126/129 Count	126/129 Variability [%]	q-Value	PEP	XCorr	Probability	Charge	MH+ [Da]	ΔM [ppm]	RT [min]	# Missed Cleavages
	High	TPIATTITcSDQDk	1	1	1	297491047	C9(Carbamidomethyl); K14(TMT6plex)	0	4.48616	1		0	2.57278e-05	3.02459	0	2	1779.9	-0.658578	22.5429	0
	High	tPIATTITcSDQDk	5	1	1	297491047	N-Term(TMT6plex); C9(Carbamidomethyl); K14(TMT6plex)	0	8.63528	5	60.0351	0	1.57352e-05	2.03668	0	2	2009.07	1.86279	27.5749	0
297492523	PREDICTED: proto-oncogene DBL isoform 1 [Bos taurus]	1.76667	1.52	3	1	1	1	protein binding		cell communication; regulation of biological process; response to stimulus	Pf00169; Pf00621	7.71457	1		922	106.605	5.98584
	A2	Sequence	# PSMs	# Proteins	# Protein Groups	Protein Group Accessions	Modifications	ΔCn	126/129	126/129 Count	126/129 Variability [%]	q-Value	PEP	XCorr	Probability	Charge	MH+ [Da]	ΔM [ppm]	RT [min]	# Missed Cleavages
	High	LENLDENSQDLLAk	1	3	1	297492523	K14(TMT6plex)	0	7.71457	1		0.007444	0.10842	1.76667	0	2	1830.97	3.89741	40.6176	0
297479842	PREDICTED: retinol dehydrogenase 11 [Bos taurus]	1.9969	3.55	1	1	1	1	catalytic activity		metabolic process	Pf00106; Pf08659	7.63801	1		338	37.6248	9.30518
	A2	Sequence	# PSMs	# Proteins	# Protein Groups	Protein Group Accessions	Modifications	ΔCn	126/129	126/129 Count	126/129 Variability [%]	q-Value	PEP	XCorr	Probability	Charge	MH+ [Da]	ΔM [ppm]	RT [min]	# Missed Cleavages
	High	lANILFTQELAR	1	1	1	297479842	N-Term(TMT6plex)	0	7.63801	1		0.000189	0.00069525	1.9969	0	2	1617.95	-1.54668	42.6475	0
82617542	monocarboxylate transporter 1 [Bos taurus]	7.07881	7.39	1	4	4	5	transporter activity	cytoplasm; membrane; mitochondrion	transport	Pf07690	7.60228	5	34.7719	501	54.2621	8.03076
	A2	Sequence	# PSMs	# Proteins	# Protein Groups	Protein Group Accessions	Modifications	ΔCn	126/129	126/129 Count	126/129 Variability [%]	q-Value	PEP	XCorr	Probability	Charge	MH+ [Da]	ΔM [ppm]	RT [min]	# Missed Cleavages
	High	dEETNVDVAEkPk	1	1	1	82617542	N-Term(TMT6plex); K11(TMT6plex); K13(TMT6plex)	0	9.5479	1		0	3.20319e-05	1.7862	0	3	2161.19	-2.6952	22.0882	0
	High	eVIDAAESPEHk	1	1	1	82617542	N-Term(TMT6plex); K12(TMT6plex)	0	2.01856	1		0.000141	0.000264443	2.73878	0	3	1782.97	1.11565	21.7168	0
	High	gSLQEAGk	2	1	1	82617542	N-Term(TMT6plex); K8(TMT6plex)	0	7.70709	2	2.03029	0.000189	0.000928995	2.08906	0	2	1247.74	0.680195	16.8164	0
	High	gSLQEAGkYETk	1	1	1	82617542	N-Term(TMT6plex); K8(TMT6plex); K12(TMT6plex)	0	2.50809	1		0.000189	0.000972897	1.09559	0	3	1998.15	1.21072	22.3014	1
77736001	complement component 1 Q subcomponent-binding protein, mitochondrial precursor [Bos taurus]	4.43185	12.23	1	2	2	6	protein binding; RNA binding	cell surface; cytoplasm; cytosol; extracellular; membrane; mitochondrion; nucleus; organelle lumen	cell communication; cell death; cell differentiation; cell organization and biogenesis; cellular component movement; defense response; development; metabolic process; regulation of biological process; reproduction; response to stimulus	Pf02330	7.50497	6	49.3435	278	30.5872	4.85596
	A2	Sequence	# PSMs	# Proteins	# Protein Groups	Protein Group Accessions	Modifications	ΔCn	126/129	126/129 Count	126/129 Variability [%]	q-Value	PEP	XCorr	Probability	Charge	MH+ [Da]	ΔM [ppm]	RT [min]	# Missed Cleavages
	High	aFVDFLSDEIkEEk	5	1	1	77736001	N-Term(TMT6plex); K11(TMT6plex); K14(TMT6plex)	0	9.08184	5	61.387	0.000189	0.00125717	2.31106	0	3	2357.33	1.78977	46.0055	1
	High	aEEQEPELTSTPNFVVEVTk	1	1	1	77736001	N-Term(TMT6plex); K20(TMT6plex)	0	5.01004	1		0.000189	0.00106318	0.938753	0	3	2705.43	0.00693224	39.6711	0
156523068	ubiquitin-like modifier-activating enzyme 1 [Bos taurus]	1.67773	0.76	1	1	1	1	catalytic activity; nucleotide binding		metabolic process	Pf00899; Pf02134; Pf09358; Pf10585	7.48519	1		1058	117.755	5.77002
	A2	Sequence	# PSMs	# Proteins	# Protein Groups	Protein Group Accessions	Modifications	ΔCn	126/129	126/129 Count	126/129 Variability [%]	q-Value	PEP	XCorr	Probability	Charge	MH+ [Da]	ΔM [ppm]	RT [min]	# Missed Cleavages
	High	dEFEGLFk	1	1	1	156523068	N-Term(TMT6plex); K8(TMT6plex)	0	7.48519	1		0.002246	0.038096	1.67773	0	2	1442.79	-1.48468	38.6696	0
359078278	PREDICTED: IQ domain-containing protein F6 [Bos taurus]	2.18601	10.28	2	1	1	1	protein binding				7.35979	1		107	13.079	11.7661
	A2	Sequence	# PSMs	# Proteins	# Protein Groups	Protein Group Accessions	Modifications	ΔCn	126/129	126/129 Count	126/129 Variability [%]	q-Value	PEP	XCorr	Probability	Charge	MH+ [Da]	ΔM [ppm]	RT [min]	# Missed Cleavages
	High	lYTcQEWAVVk	1	2	1	359078278	N-Term(TMT6plex); C4(Carbamidomethyl); K11(TMT6plex)	0	7.35979	1		0.00022	0.00203153	2.18601	0	2	1855.02	1.24336	36.5584	0
297478872	PREDICTED: cytochrome c oxidase subunit 6C [Bos taurus]	8.90358	20.27	5	2	2	5	catalytic activity; transporter activity	cytoplasm; membrane; mitochondrion		Pf02937	7.30524	4	28.9177	74	8.56245	10.1987
	A2	Sequence	# PSMs	# Proteins	# Protein Groups	Protein Group Accessions	Modifications	ΔCn	126/129	126/129 Count	126/129 Variability [%]	q-Value	PEP	XCorr	Probability	Charge	MH+ [Da]	ΔM [ppm]	RT [min]	# Missed Cleavages
	High	aGIFQSAk	3	5	1	297478872	N-Term(TMT6plex); K8(TMT6plex)	0	7.67818	3	14.8449	0.000263	0.00855214	2.4371	0	2	1279.78	-0.0734122	25.4412	0
	High	AYADFYR	1	5	1	297478872		0				0.005213	0.0858849	1.39577	0	2	905.416	0.806097	20.9313	0
	High	aYADFYR	1	5	1	297478872	N-Term(TMT6plex)	0	4.29393	1		0.008543	0.119146	1.73159	0	2	1134.58	-0.296949	27.0296	0
358419507	PREDICTED: Anthrax toxin receptor-like [Bos taurus]	14.185	6.61	1	1	3	6	protein binding; receptor activity	membrane		Pf00092; Pf05587	7.23449	3	23.3945	545	60.7317	6.771
	A2	Sequence	# PSMs	# Proteins	# Protein Groups	Protein Group Accessions	Modifications	ΔCn	126/129	126/129 Count	126/129 Variability [%]	q-Value	PEP	XCorr	Probability	Charge	MH+ [Da]	ΔM [ppm]	RT [min]	# Missed Cleavages
	High	lQNIVPTGDTYMQEGFkk	1	2	2	297491587;358419507	N-Term(TMT6plex); K17(TMT6plex); K18(TMT6plex)	0				0.000141	0.000425437	2.12648	0	3	2756.54	3.25809	37.8579	1
	High	lDSLcDFVQR	2	2	2	297491587;358419507	N-Term(TMT6plex); C5(Carbamidomethyl)	0				0.000189	0.000949947	2.60788	0	2	1481.76	-1.91288	37.7374	0
	High	nEDEVIcR	3	1	1	358419507	N-Term(TMT6plex); C7(Carbamidomethyl)	0	7.23449	3	23.3945	0.000189	0.000980355	2.3252	0	2	1263.62	0.134183	16.7027	0
118601842	uncharacterized protein C9orf135 homolog [Bos taurus]	4.26499	14.66	1	3	3	3		membrane			7.11292	2	17.982	232	26.606	7.10791
	A2	Sequence	# PSMs	# Proteins	# Protein Groups	Protein Group Accessions	Modifications	ΔCn	126/129	126/129 Count	126/129 Variability [%]	q-Value	PEP	XCorr	Probability	Charge	MH+ [Da]	ΔM [ppm]	RT [min]	# Missed Cleavages
	High	DTGLPATGFGALFTR	1	1	1	118601842		0				0	0.000131975	2.04998	0	2	1523.79	-0.0967664	42.7023	0
	High	mAQVcLNTk	1	1	1	118601842	N-Term(TMT6plex); C5(Carbamidomethyl); K9(TMT6plex)	0	6.30655	1		0.000324	0.0095851	2.215	0	2	1522.84	-3.81409	25.5809	0
	High	sQFTDLDGSk	1	1	1	118601842	N-Term(TMT6plex); K10(TMT6plex)	0	8.02239	1		0.001143	0.0216906	1.29807	0	2	1555.84	0.774498	27.2787	0
94966905	barrier-to-autointegration factor-like protein [Bos taurus]	16.5783	34.44	1	3	3	9	DNA binding	cytoplasm; nucleus		Pf02961	7.0916	8	26.3339	90	10.351	6.26514
	A2	Sequence	# PSMs	# Proteins	# Protein Groups	Protein Group Accessions	Modifications	ΔCn	126/129	126/129 Count	126/129 Variability [%]	q-Value	PEP	XCorr	Probability	Charge	MH+ [Da]	ΔM [ppm]	RT [min]	# Missed Cleavages
	High	aFLSEPIGEk	5	1	1	94966905	N-Term(TMT6plex); K10(TMT6plex)	0	6.7068	5	25.7277	0	9.59566e-06	3.56285	0	2	1548.9	0.0987555	32.7465	0
	High	wLIcccGATEFEAR	2	1	1	94966905	N-Term(TMT6plex); C4(Carbamidomethyl); C5(Carbamidomethyl); C6(Carbamidomethyl)	0	8.38954	1		0.000141	0.00044959	2.46703	0	2	2001.92	1.30911	39.3448	0
	High	ecSNcLk	2	1	1	94966905	N-Term(TMT6plex); C2(Carbamidomethyl); C5(Carbamidomethyl); K7(TMT6plex)	0	9.69924	2	56.401	0.000665	0.0130542	2.49656	0	2	1368.7	1.496	15.9648	0
329663950	uncharacterized aarF domain-containing protein kinase 2 [Bos taurus]	0	2.88	1	1	1	3	catalytic activity	cytoplasm; mitochondrion	metabolic process	Pf03109	7.06702	3	5.26587	625	69.2169	8.48486
	A2	Sequence	# PSMs	# Proteins	# Protein Groups	Protein Group Accessions	Modifications	ΔCn	126/129	126/129 Count	126/129 Variability [%]	q-Value	PEP	XCorr	Probability	Charge	MH+ [Da]	ΔM [ppm]	RT [min]	# Missed Cleavages
	High	lVLLDAGIVAELQAADLR	3	1	1	329663950	N-Term(TMT6plex)	0	7.06702	3	5.26587	0.000263	0.00888089	1.75133	0	3	2109.25	0.298755	39.5417	0
359074108	PREDICTED: ankyrin repeat domain-containing protein 45 [Bos taurus]	2.77567	3.66	1	1	1	1	protein binding			Pf00023; Pf12796	7.02049	1		273	30.7554	4.53857
	A2	Sequence	# PSMs	# Proteins	# Protein Groups	Protein Group Accessions	Modifications	ΔCn	126/129	126/129 Count	126/129 Variability [%]	q-Value	PEP	XCorr	Probability	Charge	MH+ [Da]	ΔM [ppm]	RT [min]	# Missed Cleavages
	High	vSATVTDTEk	1	1	1	359074108	N-Term(TMT6plex); K10(TMT6plex)	0	7.02049	1		0.000141	0.00032918	2.77567	0	2	1508.86	1.51728	21.5109	0
27807051	serine/threonine-protein phosphatase PP1-gamma catalytic subunit [Bos taurus]	66.1479	38.08	2	3	12	40	catalytic activity; metal ion binding; protein binding	chromosome; cytoplasm; membrane; mitochondrion; nucleus; organelle lumen	cell division; metabolic process; regulation of biological process; transport	Pf00149	7.01681	7	41.33	323	36.9597	6.53662
	A2	Sequence	# PSMs	# Proteins	# Protein Groups	Protein Group Accessions	Modifications	ΔCn	126/129	126/129 Count	126/129 Variability [%]	q-Value	PEP	XCorr	Probability	Charge	MH+ [Da]	ΔM [ppm]	RT [min]	# Missed Cleavages
	High	icGDIHGQYYDLLR	2	2	1	27807051	N-Term(TMT6plex); C2(Carbamidomethyl)	0	3.02497	2	11.7296	0	8.4917e-06	4.15712	0	3	1952	4.11865	34.7585	0
	High	iFccHGGLSPDLQSMEQIR	1	3	2	27807051;77736257	N-Term(TMT6plex); C3(Carbamidomethyl); C4(Carbamidomethyl)	0				0	1.22915e-05	3.99628	0	3	2477.2	1.46559	37.5745	0
	High	nVQLQENEIR	3	1	1	27807051	N-Term(TMT6plex)	0	7.01681	3	8.69391	0	2.68295e-05	3.36631	0	2	1471.81	-0.155738	22.4503	0
	High	aHQVVEDGYEFFAk	3	3	2	27807051;77736257	N-Term(TMT6plex); K14(TMT6plex)	0				0	7.84305e-07	3.26564	0	3	2098.1	1.72685	36.6149	0
	High	gNHEcASINR	2	3	2	27807051;77736257	N-Term(TMT6plex); C5(Carbamidomethyl)	0				0	5.53583e-05	3.21505	0	3	1386.68	1.72952	7.99725	0
	High	lNIDSIIQR	2	1	1	27807051	N-Term(TMT6plex)	0	9.29786	2	16.0182	0	2.94268e-05	2.69663	0	2	1300.78	-0.039398	35.5592	0
	High	TFTDcFNcLPIAAIVDEk	2	3	2	27807051;77736257	C5(Carbamidomethyl); C8(Carbamidomethyl); K18(TMT6plex)	0				0	6.15815e-06	2.46425	0	2	2343.16	2.28213	48.7942	0
	High	tFTDcFNcLPIAAIVDEk	4	3	2	27807051;77736257	N-Term(TMT6plex); C5(Carbamidomethyl); C8(Carbamidomethyl); K18(TMT6plex)	0				0	6.57932e-05	2.35965	0	3	2572.33	2.48935	50.3841	0
	High	aHQVVEDGYEFFAkR	3	3	2	27807051;77736257	N-Term(TMT6plex); K14(TMT6plex)	0				0	2.41474e-05	2.24906	0	4	2254.21	2.88064	35.561	1
	High	hDLDLIcR	2	3	2	27807051;77736257	N-Term(TMT6plex); C7(Carbamidomethyl)	0				0.000189	0.0017922	3.12024	0	3	1270.68	0.0863119	23.3152	0
	High	iYGFYDEck	3	3	2	27807051;77736257	N-Term(TMT6plex); C8(Carbamidomethyl); K9(TMT6plex)	0				0.000189	0.00134053	2.49565	0	2	1652.84	-0.341542	34.2672	0
	High	IkYPENFFLLR	1	3	2	27807051;77736257	K2(TMT6plex)	0				0.00022	0.00415681	2.38791	0	3	1668.97	0.420341	37.9347	1
	High	NVQLQENEIR	2	1	1	27807051		0				0.00022	0.0032617	1.96564	0	2	1242.64	-0.013635	16.5147	0
	High	IcGDIHGQYYDLLR	1	2	1	27807051	C2(Carbamidomethyl)	0				0.00022	0.00310895	1.75506	0	3	1722.83	0.751005	30.1876	0
	High	AHQVVEDGYEFFAk	1	3	2	27807051;77736257	K14(TMT6plex)	0				0.00022	0.00447309	1.70355	0	3	1868.94	1.9542	32.445	0
	High	iFccHGGLSPDLQSmEQIR	1	3	2	27807051;77736257	N-Term(TMT6plex); C3(Carbamidomethyl); C4(Carbamidomethyl); M15(Oxidation)	0				0.00022	0.00291709	1.62485	0	3	2493.19	1.04767	31.6583	0
	High	YPENFFLLR	2	3	2	27807051;77736257		0				0.000503	0.0105915	1.6383	0	2	1198.63	1.09905	38.4067	0
	High	IYGFYDEck	1	3	2	27807051;77736257	C8(Carbamidomethyl); K9(TMT6plex)	0				0.000901	0.0174776	1.73258	0	2	1423.68	0.181299	29.6367	0
	High	ikYPENFFLLR	2	3	2	27807051;77736257	N-Term(TMT6plex); K2(TMT6plex)	0				0.003993	0.0654359	1.97122	0	3	1898.14	3.44113	41.9965	1
	High	yPENFFLLR	2	3	2	27807051;77736257	N-Term(TMT6plex)	0				0.00504	0.0787907	1.90475	0	2	1427.79	1.37245	42.6058	0
78369420	synaptojanin-2-binding protein [Bos taurus]	7.94452	17.93	1	2	2	5	protein binding	cytoplasm; membrane; mitochondrion	transport	Pf00595	6.94886	4	26.6499	145	15.8001	5.93506
	A2	Sequence	# PSMs	# Proteins	# Protein Groups	Protein Group Accessions	Modifications	ΔCn	126/129	126/129 Count	126/129 Variability [%]	q-Value	PEP	XCorr	Probability	Charge	MH+ [Da]	ΔM [ppm]	RT [min]	# Missed Cleavages
	High	nLLHQDAVDLFR	3	1	1	78369420	N-Term(TMT6plex)	0	7.80065	3	18.2511	0	3.47453e-05	2.9255	0	3	1669.93	2.74968	34.8647	0
	High	NLLHQDAVDLFR	1	1	1	78369420		0				0.00022	0.00338564	1.81643	0	3	1440.76	1.61867	32.0793	0
	High	vDYLVTEEEINLTR	1	1	1	78369420	N-Term(TMT6plex)	0	6.19008	1		0.00022	0.00262468	0.821771	0	2	1923.03	0.93448	42.1684	0
297485812	PREDICTED: izumo sperm-egg fusion protein 1 [Bos taurus]	19.6042	16.15	1	6	6	14					6.94617	12	33.3273	322	36.4336	7.00537
	A2	Sequence	# PSMs	# Proteins	# Protein Groups	Protein Group Accessions	Modifications	ΔCn	126/129	126/129 Count	126/129 Variability [%]	q-Value	PEP	XCorr	Probability	Charge	MH+ [Da]	ΔM [ppm]	RT [min]	# Missed Cleavages
	High	nTFASYAAQFQk	2	1	1	297485812	N-Term(TMT6plex); K12(TMT6plex)	0	7.54257	2	14.4307	0	1.52487e-05	2.4947	0	2	1833.99	1.48751	36.4757	0
	High	iSQGLTDYSFYR	3	1	1	297485812	N-Term(TMT6plex)	0	7.04734	3	11.6596	0	0.000103133	2.09153	0	2	1678.86	0.572049	36.0369	0
	High	ISQGLTDYSFYR	2	1	1	297485812		0				0.000189	0.00183916	1.58753	0	2	1449.7	0.303679	30.2182	0
	High	NTFASYAAQFQk	2	1	1	297485812	K12(TMT6plex)	0	4.3944	2	7.38927	0.00022	0.00205282	2.2278	0	2	1604.83	1.22368	33.3772	0
	High	qALEDFk	2	1	1	297485812	N-Term(TMT6plex); K7(TMT6plex)	0	8.50635	2	3.85724	0.000263	0.00708685	2.08563	0	2	1308.76	-0.948037	27.6912	0
	High	eAFcPNk	1	1	1	297485812	N-Term(TMT6plex); C4(Carbamidomethyl); K7(TMT6plex)	0	5.1693	1		0.004774	0.0749006	1.66366	0	2	1323.71	0.839832	21.4298	0
	High	iTDSDAk	1	1	1	297485812	N-Term(TMT6plex); K7(TMT6plex)	0	8.56219	1		0.004968	0.0771593	1.7679	0	2	1207.69	0.650964	18.1301	0
	High	sSWSLLk	1	1	1	297485812	N-Term(TMT6plex); K7(TMT6plex)	0	5.39421	1		0.00657	0.0981821	1.62213	0	2	1278.78	-3.97105	33.6024	0
27806617	rab GDP dissociation inhibitor alpha [Bos taurus]	7.12035	8.05	1	2	3	4	enzyme regulator activity	cytoplasm; cytosol	cell communication; cell differentiation; cell organization and biogenesis; development; metabolic process; regulation of biological process; response to stimulus; transport	Pf00996	6.91352	2	53.9027	447	50.5331	5.13525
	A2	Sequence	# PSMs	# Proteins	# Protein Groups	Protein Group Accessions	Modifications	ΔCn	126/129	126/129 Count	126/129 Variability [%]	q-Value	PEP	XCorr	Probability	Charge	MH+ [Da]	ΔM [ppm]	RT [min]	# Missed Cleavages
	High	sPYLYPLYGLGELPQGFAR	2	2	2	27806617;76253900	N-Term(TMT6plex)	0				0	0.000124701	2.98193	0	3	2370.27	0.344515	49.3597	0
	High	iIcILSHPIk	1	1	1	27806617	N-Term(TMT6plex); C3(Carbamidomethyl); K10(TMT6plex)	0	9.71942	1		0.002246	0.037618	1.77124	0	3	1652.05	7.18619	35.3313	0
	High	sEGEVAR	1	1	1	27806617	N-Term(TMT6plex)	0	4.91766	1		0.005213	0.0865425	1.66225	0	2	976.526	-0.149264	8.24639	0
359062419	PREDICTED: sodium/hydrogen exchanger 10 [Bos taurus]	4.89752	0.58	2	1	1	2	transporter activity	membrane	transport	Pf00027; Pf00520; Pf00999	6.89758	2	24.2413	1214	140.403	7.47412
	A2	Sequence	# PSMs	# Proteins	# Protein Groups	Protein Group Accessions	Modifications	ΔCn	126/129	126/129 Count	126/129 Variability [%]	q-Value	PEP	XCorr	Probability	Charge	MH+ [Da]	ΔM [ppm]	RT [min]	# Missed Cleavages
	High	lLQILDk	2	2	1	359062419	N-Term(TMT6plex); K7(TMT6plex)	0	6.89758	2	24.2413	0.001004	0.0193379	2.27863	0	2	1300.86	0.121459	41.0502	0
269784806	UPF0728 protein C10orf53 homolog [Bos taurus]	1.94441	9.68	1	1	1	1					6.88408	1		93	10.4954	4.84326
	A2	Sequence	# PSMs	# Proteins	# Protein Groups	Protein Group Accessions	Modifications	ΔCn	126/129	126/129 Count	126/129 Variability [%]	q-Value	PEP	XCorr	Probability	Charge	MH+ [Da]	ΔM [ppm]	RT [min]	# Missed Cleavages
	High	dLEFGGDGk	1	1	1	269784806	N-Term(TMT6plex); K9(TMT6plex)	0	6.88408	1		0.000503	0.0105359	1.94441	0	2	1395.75	1.87065	28.4662	0
297484444	PREDICTED: membrane cofactor protein [Bos taurus]	30.2164	9.51	2	6	6	15		membrane		Pf00084	6.72728	14	38.3625	452	51.7509	7.79639
	A2	Sequence	# PSMs	# Proteins	# Protein Groups	Protein Group Accessions	Modifications	ΔCn	126/129	126/129 Count	126/129 Variability [%]	q-Value	PEP	XCorr	Probability	Charge	MH+ [Da]	ΔM [ppm]	RT [min]	# Missed Cleavages
	High	gVGAGPTTQQk	3	1	1	297484444	N-Term(TMT6plex); K11(TMT6plex)	0	3.61952	3	3.16246	0	3.1618e-05	3.92189	0	2	1501.87	-0.546535	16.2765	0
	High	lIcIEPNk	3	2	1	297484444	N-Term(TMT6plex); C3(Carbamidomethyl); K8(TMT6plex)	0	7.78854	3	11.0387	0.00022	0.00413543	2.54104	0	2	1444.86	1.06337	30.7577	0
	High	scPDPQVk	3	2	1	297484444	N-Term(TMT6plex); C2(Carbamidomethyl); K8(TMT6plex)	0	7.79569	3	2.71063	0.000263	0.0075084	2.92252	0	2	1388.76	0.572437	17.3064	0
	High	iYcGQPPk	3	2	1	297484444	N-Term(TMT6plex); C3(Carbamidomethyl); K8(TMT6plex)	0	6.66135	3	2.92088	0.000324	0.00967765	1.10203	0	2	1420.8	0.418597	21.8904	0
	High	kGVGAGPTTQQk	2	1	1	297484444	K1(TMT6plex); K12(TMT6plex)	0	2.29121	1		0.001447	0.0239435	2.61403	0	3	1629.97	-0.174392	12.0387	1
	High	hYYPGDR	1	2	1	297484444	N-Term(TMT6plex)	0	4.8163	1		0.001773	0.0271163	2.16303	0	3	1136.57	1.56118	12.7724	0
297492346	PREDICTED: uncharacterized protein LOC617503 [Bos taurus]	10.8682	7.91	1	3	3	6					6.71719	6	18.43	253	26.9396	4.55127
	A2	Sequence	# PSMs	# Proteins	# Protein Groups	Protein Group Accessions	Modifications	ΔCn	126/129	126/129 Count	126/129 Variability [%]	q-Value	PEP	XCorr	Probability	Charge	MH+ [Da]	ΔM [ppm]	RT [min]	# Missed Cleavages
	High	eVQDTESEGk	1	1	1	297492346	N-Term(TMT6plex); K10(TMT6plex)	0	7.98913	1		0	3.73629e-05	2.71395	0	2	1579.83	2.99795	16.7857	0
	High	eVQDTESEGkEEk	3	1	1	297492346	N-Term(TMT6plex); K10(TMT6plex); K13(TMT6plex)	0	6.89355	3	7.00874	0	2.45792e-06	2.51413	0	3	2195.17	0.973017	17.958	1
	High	eVQDTESEGKEEk	1	1	1	297492346	N-Term(TMT6plex); K13(TMT6plex)	0	0.697497	1		0.000189	0.000617515	3.09826	0	3	1966.01	1.75322	14.4947	1
	High	hQDENSk	1	1	1	297492346	N-Term(TMT6plex); K7(TMT6plex)	0	6.54534	1		0.000956	0.0190683	2.54181	0	3	1315.7	1.6559	5.54339	0
297479911	PREDICTED: uncharacterized protein C14orf45 homolog [Bos taurus]	0	1.5	1	1	1	1					6.63167	1		535	62.9553	9.30518
	A2	Sequence	# PSMs	# Proteins	# Protein Groups	Protein Group Accessions	Modifications	ΔCn	126/129	126/129 Count	126/129 Variability [%]	q-Value	PEP	XCorr	Probability	Charge	MH+ [Da]	ΔM [ppm]	RT [min]	# Missed Cleavages
	High	lQQLLQMk	1	1	1	297479911	N-Term(TMT6plex); K8(TMT6plex)	0	6.63167	1		0.002158	0.0346246	1.23372	0	2	1459.9	-5.16581	39.4494	0
329755327	hypothetical protein LOC522230 [Bos taurus]	1.86454	3.48	1	1	1	1	catalytic activity	cytoplasm; membrane; mitochondrion	cell organization and biogenesis; metabolic process	Pf01209; Pf03141; Pf08241; Pf08242; Pf12847	6.58295	1		345	38.5424	5.89697
	A2	Sequence	# PSMs	# Proteins	# Protein Groups	Protein Group Accessions	Modifications	ΔCn	126/129	126/129 Count	126/129 Variability [%]	q-Value	PEP	XCorr	Probability	Charge	MH+ [Da]	ΔM [ppm]	RT [min]	# Missed Cleavages
	High	fFQTDIAENALk	1	1	1	329755327	N-Term(TMT6plex); K12(TMT6plex)	0	6.58295	1		0.000807	0.0156938	1.86454	0	2	1855.02	-7.35219	40.0071	0
94967008	metaxin-1 [Bos taurus]	0	4.42	1	1	1	1		cytoplasm; membrane; mitochondrion	cell organization and biogenesis; transport	Pf10568; Pf11801	6.57769	1		317	35.6512	6.45557
	A2	Sequence	# PSMs	# Proteins	# Protein Groups	Protein Group Accessions	Modifications	ΔCn	126/129	126/129 Count	126/129 Variability [%]	q-Value	PEP	XCorr	Probability	Charge	MH+ [Da]	ΔM [ppm]	RT [min]	# Missed Cleavages
	High	qTPANPETEEEPYR	1	1	1	94967008	N-Term(TMT6plex)	0	6.57769	1		0.000263	0.00756026	1.59564	0	2	1889.9	-4.73037	20.3862	0
77736063	dynactin subunit 2 [Bos taurus]	0	3.47	1	1	1	1	catalytic activity; motor activity	chromosome; cytoplasm; cytoskeleton; membrane; nucleus	cell division; cell organization and biogenesis; cell proliferation; metabolic process	Pf04912	6.5412	1		403	44.2668	5.16064
	A2	Sequence	# PSMs	# Proteins	# Protein Groups	Protein Group Accessions	Modifications	ΔCn	126/129	126/129 Count	126/129 Variability [%]	q-Value	PEP	XCorr	Probability	Charge	MH+ [Da]	ΔM [ppm]	RT [min]	# Missed Cleavages
	High	lLHEVQELTTEVEk	1	1	1	77736063	N-Term(TMT6plex); K14(TMT6plex)	0	6.5412	1		0	0.000146222	1.83456	0	3	2126.22	3.78747	42.905	0
300798339	leucine-rich repeat-containing protein 16A [Bos taurus]	2.28989	1.35	1	1	2	2		cytoplasm; nucleus	cell organization and biogenesis; cellular component movement; metabolic process		6.45474	1		1330	147.273	7.81104
	A2	Sequence	# PSMs	# Proteins	# Protein Groups	Protein Group Accessions	Modifications	ΔCn	126/129	126/129 Count	126/129 Variability [%]	q-Value	PEP	XCorr	Probability	Charge	MH+ [Da]	ΔM [ppm]	RT [min]	# Missed Cleavages
	High	hLNLSk	1	2	2	297480164;300798339	N-Term(TMT6plex); K6(TMT6plex)	0				0.002055	0.0335472	2.28989	0	3	1169.74	1.73084	18.9344	0
	High	lEELVLENAGLR	1	1	1	300798339	N-Term(TMT6plex)	0	6.45474	1		0.004028	0.0664931	1.08928	0	3	1584.92	1.24141	33.969	0
164451463	fascin-3 [Bos taurus]	47.9532	12.25	1	5	5	21	protein binding	cytoplasm; cytoskeleton		Pf06268	6.39134	21	51.3275	498	56.1316	6.85889
	A2	Sequence	# PSMs	# Proteins	# Protein Groups	Protein Group Accessions	Modifications	ΔCn	126/129	126/129 Count	126/129 Variability [%]	q-Value	PEP	XCorr	Probability	Charge	MH+ [Da]	ΔM [ppm]	RT [min]	# Missed Cleavages
	High	yLESDGEDVFcTSR	5	1	1	164451463	N-Term(TMT6plex); C11(Carbamidomethyl)	0	6.75808	5	7.39771	0	1.42713e-06	3.19176	0	2	1906.87	1.52529	33.5387	0
	High	sGTLLADSEDITk	2	1	1	164451463	N-Term(TMT6plex); K13(TMT6plex)	0	12.602	2	14.6656	0	1.57235e-06	3.0823	0	2	1808.01	0.75562	32.1693	0
	High	aVMADGHPVEcETFFR	1	1	1	164451463	N-Term(TMT6plex); C11(Carbamidomethyl)	0	2.85258	1		0	2.33526e-05	2.7728	0	3	2095	0.924327	30.4114	0
	High	SGTLLADSEDITk	3	1	1	164451463	K13(TMT6plex)	0	6.39134	3	16.2707	0	0.000105414	2.48876	0	2	1578.84	0.535846	28.1301	0
	High	aVmADGHPVEcETFFR	1	1	1	164451463	N-Term(TMT6plex); M3(Oxidation); C11(Carbamidomethyl)	0	3.7444	1		0	0.000115621	2.27637	0	3	2110.99	0.00114579	27.2151	0
	High	cPTWVSLTSk	1	1	1	164451463	N-Term(TMT6plex); C1(Carbamidomethyl); K10(TMT6plex)	0	6.51431	1		0.000141	0.000255846	2.26952	0	2	1636.92	2.63962	34.2068	0
	High	nTVTATAk	3	1	1	164451463	N-Term(TMT6plex); K8(TMT6plex)	0	8.05873	3	7.49555	0.000189	0.00187129	2.56344	0	2	1263.77	0.736508	15.3107	0
	High	cPTWVSLTSk	2	1	1	164451463	C1(Carbamidomethyl); K10(TMT6plex)	0	3.90269	2	16.2948	0.000324	0.00929144	1.90917	0	2	1407.75	2.78654	31.4789	0
	High	NTVTATAk	3	1	1	164451463	K8(TMT6plex)	0	3.77262	3	0.0987809	0.002406	0.0406287	1.94679	0	2	1034.61	2.1667	10.6062	0
331028796	glutathione S-transferase, theta 4 [Bos taurus]	4.57207	2.9	1	1	1	2	protein binding				6.3724	2	11.1615	241	28.0574	6.93213
	A2	Sequence	# PSMs	# Proteins	# Protein Groups	Protein Group Accessions	Modifications	ΔCn	126/129	126/129 Count	126/129 Variability [%]	q-Value	PEP	XCorr	Probability	Charge	MH+ [Da]	ΔM [ppm]	RT [min]	# Missed Cleavages
	High	icDLLQk	2	1	1	331028796	N-Term(TMT6plex); C2(Carbamidomethyl); K7(TMT6plex)	0	6.3724	2	11.1615	0.001143	0.0217956	2.06069	0	2	1347.81	2.25321	34.695	0
300795479	oxysterol-binding protein 2 [Bos taurus]	4.42406	2.51	1	2	2	2	protein binding		transport	Pf00169; Pf01237	6.33402	2	16.4377	916	101.824	6.69775
	A2	Sequence	# PSMs	# Proteins	# Protein Groups	Protein Group Accessions	Modifications	ΔCn	126/129	126/129 Count	126/129 Variability [%]	q-Value	PEP	XCorr	Probability	Charge	MH+ [Da]	ΔM [ppm]	RT [min]	# Missed Cleavages
	High	vHLEETIEQLAk	1	1	1	300795479	N-Term(TMT6plex); K12(TMT6plex)	0	5.67347	1		0	8.09741e-05	2.33766	0	3	1868.09	2.34937	36.2777	0
	High	dFLELAETHSR	1	1	1	300795479	N-Term(TMT6plex)	0	7.07146	1		0.000189	0.000789241	2.0864	0	3	1546.81	2.22669	32.1852	0
115495107	NF-kappa-B inhibitor-interacting Ras-like protein 2 [Bos taurus]	0	6.28	1	1	1	2	catalytic activity; nucleotide binding	membrane	cell communication; metabolic process; regulation of biological process; response to stimulus	Pf00071; Pf08477	6.29963	1		191	21.495	8.04541
	A2	Sequence	# PSMs	# Proteins	# Protein Groups	Protein Group Accessions	Modifications	ΔCn	126/129	126/129 Count	126/129 Variability [%]	q-Value	PEP	XCorr	Probability	Charge	MH+ [Da]	ΔM [ppm]	RT [min]	# Missed Cleavages
	High	sLLEPFVYLASk	2	1	1	115495107	N-Term(TMT6plex); K12(TMT6plex)	0	6.29963	1		0.001143	0.0209709	1.04425	0	2	1825.09	0.254779	49.9949	0
149642967	POC1 centriolar protein homolog B [Bos taurus]	12.2074	9.41	1	5	5	8	protein binding	cytoplasm; cytoskeleton	cell organization and biogenesis	Pf00400	6.29554	8	10.2612	478	53.6893	7.37158
	A2	Sequence	# PSMs	# Proteins	# Protein Groups	Protein Group Accessions	Modifications	ΔCn	126/129	126/129 Count	126/129 Variability [%]	q-Value	PEP	XCorr	Probability	Charge	MH+ [Da]	ΔM [ppm]	RT [min]	# Missed Cleavages
	High	lFNAIQQk	2	1	1	149642967	N-Term(TMT6plex); K8(TMT6plex)	0	6.26747	2	2.59734	0.000189	0.000644574	2.4309	0	2	1419.87	-0.316549	31.9614	0
	High	tEDISDLPSESQR	1	1	1	149642967	N-Term(TMT6plex)	0	3.74458	1		0.000189	0.00161778	1.41179	0	2	1705.85	2.23746	24.8785	0
	High	iLDLLEGR	2	1	1	149642967	N-Term(TMT6plex)	0	6.46584	2	5.89639	0.000263	0.00616568	2.09136	0	2	1157.72	7.55781	43.2837	0
	High	lIVScSEDk	2	1	1	149642967	N-Term(TMT6plex); C5(Carbamidomethyl); K9(TMT6plex)	0	7.04791	2	2.97262	0.000263	0.00699	1.87442	0	2	1508.84	1.23067	25.2098	0
	High	fLYSLYR	1	1	1	149642967	N-Term(TMT6plex)	0	5.86035	1		0.007932	0.113036	1.62624	0	2	1190.68	2.60362	38.1392	0
195539521	ras-related protein Rab-14 [Bos taurus]	5.164	8.84	16	1	2	3	catalytic activity; nucleotide binding	cytoplasm; endosome; nucleus	cell communication; development; regulation of biological process; response to stimulus; transport	Pf00009; Pf00025; Pf00071; Pf04670; Pf08477	6.26407	1		215	23.8819	6.21436
	A2	Sequence	# PSMs	# Proteins	# Protein Groups	Protein Group Accessions	Modifications	ΔCn	126/129	126/129 Count	126/129 Variability [%]	q-Value	PEP	XCorr	Probability	Charge	MH+ [Da]	ΔM [ppm]	RT [min]	# Missed Cleavages
	High	dVTYEEAk	1	1	1	195539521	N-Term(TMT6plex); K8(TMT6plex)	0	6.26407	1		0.000189	0.000953876	3.41001	0	2	1412.77	0.702766	21.8064	0
	High	lQIWDTAGQER	2	23	5	155372291;157428086;115495993;297472168;195539521	N-Term(TMT6plex)	0				0.000189	0.00121707	1.75399	0	2	1545.82	-0.328859	32.4456	0
359080326	PREDICTED: uncharacterized protein LOC518774 [Bos taurus]	2.32619	0.43	1	1	1	1		membrane			6.25408	1		2109	232.105	8.44092
	A2	Sequence	# PSMs	# Proteins	# Protein Groups	Protein Group Accessions	Modifications	ΔCn	126/129	126/129 Count	126/129 Variability [%]	q-Value	PEP	XCorr	Probability	Charge	MH+ [Da]	ΔM [ppm]	RT [min]	# Missed Cleavages
	High	lIDTFNVLk	1	1	1	359080326	N-Term(TMT6plex); K9(TMT6plex)	0	6.25408	1		0.000263	0.00723405	2.32619	0	2	1520.95	2.13592	41.8655	0
115495471	translin [Bos taurus]	7.74728	7.02	1	2	2	3	catalytic activity; DNA binding; RNA binding	cytoplasm; nucleus	metabolic process	Pf01997	6.23792	3	20.2711	228	26.1528	6.44287
	A2	Sequence	# PSMs	# Proteins	# Protein Groups	Protein Group Accessions	Modifications	ΔCn	126/129	126/129 Count	126/129 Variability [%]	q-Value	PEP	XCorr	Probability	Charge	MH+ [Da]	ΔM [ppm]	RT [min]	# Missed Cleavages
	High	eTAAAcVEk	2	1	1	115495471	N-Term(TMT6plex); C6(Carbamidomethyl); K9(TMT6plex)	0	6.67469	2	10.059	0	9.55512e-05	2.74855	0	2	1436.78	0.0283415	18.1044	0
	High	eHFGTVk	1	1	1	115495471	N-Term(TMT6plex); K7(TMT6plex)	0	3.17698	1		0.001632	0.025709	2.05996	0	3	1275.75	0.178139	17.3844	0
359066094	PREDICTED: 85 kDa calcium-independent phospholipase A2 [Bos taurus]	5.47051	1.89	5	2	2	2	protein binding	membrane	metabolic process	Pf00023; Pf01734; Pf12796	6.2345	2	12.1675	846	93.9864	7.34229
	A2	Sequence	# PSMs	# Proteins	# Protein Groups	Protein Group Accessions	Modifications	ΔCn	126/129	126/129 Count	126/129 Variability [%]	q-Value	PEP	XCorr	Probability	Charge	MH+ [Da]	ΔM [ppm]	RT [min]	# Missed Cleavages
	High	qPAELHLFR	1	1	1	359066094	N-Term(TMT6plex)	0	6.7657	1		0.000189	0.000558676	2.94615	0	3	1339.78	6.53952	26.7412	0
	High	aLLTLLR	1	5	1	359066094	N-Term(TMT6plex)	0	5.74501	1		0.002246	0.038167	2.52436	0	2	1028.71	2.56702	37.9897	0
359062732	PREDICTED: centrosomal protein of 70 kDa [Bos taurus]	2.60942	1.25	2	1	1	1					6.23254	1		559	65.67	6.26514
	A2	Sequence	# PSMs	# Proteins	# Protein Groups	Protein Group Accessions	Modifications	ΔCn	126/129	126/129 Count	126/129 Variability [%]	q-Value	PEP	XCorr	Probability	Charge	MH+ [Da]	ΔM [ppm]	RT [min]	# Missed Cleavages
	High	dLIIFDk	1	2	1	359062732	N-Term(TMT6plex); K7(TMT6plex)	0	6.23254	1		0.000901	0.0177944	2.60942	0	2	1321.81	-2.80635	38.6567	0
119902848	PREDICTED: disintegrin and metalloproteinase domain-containing protein 20 [Bos taurus]	7.0055	3.78	2	3	3	4	catalytic activity; enzyme regulator activity; metal ion binding; protein binding		metabolic process	Pf00200; Pf01421; Pf01562; Pf08516	6.21617	4	18.5546	741	83.5739	6.55127
	A2	Sequence	# PSMs	# Proteins	# Protein Groups	Protein Group Accessions	Modifications	ΔCn	126/129	126/129 Count	126/129 Variability [%]	q-Value	PEP	XCorr	Probability	Charge	MH+ [Da]	ΔM [ppm]	RT [min]	# Missed Cleavages
	High	gPGGSVDSGPPPDR	2	2	1	119902848	N-Term(TMT6plex)	0	7.03744	2	0.986194	0	0.000139728	2.42876	0	2	1523.76	-0.592923	14.3573	0
	High	gPGGSVDSGPPPDRELGIR	1	2	1	119902848	N-Term(TMT6plex)	0	1.82409	1		0.000263	0.00905596	0.770816	0	3	2092.1	-0.854848	22.8007	1
	High	yAYPGYIcR	1	2	1	119902848	N-Term(TMT6plex); C8(Carbamidomethyl)	0	5.52738	1		0.008078	0.113867	2.16856	0	2	1391.7	2.4461	26.947	0
297487002	PREDICTED: CDGSH iron-sulfur domain-containing protein 3, mitochondrial [Bos taurus]	1.66016	22.05	1	3	3	3				Pf09360	6.21111	3	32.8812	127	14.1604	10.1694
	A2	Sequence	# PSMs	# Proteins	# Protein Groups	Protein Group Accessions	Modifications	ΔCn	126/129	126/129 Count	126/129 Variability [%]	q-Value	PEP	XCorr	Probability	Charge	MH+ [Da]	ΔM [ppm]	RT [min]	# Missed Cleavages
	High	aTQkPPYcDGTHR	1	1	1	297487002	N-Term(TMT6plex); K4(TMT6plex); C8(Carbamidomethyl)	0	5.00394	1		0	2.11541e-05	1.79453	0	4	1989.04	3.08925	14.0971	0
	High	vELVAGk	1	1	1	297487002	N-Term(TMT6plex); K7(TMT6plex)	0	6.21111	1		0.000807	0.0168856	1.66016	0	2	1173.76	0.22034	26.4257	0
	High	TVALcTck	1	1	1	297487002	C5(Carbamidomethyl); C7(Carbamidomethyl); K8(TMT6plex)	0	8.13044	1		0.004774	0.0753686	1.09116	0	2	1181.62	1.83798	16.0039	0
56687500	disintegrin and metalloproteinase domain-containing protein 2 precursor [Bos taurus]	23.6244	7.38	1	5	5	18	catalytic activity; DNA binding; metal ion binding; nucleotide binding; protein binding	chromosome; membrane	metabolic process	Pf00200; Pf00521; Pf01421; Pf01562; Pf08516	6.18401	16	32.2992	745	83.0958	5.42725
	A2	Sequence	# PSMs	# Proteins	# Protein Groups	Protein Group Accessions	Modifications	ΔCn	126/129	126/129 Count	126/129 Variability [%]	q-Value	PEP	XCorr	Probability	Charge	MH+ [Da]	ΔM [ppm]	RT [min]	# Missed Cleavages
	High	dGTVcGESk	5	1	1	56687500	N-Term(TMT6plex); C5(Carbamidomethyl); K9(TMT6plex)	0	6.94406	3	17.4749	0	9.96207e-05	2.82972	0	2	1410.73	1.35378	15.0396	0
	High	vEEGEQcDcGNk	4	1	1	56687500	N-Term(TMT6plex); C7(Carbamidomethyl); C9(Carbamidomethyl); K12(TMT6plex)	0	6.42517	4	26.5488	0	9.03789e-07	2.66042	0	2	1882.87	1.23075	17.1393	0
	High	qcVDSSFLNYDcNPEk	3	1	1	56687500	N-Term(TMT6plex); C2(Carbamidomethyl); C12(Carbamidomethyl); K16(TMT6plex)	0	6.12442	3	1.59312	0	0.000215027	1.69473	0	3	2434.15	1.4369	33.6069	0
	High	VEEGEQcDcGNk	2	1	1	56687500	C7(Carbamidomethyl); C9(Carbamidomethyl); K12(TMT6plex)	0	2.70746	2	6.39561	0.00022	0.0019546	2.14231	0	2	1653.71	0.422424	10.8661	0
	High	cNNQGVcNNk	1	1	1	56687500	C1(Carbamidomethyl); C7(Carbamidomethyl); K10(TMT6plex)	0	3.67385	1		0.000616	0.0124119	2.03622	0	2	1436.66	1.97714	7.71607	0
	High	DGTVcGESk	2	1	1	56687500	C5(Carbamidomethyl); K9(TMT6plex)	0	4.19977	2	85.1391	0.00325	0.0547219	1.01539	0	2	1181.57	3.5523	11.9793	0
	High	sAVcGNGkVEEGEQcDcGNk	1	1	1	56687500	N-Term(TMT6plex); C4(Carbamidomethyl); K8(TMT6plex); C15(Carbamidomethyl); C17(Carbamidomethyl); K20(TMT6plex)	0	6.97898	1		0.005006	0.077962	1.23759	0	3	2885.36	-7.10321	20.5206	1
158519839	izumo sperm-egg fusion protein 2 [Bos taurus]	4.59856	3.93	1	1	1	2			metabolic process; regulation of biological process	Pf01352	6.16164	2	7.60753	229	26.4626	8.67529
	A2	Sequence	# PSMs	# Proteins	# Protein Groups	Protein Group Accessions	Modifications	ΔCn	126/129	126/129 Count	126/129 Variability [%]	q-Value	PEP	XCorr	Probability	Charge	MH+ [Da]	ΔM [ppm]	RT [min]	# Missed Cleavages
	High	lDLVASFVk	2	1	1	158519839	N-Term(TMT6plex); K9(TMT6plex)	0	6.16164	2	7.60753	0	0.0001546	2.3309	0	2	1449.91	-0.284747	45.0404	0
359067230	PREDICTED: cyclin-I2 [Bos taurus]	0	4.88	1	1	1	2		membrane		Pf00134	6.13687	1		328	37.0407	9.64209
	A2	Sequence	# PSMs	# Proteins	# Protein Groups	Protein Group Accessions	Modifications	ΔCn	126/129	126/129 Count	126/129 Variability [%]	q-Value	PEP	XCorr	Probability	Charge	MH+ [Da]	ΔM [ppm]	RT [min]	# Missed Cleavages
	High	lATKVNEEEELIPRIk	2	1	1	359067230	N-Term(TMT6plex); K16(TMT6plex)	0	6.13687	1		0.00325	0.0550645	1.52795	0	4	2340.39	1.84103	36.7608	2
94966795	acyl carrier protein, mitochondrial precursor [Bos taurus]	14.3406	15.38	1	3	3	22	catalytic activity	cytoplasm; membrane; mitochondrion; organelle lumen	metabolic process; transport	Pf00550	6.12933	22	42.102	156	17.3911	5.07178
	A2	Sequence	# PSMs	# Proteins	# Protein Groups	Protein Group Accessions	Modifications	ΔCn	126/129	126/129 Count	126/129 Variability [%]	q-Value	PEP	XCorr	Probability	Charge	MH+ [Da]	ΔM [ppm]	RT [min]	# Missed Cleavages
	High	lmcPQEIVDYIADkk	6	1	1	94966795	N-Term(TMT6plex); M2(Oxidation); C3(Carbamidomethyl); K14(TMT6plex); K15(TMT6plex)	0	7.09956	6	25.7552	0	3.16916e-05	2.7273	0	3	2526.39	1.25958	43.0151	1
	High	lMcPQEIVDYIADkk	9	1	1	94966795	N-Term(TMT6plex); C3(Carbamidomethyl); K14(TMT6plex); K15(TMT6plex)	0	5.51868	9	26.2764	0	6.42779e-05	1.77522	0	4	2510.4	1.64366	48.1301	1
	High	lYDkIDPEk	3	1	1	94966795	N-Term(TMT6plex); K4(TMT6plex); K9(TMT6plex)	0	9.1499	3	34.4452	0.000189	0.000496149	2.09056	0	2	1808.08	0.816143	28.5294	1
	High	LMcPQEIVDYIADkk	1	1	1	94966795	C3(Carbamidomethyl); K14(TMT6plex); K15(TMT6plex)	0	3.45885	1		0.000189	0.00167093	1.99796	0	3	2281.24	2.25554	45.1088	1
	High	lMcPQEIVDYIADk	1	1	1	94966795	N-Term(TMT6plex); C3(Carbamidomethyl); K14(TMT6plex)	0	5.77877	1		0.001143	0.0218268	1.32105	0	3	2153.13	-1.74927	50.5924	0
	High	LYDkIDPEk	2	1	1	94966795	K4(TMT6plex); K9(TMT6plex)	0	3.50967	2	17.3731	0.00192	0.0300884	1.4199	0	3	1578.91	-0.679014	23.0305	1
300797869	testis-specific serine/threonine-protein kinase 4 [Bos taurus]	11.4433	8.59	1	4	4	6	catalytic activity; nucleotide binding		metabolic process; regulation of biological process	Pf00069; Pf07714	6.09724	6	50.9142	326	37.2502	8.74854
	A2	Sequence	# PSMs	# Proteins	# Protein Groups	Protein Group Accessions	Modifications	ΔCn	126/129	126/129 Count	126/129 Variability [%]	q-Value	PEP	XCorr	Probability	Charge	MH+ [Da]	ΔM [ppm]	RT [min]	# Missed Cleavages
	High	fQPEQPTHEIR	2	1	1	300797869	N-Term(TMT6plex)	0	3.62166	2	25.4629	0.000189	0.000805835	2.39858	0	3	1610.85	-0.0902009	19.5096	0
	High	aSEDYLNk	1	1	1	300797869	N-Term(TMT6plex); K8(TMT6plex)	0	4.83463	1		0.000189	0.000592453	2.09042	0	2	1397.77	-0.311774	23.5428	0
	High	lENLLLDk	2	1	1	300797869	N-Term(TMT6plex); K8(TMT6plex)	0	8.65438	2	17.6597	0.00022	0.00267179	2.08736	0	2	1415.89	-0.903535	40.0239	0
	High	lENLLLDkR	1	1	1	300797869	N-Term(TMT6plex); K8(TMT6plex)	0	8.1959	1		0.004811	0.0758281	1.70284	0	3	1571.99	0.507446	34.415	1
114051215	phosphatidylinositol transfer protein alpha isoform [Bos taurus]	3.7476	5.56	2	2	2	2		cytoplasm	transport	Pf02121	6.09483	2	16.9465	270	31.8291	6.55127
	A2	Sequence	# PSMs	# Proteins	# Protein Groups	Protein Group Accessions	Modifications	ΔCn	126/129	126/129 Count	126/129 Variability [%]	q-Value	PEP	XCorr	Probability	Charge	MH+ [Da]	ΔM [ppm]	RT [min]	# Missed Cleavages
	High	qLFcWLDk	1	2	1	114051215	N-Term(TMT6plex); C4(Carbamidomethyl); K8(TMT6plex)	0	5.44091	1		0.000616	0.0119433	1.66029	0	2	1567.87	0.490002	43.894	0
	High	vENFIHk	1	1	1	114051215	N-Term(TMT6plex); K7(TMT6plex)	0	6.82734	1		0.003617	0.0589273	2.08731	0	3	1344.81	1.06244	26.4378	0
164448608	indian hedgehog protein [Bos taurus]	0	2.91	1	1	1	1	catalytic activity; metal ion binding; protein binding	extracellular; membrane	cell communication; cell differentiation; cell organization and biogenesis; cell proliferation; development; metabolic process; regulation of biological process; reproduction; response to stimulus	Pf01079; Pf01085; Pf05203	6.07549	1		309	33.7361	6.96143
	A2	Sequence	# PSMs	# Proteins	# Protein Groups	Protein Group Accessions	Modifications	ΔCn	126/129	126/129 Count	126/129 Variability [%]	q-Value	PEP	XCorr	Probability	Charge	MH+ [Da]	ΔM [ppm]	RT [min]	# Missed Cleavages
	High	aVDITTSDR	1	1	1	164448608	N-Term(TMT6plex)	0	6.07549	1		0.008176	0.11461	0.987993	0	2	1206.65	1.38668	19.1266	0
77736449	ATP-dependent RNA helicase DDX39A [Bos taurus]	0	2.34	2	1	1	1	catalytic activity; nucleotide binding	cytoplasm; nucleus	metabolic process; transport	Pf00270; Pf00271	6.07499	1		427	49.112	5.68115
	A2	Sequence	# PSMs	# Proteins	# Protein Groups	Protein Group Accessions	Modifications	ΔCn	126/129	126/129 Count	126/129 Variability [%]	q-Value	PEP	XCorr	Probability	Charge	MH+ [Da]	ΔM [ppm]	RT [min]	# Missed Cleavages
	High	dFLLkPELLR	1	2	1	77736449	N-Term(TMT6plex); K5(TMT6plex)	0	6.07499	1		0	0.000209739	1.74395	0	3	1702.08	5.4455	38.2022	0
157151718	NADH-cytochrome b5 reductase 3 [Bos taurus]	2.8217	3.99	1	1	1	1	catalytic activity	cytoplasm; endoplasmic reticulum; membrane; mitochondrion	metabolic process	Pf00175; Pf00970	6.071	1		301	34.0997	7.28369
	A2	Sequence	# PSMs	# Proteins	# Protein Groups	Protein Group Accessions	Modifications	ΔCn	126/129	126/129 Count	126/129 Variability [%]	q-Value	PEP	XCorr	Probability	Charge	MH+ [Da]	ΔM [ppm]	RT [min]	# Missed Cleavages
	High	dILLRPELEELR	1	1	1	157151718	N-Term(TMT6plex)	0	6.071	1		0	4.09066e-06	2.8217	0	3	1725.02	5.98836	35.342	0
115496996	protein phosphatase methylesterase 1 [Bos taurus]	4.05827	2.37	1	1	1	2	catalytic activity; protein binding	cytoplasm; endoplasmic reticulum; membrane	metabolic process; transport	Pf00561; Pf07819; Pf12695; Pf12697	6.05858	2	12.8613	380	41.6829	5.97314
	A2	Sequence	# PSMs	# Proteins	# Protein Groups	Protein Group Accessions	Modifications	ΔCn	126/129	126/129 Count	126/129 Variability [%]	q-Value	PEP	XCorr	Probability	Charge	MH+ [Da]	ΔM [ppm]	RT [min]	# Missed Cleavages
	High	lLLLAGVDR	2	1	1	115496996	N-Term(TMT6plex)	0	6.05858	2	12.8613	0.00022	0.00323651	1.99282	0	2	1198.78	4.08069	38.9523	0
28603756	transforming protein RhoA precursor [Bos taurus]	2.79442	18.13	2	3	3	3	catalytic activity; nucleotide binding; protein binding	cytoplasm; cytoskeleton; cytosol; membrane; mitochondrion; nucleus	cell communication; cell death; cell differentiation; cell division; cell organization and biogenesis; cell proliferation; cellular component movement; development; metabolic process; regulation of biological process; response to stimulus	Pf00025; Pf00071; Pf08477	6.05643	3	2.67041	193	21.7541	6.1001
	A2	Sequence	# PSMs	# Proteins	# Protein Groups	Protein Group Accessions	Modifications	ΔCn	126/129	126/129 Count	126/129 Variability [%]	q-Value	PEP	XCorr	Probability	Charge	MH+ [Da]	ΔM [ppm]	RT [min]	# Missed Cleavages
	High	lVIVGDGAcGk	1	2	1	28603756	N-Term(TMT6plex); C9(Carbamidomethyl); K11(TMT6plex)	0	6.05643	1		0	3.10475e-05	2.79442	0	2	1546.9	0.0583941	29.9564	0
	High	hFcPNVPIILVGNk	1	2	1	28603756	N-Term(TMT6plex); C3(Carbamidomethyl); K14(TMT6plex)	0	5.94834	1		0.000189	0.00060777	1.97945	0	3	2066.21	3.78216	35.5005	0
	High	qEPVkPEEGR	1	1	1	28603756	N-Term(TMT6plex); K5(TMT6plex)	0	6.23447	1		0.00022	0.00376416	1.82625	0	3	1626.92	-0.263424	14.3468	0
41386727	glucosidase 2 subunit beta [Bos taurus]	1.63038	2.25	1	1	1	1	catalytic activity; metal ion binding; protein binding; RNA binding	cytoplasm; endoplasmic reticulum	cell differentiation; cell organization and biogenesis; development; metabolic process; regulation of biological process	Pf07915; Pf12999	6.05502	1		533	60.1131	4.44971
	A2	Sequence	# PSMs	# Proteins	# Protein Groups	Protein Group Accessions	Modifications	ΔCn	126/129	126/129 Count	126/129 Variability [%]	q-Value	PEP	XCorr	Probability	Charge	MH+ [Da]	ΔM [ppm]	RT [min]	# Missed Cleavages
	High	eTVVTSTTEPSR	1	1	1	41386727	N-Term(TMT6plex)	0	6.05502	1		0.000263	0.00744737	1.63038	0	2	1535.81	-1.13511	17.5943	0
78369370	bisphosphoglycerate mutase [Bos taurus]	1.8817	3.09	1	1	1	1	catalytic activity		metabolic process	Pf00300	6.04633	1		259	30.0425	6.44287
	A2	Sequence	# PSMs	# Proteins	# Protein Groups	Protein Group Accessions	Modifications	ΔCn	126/129	126/129 Count	126/129 Variability [%]	q-Value	PEP	XCorr	Probability	Charge	MH+ [Da]	ΔM [ppm]	RT [min]	# Missed Cleavages
	High	fcSWVDQk	1	1	1	78369370	N-Term(TMT6plex); C2(Carbamidomethyl); K8(TMT6plex)	0	6.04633	1		0.00266	0.0442938	1.8817	0	2	1527.8	-0.254874	33.7016	0
27807129	thioredoxin reductase 1, cytoplasmic [Bos taurus]	2.35001	2	1	1	1	1	antioxidant activity; catalytic activity; nucleotide binding	cytoplasm	cellular homeostasis; metabolic process; regulation of biological process	Pf00070; Pf02852; Pf07992	5.99464	1		499	54.7368	6.46826
	A2	Sequence	# PSMs	# Proteins	# Protein Groups	Protein Group Accessions	Modifications	ΔCn	126/129	126/129 Count	126/129 Variability [%]	q-Value	PEP	XCorr	Probability	Charge	MH+ [Da]	ΔM [ppm]	RT [min]	# Missed Cleavages
	High	fLIATGERPR	1	1	1	27807129	N-Term(TMT6plex)	0	5.99464	1		0.000189	0.00169804	2.35001	0	3	1388.83	3.26532	24.7847	0
84000419	coiled-coil domain-containing protein 116 [Bos taurus]	6.552	7.97	1	2	2	3					5.98488	2	6.24394	364	40.2821	7.63525
	A2	Sequence	# PSMs	# Proteins	# Protein Groups	Protein Group Accessions	Modifications	ΔCn	126/129	126/129 Count	126/129 Variability [%]	q-Value	PEP	XCorr	Probability	Charge	MH+ [Da]	ΔM [ppm]	RT [min]	# Missed Cleavages
	High	TEAGVPLVEVQDPVEVPR	1	1	1	84000419		0				0	2.34463e-05	2.65965	0	2	1934.02	0.923759	34.7433	0
	High	tEAGVPLVEVQDPVEVPR	1	1	1	84000419	N-Term(TMT6plex)	0	5.7383	1		0	8.32085e-06	2.06086	0	2	2163.18	-0.513709	36.6371	0
	High	dSDLGSQGLGR	1	1	1	84000419	N-Term(TMT6plex)	0	6.24206	1		0.006493	0.0976188	1.83149	0	2	1333.69	-1.75233	19.8256	0
27806105	prostaglandin E synthase [Bos taurus]	1.68568	11.11	1	2	2	4	catalytic activity	cytoplasm; membrane; nucleus	cell proliferation; metabolic process; regulation of biological process	Pf01124	5.98208	1		153	17.286	9.49561
	A2	Sequence	# PSMs	# Proteins	# Protein Groups	Protein Group Accessions	Modifications	ΔCn	126/129	126/129 Count	126/129 Variability [%]	q-Value	PEP	XCorr	Probability	Charge	MH+ [Da]	ΔM [ppm]	RT [min]	# Missed Cleavages
	High	NDPDVER	3	1	1	27806105		0				0.00238	0.0394692	0.783614	0	2	844.381	1.13629	4.09042	0
	High	aFANPEDAQR	1	1	1	27806105	N-Term(TMT6plex)	0	5.98208	1		0.002406	0.040283	1.68568	0	2	1347.69	5.68344	19.3285	0
60101828	cytochrome c oxidase subunit II [Bos taurus]	20.9659	19.38	1	4	4	13	catalytic activity; metal ion binding; transporter activity	cytoplasm; membrane; mitochondrion	metabolic process; transport	Pf00116; Pf02790	5.97716	7	38.0472	227	26.0041	4.89404
	A2	Sequence	# PSMs	# Proteins	# Protein Groups	Protein Group Accessions	Modifications	ΔCn	126/129	126/129 Count	126/129 Variability [%]	q-Value	PEP	XCorr	Probability	Charge	MH+ [Da]	ΔM [ppm]	RT [min]	# Missed Cleavages
	High	mLVSSEDVLHSWAVPSLGLk	3	1	1	60101828	N-Term(TMT6plex); K20(TMT6plex)	0	2.63148	3	32.219	0	1.62748e-05	3.14744	0	3	2626.48	6.18726	48.1978	0
	High	vVLPMEMTIR	2	1	1	60101828	N-Term(TMT6plex)	0	7.44148	2	4.28326	0.001678	0.0262764	2.67717	0	2	1417.81	-2.81487	38.4758	0
	High	lLEVDNR	2	1	1	60101828	N-Term(TMT6plex)	0	6.40301	2	10.2303	0.001813	0.0273909	2.19439	0	2	1087.63	-1.14656	24.4482	0
	High	TDAIPGR	5	1	1	60101828		0				0.003727	0.0617898	1.46528	0	2	729.389	0.590351	8.35264	0
	High	LLEVDNR	1	1	1	60101828		0				0.008798	0.120856	1.27957	0	2	858.468	0.074408	12.8295	0
116004341	IQ domain-containing protein F5 [Bos taurus]	11.4167	24.16	1	4	4	9	protein binding				5.95532	8	8.48233	149	18.0388	10.8872
	A2	Sequence	# PSMs	# Proteins	# Protein Groups	Protein Group Accessions	Modifications	ΔCn	126/129	126/129 Count	126/129 Variability [%]	q-Value	PEP	XCorr	Probability	Charge	MH+ [Da]	ΔM [ppm]	RT [min]	# Missed Cleavages
	High	gFIQGHYDLk	2	1	1	116004341	N-Term(TMT6plex); K10(TMT6plex)	0	5.95496	2	8.48233	0.000189	0.000706262	2.89853	0	3	1635.93	0.225183	28.0732	0
	High	vALDAFAR	2	1	1	116004341	N-Term(TMT6plex)	0	6.48351	2	14.686	0.000189	0.00162845	1.86352	0	2	1091.64	-0.18006	30.8372	0
	High	vQQcIPLPIkE	1	1	1	116004341	N-Term(TMT6plex); C4(Carbamidomethyl); K10(TMT6plex)	0	4.4817	1		0.000263	0.00810904	1.4359	0	3	1783.06	0.896541	35.2138	1
	High	qEWAVVk	2	1	1	116004341	N-Term(TMT6plex); K7(TMT6plex)	0	6.13301	2	2.35038	0.000324	0.00950426	2.14225	0	2	1317.79	0.743425	27.7724	0
	High	VALDAFAR	1	1	1	116004341		0				0.003617	0.0582666	1.39581	0	2	862.478	-0.335618	21.9286	0
	High	VQQcIPLPIkE	1	1	1	116004341	C4(Carbamidomethyl); K10(TMT6plex)	0	3.73718	1		0.00737	0.10694	1.40956	0	2	1553.89	0.820511	30.6296	1
154152135	glycerol-3-phosphate dehydrogenase 1-like protein [Bos taurus]	2.01359	5.13	2	2	2	2	catalytic activity; nucleotide binding; protein binding	cytoplasm; membrane	cell communication; metabolic process; regulation of biological process; response to stimulus; transport	Pf01210; Pf07479	5.94541	2	60.9256	351	38.2139	6.53662
	A2	Sequence	# PSMs	# Proteins	# Protein Groups	Protein Group Accessions	Modifications	ΔCn	126/129	126/129 Count	126/129 Variability [%]	q-Value	PEP	XCorr	Probability	Charge	MH+ [Da]	ΔM [ppm]	RT [min]	# Missed Cleavages
	High	fcETTIGSk	1	2	1	154152135	N-Term(TMT6plex); C2(Carbamidomethyl); K9(TMT6plex)	0	8.68489	1		0.00022	0.00192727	2.01359	0	2	1500.81	-1.05689	26.1831	0
	High	eLLQTPNFR	1	1	1	154152135	N-Term(TMT6plex)	0	4.07004	1		0.007036	0.105643	1.47154	0	2	1346.76	-0.653969	30.7824	0
115496614	protein-tyrosine phosphatase mitochondrial 1 [Bos taurus]	1.98596	2.96	1	1	1	1	catalytic activity	cytoplasm; mitochondrion	metabolic process	Pf00782	5.94019	1		270	29.2442	9.71533
	A2	Sequence	# PSMs	# Proteins	# Protein Groups	Protein Group Accessions	Modifications	ΔCn	126/129	126/129 Count	126/129 Variability [%]	q-Value	PEP	XCorr	Probability	Charge	MH+ [Da]	ΔM [ppm]	RT [min]	# Missed Cleavages
	High	vTTAGAAk	1	1	1	115496614	N-Term(TMT6plex); K8(TMT6plex)	0	5.94019	1		0.001959	0.0323597	1.98596	0	2	1176.74	0.304233	15.1157	0
149642993	tetratricopeptide repeat protein 29 [Bos taurus]	1.62322	5.27	1	2	2	3	protein binding				5.88646	2	26.5358	474	54.4462	6.27783
	A2	Sequence	# PSMs	# Proteins	# Protein Groups	Protein Group Accessions	Modifications	ΔCn	126/129	126/129 Count	126/129 Variability [%]	q-Value	PEP	XCorr	Probability	Charge	MH+ [Da]	ΔM [ppm]	RT [min]	# Missed Cleavages
	High	vLNLLAcESLLR	1	1	1	149642993	N-Term(TMT6plex); C7(Carbamidomethyl)	0	4.93676	1		0.000189	0.00152661	1.46359	0	2	1629.96	1.18779	45.759	0
	High	sDITPDPTSGESR	2	1	1	149642993	N-Term(TMT6plex)	0	7.01886	1		0.000665	0.0126131	1.30566	0	2	1590.78	1.46307	19.2917	0
297477920	PREDICTED: protein FAM205A [Bos taurus]	15.4374	3.83	1	4	4	13		membrane			5.8794	11	5.60269	1332	147.933	7.76709
	A2	Sequence	# PSMs	# Proteins	# Protein Groups	Protein Group Accessions	Modifications	ΔCn	126/129	126/129 Count	126/129 Variability [%]	q-Value	PEP	XCorr	Probability	Charge	MH+ [Da]	ΔM [ppm]	RT [min]	# Missed Cleavages
	High	sQGWLPQEGNVR	4	1	1	297477920	N-Term(TMT6plex)	0	5.05778	4	25.7216	0	1.2984e-05	3.00001	0	2	1599.85	0.858385	26.865	0
	High	qGFQVLEGPSGTEEPR	2	1	1	297477920	N-Term(TMT6plex)	0	4.89515	2	44.924	0	0.0002346	2.01655	0	2	1960	-0.965463	30.3673	0
	High	SQGWLPQEGNVR	2	1	1	297477920		0				0.000189	0.000678135	1.95882	0	2	1370.68	1.78017	24.1408	0
	High	dLSLPSATLTVSQk	4	1	1	297477920	N-Term(TMT6plex); K14(TMT6plex)	0	5.90089	4	1.76105	0.00022	0.00528624	2.35975	0	3	1918.13	2.04614	35.9797	0
	High	lWELLSVMR	1	1	1	297477920	N-Term(TMT6plex)	0	5.8794	1		0.001897	0.0290574	1.37924	0	2	1375.8	0.318056	52.4685	0
77735913	archaemetzincin-2 [Bos taurus]	4.76529	5.74	2	2	2	2	catalytic activity; metal ion binding		metabolic process	Pf01421; Pf07998	5.87692	2	44.5785	331	37.9325	8.5874
	A2	Sequence	# PSMs	# Proteins	# Protein Groups	Protein Group Accessions	Modifications	ΔCn	126/129	126/129 Count	126/129 Variability [%]	q-Value	PEP	XCorr	Probability	Charge	MH+ [Da]	ΔM [ppm]	RT [min]	# Missed Cleavages
	High	sISEEYLk	1	1	1	77735913	N-Term(TMT6plex); K8(TMT6plex)	0	4.40999	1		0.000141	0.000259577	2.6429	0	2	1426.82	2.1306	27.7222	0
	High	rPLDLcPIcLR	1	2	1	77735913	N-Term(TMT6plex); C6(Carbamidomethyl); C9(Carbamidomethyl)	0	7.8318	1		0.000141	0.000448816	2.12239	0	3	1641.91	0.129054	31.2375	0
157427996	methylglutaconyl-CoA hydratase, mitochondrial [Bos taurus]	6.88945	9.94	2	2	2	3	catalytic activity		metabolic process	Pf00378	5.86778	3	2.67492	161	17.7424	10.0522
	A2	Sequence	# PSMs	# Proteins	# Protein Groups	Protein Group Accessions	Modifications	ΔCn	126/129	126/129 Count	126/129 Variability [%]	q-Value	PEP	XCorr	Probability	Charge	MH+ [Da]	ΔM [ppm]	RT [min]	# Missed Cleavages
	High	yLEEENR	2	2	1	157427996	N-Term(TMT6plex)	0	5.92094	2	1.33728	0.000263	0.00802731	2.62019	0	2	1181.6	-0.0949438	17.3205	0
	High	gIVVLGINR	1	1	1	157427996	N-Term(TMT6plex)	0	4.25013	1		0.000263	0.00630079	1.64752	0	2	1169.76	-1.19222	30.4376	0
297489047	PREDICTED: runt-related transcription factor 2 isoform 2 [Bos taurus]	2.58451	1.41	2	1	1	1	DNA binding		metabolic process; regulation of biological process	Pf00853; Pf08504	5.84188	1		496	53.8854	9.26123
	A2	Sequence	# PSMs	# Proteins	# Protein Groups	Protein Group Accessions	Modifications	ΔCn	126/129	126/129 Count	126/129 Variability [%]	q-Value	PEP	XCorr	Probability	Charge	MH+ [Da]	ΔM [ppm]	RT [min]	# Missed Cleavages
	High	iPHPSmR	1	2	1	297489047	N-Term(TMT6plex); M6(Oxidation)	0	5.84188	1		0.001897	0.02891	2.58451	0	3	1082.6	-2.60756	19.6549	0
158519809	synaptophysin-like protein 1 [Bos taurus]	1.7092	6.32	1	1	1	4	transporter activity	cytoplasm; membrane	transport		5.83167	2	6.1202	174	19.4637	8.35303
	A2	Sequence	# PSMs	# Proteins	# Protein Groups	Protein Group Accessions	Modifications	ΔCn	126/129	126/129 Count	126/129 Variability [%]	q-Value	PEP	XCorr	Probability	Charge	MH+ [Da]	ΔM [ppm]	RT [min]	# Missed Cleavages
	High	TITAAFGYPFR	2	1	1	158519809		0				0.000807	0.0162394	1.21422	0	2	1243.65	1.46344	35.3337	0
	High	tITAAFGYPFR	2	1	1	158519809	N-Term(TMT6plex)	0	5.83167	2	6.1202	0.000901	0.0173844	1.50113	0	2	1472.81	1.75467	39.3241	0
300796553	zinc finger MYND domain-containing protein 12 [Bos taurus]	4.06931	2.46	1	1	1	2	metal ion binding; protein binding			Pf01753	5.82144	2	8.17701	366	41.7084	7.15186
	A2	Sequence	# PSMs	# Proteins	# Protein Groups	Protein Group Accessions	Modifications	ΔCn	126/129	126/129 Count	126/129 Variability [%]	q-Value	PEP	XCorr	Probability	Charge	MH+ [Da]	ΔM [ppm]	RT [min]	# Missed Cleavages
	High	icQLLIPLR	2	1	1	300796553	N-Term(TMT6plex); C2(Carbamidomethyl)	0	5.82144	2	8.17701	0.000189	0.00155031	2.08466	0	2	1354.84	-0.331921	40.3248	0
358419380	PREDICTED: LETM1 domain-containing protein LETM2, mitochondrial [Bos taurus]	5.04039	4.9	2	1	2	2		membrane		Pf07766	5.81868	1		449	50.9218	9.33447
	A2	Sequence	# PSMs	# Proteins	# Protein Groups	Protein Group Accessions	Modifications	ΔCn	126/129	126/129 Count	126/129 Variability [%]	q-Value	PEP	XCorr	Probability	Charge	MH+ [Da]	ΔM [ppm]	RT [min]	# Missed Cleavages
	High	lLELQSFGTNNLLR	1	2	1	358419380	N-Term(TMT6plex)	0				0.000616	0.0115561	2.43524	0	2	1847.06	1.91776	44.5556	0
	High	aDDEVIAk	1	2	1	358419380	N-Term(TMT6plex); K8(TMT6plex)	0	5.81868	1		0.00192	0.0319702	2.60515	0	2	1318.76	-0.197929	22.5986	0
148230925	nucleoporin p58/p45 [Bos taurus]	0	1.37	1	1	1	1		membrane; nucleus	transport		5.81667	1		586	59.2668	9.34912
	A2	Sequence	# PSMs	# Proteins	# Protein Groups	Protein Group Accessions	Modifications	ΔCn	126/129	126/129 Count	126/129 Variability [%]	q-Value	PEP	XCorr	Probability	Charge	MH+ [Da]	ΔM [ppm]	RT [min]	# Missed Cleavages
	High	iETAQELk	1	1	1	148230925	N-Term(TMT6plex); K8(TMT6plex)	0	5.81667	1		0.00668	0.0996594	1.57583	0	2	1389.84	1.12701	25.2163	0
28849953	seminal plasma protein BSP-30 kDa precursor [Bos taurus]	7.45275	6.56	1	1	1	4		extracellular	reproduction	Pf00040	5.79386	4	9.39563	183	21.2552	6.01123
	A2	Sequence	# PSMs	# Proteins	# Protein Groups	Protein Group Accessions	Modifications	ΔCn	126/129	126/129 Count	126/129 Variability [%]	q-Value	PEP	XCorr	Probability	Charge	MH+ [Da]	ΔM [ppm]	RT [min]	# Missed Cleavages
	High	dEPEcVFPFIYR	4	1	1	28849953	N-Term(TMT6plex); C5(Carbamidomethyl)	0	5.79386	4	9.39563	0.00022	0.00443671	2.04156	0	2	1800.88	-1.91305	42.7044	0
329663299	REST corepressor 2 [Bos taurus]	3.3828	1.34	1	1	1	2	DNA binding	nucleus	metabolic process; regulation of biological process	Pf00249; Pf01448	5.79165	2	8.14248	523	57.7437	9.01221
	A2	Sequence	# PSMs	# Proteins	# Protein Groups	Protein Group Accessions	Modifications	ΔCn	126/129	126/129 Count	126/129 Variability [%]	q-Value	PEP	XCorr	Probability	Charge	MH+ [Da]	ΔM [ppm]	RT [min]	# Missed Cleavages
	High	lIPSLVk	2	1	1	329663299	N-Term(TMT6plex); K7(TMT6plex)	0	5.79165	2	8.14248	0.001143	0.0223328	1.60662	0	2	1227.84	-1.04595	34.6338	0
77736317	glycerophosphodiester phosphodiesterase 1 [Bos taurus]	7.47711	7.55	1	2	2	3	catalytic activity; metal ion binding	cytoplasm; membrane	metabolic process	Pf03009	5.77793	3	11.9985	331	37.6291	6.84424
	A2	Sequence	# PSMs	# Proteins	# Protein Groups	Protein Group Accessions	Modifications	ΔCn	126/129	126/129 Count	126/129 Variability [%]	q-Value	PEP	XCorr	Probability	Charge	MH+ [Da]	ΔM [ppm]	RT [min]	# Missed Cleavages
	High	gGSHDAPENTLAAIR	1	1	1	77736317	N-Term(TMT6plex)	0	3.0009	1		0	4.99352e-05	3.03767	0	3	1737.91	-0.647728	20.3211	0
	High	lcDLTFEQIR	2	1	1	77736317	N-Term(TMT6plex); C2(Carbamidomethyl)	0	6.01565	2	5.98316	0	0.000101538	2.23135	0	2	1523.81	2.8972	36.9157	0
149642805	spermatogenesis-associated protein 7 [Bos taurus]	4.43326	4.84	1	3	3	3					5.7761	3	24.0782	516	58.1534	8.67529
	A2	Sequence	# PSMs	# Proteins	# Protein Groups	Protein Group Accessions	Modifications	ΔCn	126/129	126/129 Count	126/129 Variability [%]	q-Value	PEP	XCorr	Probability	Charge	MH+ [Da]	ΔM [ppm]	RT [min]	# Missed Cleavages
	High	sDFETVEIk	1	1	1	149642805	N-Term(TMT6plex); K9(TMT6plex)	0	6.87863	1		0.000189	0.00161197	2.33728	0	2	1525.85	1.70803	31.0254	0
	High	fQLVISk	1	1	1	149642805	N-Term(TMT6plex); K7(TMT6plex)	0	4.92146	1		0.001004	0.0198344	2.09598	0	2	1292.84	2.36888	35.4722	0
	High	aPSGDLLDk	1	1	1	149642805	N-Term(TMT6plex); K9(TMT6plex)	0	5.7761	1		0.004896	0.0761456	1.28444	0	2	1373.8	-0.518979	27.8606	0
297492331	PREDICTED: kita-kyushu lung cancer antigen 1 homolog [Bos taurus]	10.9795	24.17	1	3	3	6					5.75622	6	10.5505	120	13.6292	10.1987
	A2	Sequence	# PSMs	# Proteins	# Protein Groups	Protein Group Accessions	Modifications	ΔCn	126/129	126/129 Count	126/129 Variability [%]	q-Value	PEP	XCorr	Probability	Charge	MH+ [Da]	ΔM [ppm]	RT [min]	# Missed Cleavages
	High	lAELEQFLVTk	4	1	1	297492331	N-Term(TMT6plex); K11(TMT6plex)	0	5.51911	4	10.5505	0	0.000235227	2.21207	0	2	1749.06	0.986644	50.1897	0
	High	sSSSTQSTk	1	1	1	297492331	N-Term(TMT6plex); K9(TMT6plex)	0	8.5476	1		0.000141	0.000263047	1.96823	0	2	1370.76	2.38098	8.6266	0
	High	sLLVNSLSR	1	1	1	297492331	N-Term(TMT6plex)	0	5.82712	1		0.00022	0.00275882	2.224	0	2	1217.74	1.37004	27.8846	0
27807407	ferritin light chain [Bos taurus]	36.8546	56.57	6	7	7	19	catalytic activity; metal ion binding		cellular homeostasis; transport	Pf00210	5.75426	15	22.6662	175	19.9752	6.30322
	A2	Sequence	# PSMs	# Proteins	# Protein Groups	Protein Group Accessions	Modifications	ΔCn	126/129	126/129 Count	126/129 Variability [%]	q-Value	PEP	XCorr	Probability	Charge	MH+ [Da]	ΔM [ppm]	RT [min]	# Missed Cleavages
	High	aLFLDVQkPSQDEWGk	4	5	1	27807407	N-Term(TMT6plex); K8(TMT6plex); K16(TMT6plex)	0	5.5212	4	7.66375	0	3.35213e-07	4.35904	0	3	2548.45	5.80925	38.786	0
	High	nLNQALLDLHGLASAR	3	5	1	27807407	N-Term(TMT6plex)	0	4.94793	3	23.7584	0	1.60927e-07	3.62664	0	3	1935.1	0.5584	38.9314	0
	High	qNYSTEVEAAVNR	1	5	1	27807407	N-Term(TMT6plex)	0	6.10067	1		0	7.05967e-07	3.25966	0	2	1709.86	-0.711061	26.5579	0
	High	gDPHIcDFLENHFLDEEVk	1	5	1	27807407	N-Term(TMT6plex); C6(Carbamidomethyl); K19(TMT6plex)	0	4.09586	1		0	6.70457e-07	2.95521	0	3	2772.38	2.29582	42	0
	High	lAGPQAGLGEYLFER	4	4	1	27807407	N-Term(TMT6plex)	0	6.43646	4	6.07279	0	9.50185e-05	2.95393	0	2	1850	0.913429	41.2345	0
	High	NLNQALLDLHGLASAR	2	5	1	27807407		0				0	9.20087e-05	2.41307	0	3	1705.94	1.29451	35.4157	0
	High	QNYSTEVEAAVNR	1	5	1	27807407		0				0.00022	0.00371268	2.32818	0	2	1480.7	0.558863	23.6847	0
	High	tQDAmEAALLVEk	1	5	1	27807407	N-Term(TMT6plex); M5(Oxidation); K13(TMT6plex)	0	7.62879	1		0.002809	0.0474324	0.958432	0	3	1893.05	3.20204	32.9823	0
	High	LAGPQAGLGEYLFER	1	4	1	27807407		0				0.004468	0.0714329	0.909761	0	2	1620.84	-0.332721	37.507	0
	High	lVNMQLR	1	6	1	27807407	N-Term(TMT6plex)	0	5.44569	1		0.00631	0.0950677	1.8332	0	2	1102.66	0.871756	28.3278	0
62751843	OCIA domain-containing protein 1 [Bos taurus]	8.78286	21.46	1	4	4	6		cytoplasm; endosome; mitochondrion		Pf07051	5.74545	6	5.06603	247	27.8117	7.1665
	A2	Sequence	# PSMs	# Proteins	# Protein Groups	Protein Group Accessions	Modifications	ΔCn	126/129	126/129 Count	126/129 Variability [%]	q-Value	PEP	XCorr	Probability	Charge	MH+ [Da]	ΔM [ppm]	RT [min]	# Missed Cleavages
	High	vFAEcNDESFWFR	2	1	1	62751843	N-Term(TMT6plex); C5(Carbamidomethyl)	0	5.80574	2	3.79298	0	2.8775e-06	2.30463	0	2	1935.89	0.273305	44.2238	0
	High	eSYEVTLTHk	2	1	1	62751843	N-Term(TMT6plex); K10(TMT6plex)	0	4.54679	2	38.2311	0.000189	0.000639218	2.24594	0	3	1664.93	0.777779	23.6179	0
	High	nLENSPLGEALR	1	1	1	62751843	N-Term(TMT6plex)	0	5.93397	1		0.000189	0.00113737	1.99202	0	2	1541.85	-0.867617	32.2026	0
	High	sVPLAATSmLITQGLISk	1	1	1	62751843	N-Term(TMT6plex); M9(Oxidation); K18(TMT6plex)	0	2.78995	1		0.001107	0.020046	1.30911	0	3	2304.37	5.42628	45.3617	0
168804008	tubulin alpha-1B chain [Bos taurus]	382.249	46.78	3	1	20	303	catalytic activity; nucleotide binding; structural molecule activity	cytoplasm; cytoskeleton	cell organization and biogenesis; cellular component movement; metabolic process; response to stimulus	Pf00091; Pf03953	5.73842	1		451	50.1196	5.05908
	A2	Sequence	# PSMs	# Proteins	# Protein Groups	Protein Group Accessions	Modifications	ΔCn	126/129	126/129 Count	126/129 Variability [%]	q-Value	PEP	XCorr	Probability	Charge	MH+ [Da]	ΔM [ppm]	RT [min]	# Missed Cleavages
	High	aYHEQLSVAEITNAcFEPANQMVk	14	11	2	168804008;297485062	N-Term(TMT6plex); C15(Carbamidomethyl); K24(TMT6plex)	0				0	3.23819e-07	3.99083	0	3	3208.63	5.33973	38.2633	0
	High	dVNAAIATIk	13	10	2	168804008;297485062	N-Term(TMT6plex); K10(TMT6plex)	0				0	8.1146e-06	3.75668	0	2	1473.9	0.21117	32.4296	0
	High	iHFPLATYAPVISAEk	62	11	2	168804008;297485062	N-Term(TMT6plex); K16(TMT6plex)	0				0	9.46811e-07	3.53912	0	3	2215.31	7.62835	39.8734	0
	High	qLFHPEQLITGk	28	6	2	168804008;297485062	N-Term(TMT6plex); K12(TMT6plex)	0				0	5.93459e-05	3.50534	0	3	1869.11	7.96363	35.0315	0
	High	aVcMLSNTTAIAEAWAR	6	11	3	168804008;297485062;116004409	N-Term(TMT6plex); C3(Carbamidomethyl)	0				0	7.71104e-08	3.49867	0	2	2094.07	1.27439	45.156	0
	High	aYHEQLSVAEITNAcFEPANQmVk	16	11	2	168804008;297485062	N-Term(TMT6plex); C15(Carbamidomethyl); M22(Oxidation); K24(TMT6plex)	0				0	2.19698e-07	3.08449	0	4	3224.63	5.46641	35.1878	0
	High	eDAANNYAR	5	11	3	168804008;297485062;116004409	N-Term(TMT6plex)	0				0	0.000176166	3.04589	0	2	1252.61	0.197121	12.8836	0
	High	tIGGGDDSFNTFFSETGAGk	15	8	2	168804008;297485062	N-Term(TMT6plex); K20(TMT6plex)	0				0	6.27302e-06	2.97226	0	2	2466.23	3.38056	42.1892	0
	High	qLFHPEQLITGkEDAANNYAR	17	6	2	168804008;297485062	N-Term(TMT6plex); K12(TMT6plex)	0				0	4.96189e-05	2.96439	0	4	2873.53	0.100043	35.6191	1
	High	IHFPLATYAPVISAEk	24	11	2	168804008;297485062	K16(TMT6plex)	0				0	0.000148858	2.88773	0	3	1986.13	-0.419378	37.3203	0
	High	TIGGGDDSFNTFFSETGAGk	9	8	2	168804008;297485062	K20(TMT6plex)	0				0	2.3859e-05	2.78589	0	2	2237.06	0.274881	40.3628	0
	High	vGINYQPPTVVPGGDLAk	11	10	3	168804008;297485062;116004409	N-Term(TMT6plex); K18(TMT6plex)	0				0	0.000124961	2.55056	0	2	2283.31	-1.62506	36.7608	0
	High	aFVHWYVGEGmEEGEFSEAR	1	12	3	168804008;297485062;116004409	N-Term(TMT6plex); M11(Oxidation)	0				0	3.62334e-06	2.51986	0	3	2575.19	4.91561	36.9307	0
	High	VGINYQPPTVVPGGDLAk	5	10	3	168804008;297485062;116004409	K18(TMT6plex)	0				0	6.72214e-06	2.3865	0	2	2054.15	0.971167	34.5703	0
	High	nLDIERPTYTNLNR	5	10	3	168804008;297485062;116004409	N-Term(TMT6plex)	0				0	1.32757e-05	2.15891	0	3	1948.04	-0.311384	26.4582	0
	High	gDVVPkDVNAAIATIk	1	10	2	168804008;297485062	N-Term(TMT6plex); K6(TMT6plex); K16(TMT6plex)	0				0	8.2482e-05	2.05567	0	3	2298.4	-1.2075	37.4558	1
	High	aVcmLSNTTAIAEAWAR	6	11	3	168804008;297485062;116004409	N-Term(TMT6plex); C3(Carbamidomethyl); M4(Oxidation)	0				0	0.000200195	2.01911	0	2	2110.06	0.434926	38.3672	0
	High	TIGGGDDSFNTFFSETGAGK	2	8	2	168804008;297485062		0				0	0.000112329	1.88587	0	2	2007.88	-5.18121	37.9694	0
	High	AYHEQLSVAEITNAcFEPANQmVk	2	11	2	168804008;297485062	C15(Carbamidomethyl); M22(Oxidation); K24(TMT6plex)	0				0	4.13399e-05	1.83229	0	3	2995.45	0.804878	33.7511	0
	High	NLDIERPTYTNLNR	6	10	3	168804008;297485062;116004409		0				0.000141	0.000384491	2.48403	0	2	1718.88	-1.18031	23.9763	0
	High	dVNAAIATIkTkR	1	10	2	168804008;297485062	N-Term(TMT6plex); K10(TMT6plex); K12(TMT6plex)	0				0.000189	0.0012994	2.38963	0	4	2088.31	1.67334	30.8259	2
	High	QLFHPEQLITGk	3	6	2	168804008;297485062	K12(TMT6plex)	0				0.000189	0.000578782	2.3568	0	2	1639.94	0.430729	31.1422	0
	High	lDHkFDLMYAk	2	11	3	168804008;297485062;116004409	N-Term(TMT6plex); K4(TMT6plex); K11(TMT6plex)	0				0.000189	0.000495597	2.27573	0	4	2068.2	4.37882	35.2861	1
	High	lDHkFDLmYAk	4	11	3	168804008;297485062;116004409	N-Term(TMT6plex); K4(TMT6plex); M8(Oxidation); K11(TMT6plex)	0				0.000189	0.00145099	2.25119	0	4	2084.19	1.86517	31.8165	1
	High	EDAANNYAR	4	11	3	168804008;297485062;116004409		0				0.00022	0.0052488	2.3655	0	2	1023.45	2.71486	6.34994	0
	High	dVNAAIATIK	3	10	2	168804008;297485062	N-Term(TMT6plex)	0				0.00022	0.00536854	2.29764	0	2	1244.74	-2.32535	27.5774	0
	High	DVNAAIATIK	2	10	2	168804008;297485062		0				0.00022	0.00354765	2.17237	0	2	1015.58	0.42401	23.2495	0
	High	qLFHPEQLITGKEDAANNYAR	4	6	2	168804008;297485062	N-Term(TMT6plex)	0				0.00022	0.00311269	1.93587	0	4	2644.37	2.17396	32.1638	1
	High	lSVDYGkk	1	10	2	168804008;297485062	N-Term(TMT6plex); K7(TMT6plex); K8(TMT6plex)	0				0.00022	0.00298399	1.80564	0	3	1596.99	-0.958787	23.9038	1
	High	QLFHPEQLITGKEDAANNYAR	2	6	2	168804008;297485062		0				0.00022	0.00228797	1.79428	0	3	2415.2	-0.381947	29.7011	1
	High	VGINYQPPTVVPGGDLAK	1	10	3	168804008;297485062;116004409		0				0.00022	0.00299407	1.63707	0	2	1824.99	1.14254	31.7583	0
	High	vGINYQPPTVVPGGDLAkVQR	2	8	3	168804008;297485062;116004409	N-Term(TMT6plex); K18(TMT6plex)	0				0.000263	0.00609199	1.62754	0	3	2666.56	6.44257	34.4083	1
	High	fDLMYAk	6	11	3	168804008;297485062;116004409	N-Term(TMT6plex); K7(TMT6plex)	0				0.000324	0.00959919	2.75955	0	2	1345.76	1.19814	36.983	0
	High	LDHkFDLmYAk	2	11	3	168804008;297485062;116004409	K4(TMT6plex); M8(Oxidation); K11(TMT6plex)	0				0.000324	0.00957875	1.68239	0	3	1855.02	2.80951	26.7439	1
	High	QLFHPEQLITGK	2	6	2	168804008;297485062		0				0.000616	0.0123411	1.51248	0	2	1410.77	0.218526	28.6158	0
	High	lSVDYGk	4	10	2	168804008;297485062	N-Term(TMT6plex); K7(TMT6plex)	0				0.000665	0.0127537	2.39467	0	2	1239.74	0.177232	26.5113	0
	High	gHYTIGk	5	10	2	168804008;297485062	N-Term(TMT6plex); K7(TMT6plex)	0				0.000901	0.0182013	2.16013	0	2	1233.74	1.32517	17.256	0
	High	IHFPLATYAPVISAEK	3	11	2	168804008;297485062		0				0.001004	0.0197284	1.12744	0	2	1756.96	-1.66569	35.0123	0
	High	sIQFVDWcPTGFk	1	2	1	168804008	N-Term(TMT6plex); C8(Carbamidomethyl); K13(TMT6plex)	0	5.73842	1		0.002406	0.0407033	1.06173	0	3	2043.08	0.252926	43.7523	0
	High	LSVDYGkK	2	10	2	168804008;297485062	K7(TMT6plex)	0.0337				0.003092	0.0526072	2.01488	0	3	1138.67	0.636205	15.1356	1
	High	LSVDYGk	1	10	2	168804008;297485062	K7(TMT6plex)	0				0.007669	0.110473	1.43017	0	2	1010.57	-0.0556983	20.6646	0
300793719	inositol hexakisphosphate and diphosphoinositol-pentakisphosphate kinase 2 [Bos taurus]	2.4281	0.57	1	1	1	2	catalytic activity	membrane		Pf00328; Pf08443	5.72204	2	3.53543	1228	138.78	7.85498
	A2	Sequence	# PSMs	# Proteins	# Protein Groups	Protein Group Accessions	Modifications	ΔCn	126/129	126/129 Count	126/129 Variability [%]	q-Value	PEP	XCorr	Probability	Charge	MH+ [Da]	ΔM [ppm]	RT [min]	# Missed Cleavages
	High	fFDLFEk	2	1	1	300793719	N-Term(TMT6plex); K7(TMT6plex)	0	5.72204	2	3.53543	0.002406	0.040418	1.52364	0	2	1403.8	4.07105	47.3569	0
82697311	40S ribosomal protein S15a [Bos taurus]	4.68487	12.31	3	2	2	2	structural molecule activity	cytoplasm; cytosol; mitochondrion; ribosome	cell proliferation; metabolic process; regulation of biological process; response to stimulus	Pf00410	5.70776	2	6.59475	130	14.83	10.1255
	A2	Sequence	# PSMs	# Proteins	# Protein Groups	Protein Group Accessions	Modifications	ΔCn	126/129	126/129 Count	126/129 Variability [%]	q-Value	PEP	XCorr	Probability	Charge	MH+ [Da]	ΔM [ppm]	RT [min]	# Missed Cleavages
	High	mNVLADALk	1	1	1	82697311	N-Term(TMT6plex); K9(TMT6plex)	0	5.96709	1		0	4.49744e-05	2.66515	0	2	1432.86	-2.68741	37.2318	0
	High	sINNAEk	1	3	1	82697311	N-Term(TMT6plex); K7(TMT6plex)	0	5.4597	1		0.000665	0.0129079	2.01972	0	2	1233.72	0.617348	14.2081	0
359068900	PREDICTED: LOW QUALITY PROTEIN: nesprin-1, partial [Bos taurus]	0	0.19	2	1	1	1	protein binding	membrane		Pf00307	5.69896	1		5390	619.283	5.78271
	A2	Sequence	# PSMs	# Proteins	# Protein Groups	Protein Group Accessions	Modifications	ΔCn	126/129	126/129 Count	126/129 Variability [%]	q-Value	PEP	XCorr	Probability	Charge	MH+ [Da]	ΔM [ppm]	RT [min]	# Missed Cleavages
	High	dFQQWLVNAk	1	2	1	359068900	N-Term(TMT6plex); K10(TMT6plex)	0	5.69896	1		0.008176	0.115458	1.09502	0	3	1706.97	3.81513	23.8363	0
332164783	uncharacterized protein CXorf66 homolog [Bos taurus]	9.22078	7.48	5	3	3	5		membrane			5.69534	5	48.2335	361	40.6111	9.75928
	A2	Sequence	# PSMs	# Proteins	# Protein Groups	Protein Group Accessions	Modifications	ΔCn	126/129	126/129 Count	126/129 Variability [%]	q-Value	PEP	XCorr	Probability	Charge	MH+ [Da]	ΔM [ppm]	RT [min]	# Missed Cleavages
	High	hVPVPLFSR	2	1	1	332164783	N-Term(TMT6plex)	0	13.1216	2	14.3208	0.000189	0.00123906	2.21846	0	3	1280.77	1.64451	27.7514	0
	High	sPTAGLGDPER	2	4	1	332164783	N-Term(TMT6plex)	0	4.58216	2	13.5529	0.00022	0.0045251	2.54721	0	2	1328.7	-0.528681	18.5819	0
	High	iSFTDSk	1	5	1	332164783	N-Term(TMT6plex); K7(TMT6plex)	0	5.69534	1		0.00192	0.0320312	1.95214	0	2	1255.73	1.2069	26.7306	0
297484349	PREDICTED: centrosome-associated protein 350 [Bos taurus]	3.84646	0.39	3	1	2	2				Pf01302	5.69504	1		3116	350.525	6.43018
	A2	Sequence	# PSMs	# Proteins	# Protein Groups	Protein Group Accessions	Modifications	ΔCn	126/129	126/129 Count	126/129 Variability [%]	q-Value	PEP	XCorr	Probability	Charge	MH+ [Da]	ΔM [ppm]	RT [min]	# Missed Cleavages
	High	lTEILk	1	3	2	27807237;297484349	N-Term(TMT6plex); K6(TMT6plex)	0				0.006968	0.103186	2.06138	0	2	1174.78	1.46343	34.5489	0
	High	dLALLk	1	2	1	297484349	N-Term(TMT6plex); K6(TMT6plex)	0	5.69504	1		0.007892	0.112785	1.78509	0	2	1130.75	-0.23792	29.5682	0
155372225	uncharacterized protein LOC616319 [Bos taurus]	15.1563	15.15	1	3	6	12		membrane	transport	Pf00153	5.68581	6	4.84229	330	36.5819	9.43701
	A2	Sequence	# PSMs	# Proteins	# Protein Groups	Protein Group Accessions	Modifications	ΔCn	126/129	126/129 Count	126/129 Variability [%]	q-Value	PEP	XCorr	Probability	Charge	MH+ [Da]	ΔM [ppm]	RT [min]	# Missed Cleavages
	High	gILSGFGVTLR	2	1	1	155372225	N-Term(TMT6plex)	0	5.68581	2	3.45159	0	0.000113528	2.64651	0	2	1348.82	1.03094	40.3355	0
	High	qIPYTMMk	1	2	2	27807185;155372225	N-Term(TMT6plex); K8(TMT6plex)	0				0.000263	0.00705659	1.33231	0	2	1469.83	0.416685	31.343	0
	High	tVEALYk	3	2	2	27807185;155372225	N-Term(TMT6plex); K7(TMT6plex)	0				0.000616	0.011667	1.91632	0	2	1281.78	-0.744208	25.9304	0
	High	gVAPLWMR	1	2	2	27807185;155372225	N-Term(TMT6plex)	0				0.000807	0.016556	2.21498	0	2	1158.66	-1.14885	31.7762	0
	High	MQTQQGYAR	1	1	1	155372225		0				0.000901	0.0176772	2.42381	0	2	1082.51	3.96256	5.88927	0
	High	mQVDPSk	3	1	1	155372225	N-Term(TMT6plex); K7(TMT6plex)	0	5.47925	3	7.05965	0.002406	0.0409414	1.68824	0	2	1262.72	1.65753	21.1161	0
	High	mQTQQGYAR	1	1	1	155372225	N-Term(TMT6plex)	0	5.84889	1		0.002406	0.0417024	1.65883	0	2	1311.67	-0.893363	14.0309	0
27807441	acetyl-coenzyme A synthetase 2-like, mitochondrial [Bos taurus]	39.5863	13.63	1	10	10	26	catalytic activity; nucleotide binding		metabolic process	Pf00501; Pf11930	5.67797	26	47.2909	675	74.2629	6.93213
	A2	Sequence	# PSMs	# Proteins	# Protein Groups	Protein Group Accessions	Modifications	ΔCn	126/129	126/129 Count	126/129 Variability [%]	q-Value	PEP	XCorr	Probability	Charge	MH+ [Da]	ΔM [ppm]	RT [min]	# Missed Cleavages
	High	dDVGDVDVVVk	3	1	1	27807441	N-Term(TMT6plex); K11(TMT6plex)	0	9.67517	3	68.4837	0	7.87946e-07	3.40232	0	2	1617.91	0.173445	31.0406	0
	High	tEEGYYEITGR	3	1	1	27807441	N-Term(TMT6plex)	0	5.96238	3	0.343217	0.000141	0.000305478	2.53443	0	2	1546.76	1.5857	25.7298	0
	High	sPESIALIWER	3	1	1	27807441	N-Term(TMT6plex)	0	5.32437	3	21.8301	0.000189	0.000556876	2.51796	0	2	1529.86	2.56208	40.5804	0
	High	yAVPDQVLVVk	4	1	1	27807441	N-Term(TMT6plex); K11(TMT6plex)	0	5.71278	4	4.48583	0.000263	0.0059764	2.40198	0	2	1689.03	-0.121722	35.345	0
	High	fEDSWVk	2	1	1	27807441	N-Term(TMT6plex); K7(TMT6plex)	0	4.72024	2	27.4992	0.000665	0.0131721	2.13656	0	2	1368.76	1.23392	33.2863	0
	High	ePAAFWGPLAR	1	1	1	27807441	N-Term(TMT6plex)	0	4.09175	1		0.000665	0.0131918	1.86955	0	2	1443.79	-6.22057	37.8749	0
	High	iNDAQck	3	1	1	27807441	N-Term(TMT6plex); C6(Carbamidomethyl); K7(TMT6plex)	0	8.58103	3	28.4804	0.000709	0.0151214	2.43133	0	2	1306.72	-0.512721	16.5495	0
	High	YAVPDQVLVVk	2	1	1	27807441	K11(TMT6plex)	0	2.68058	2	6.55756	0.001107	0.02035	1.38358	0	2	1459.87	-0.747978	31.8795	0
	High	iVDEAIk	1	1	1	27807441	N-Term(TMT6plex); K7(TMT6plex)	0	3.83229	1		0.001489	0.02431	2.23284	0	2	1245.78	-0.291833	27.2068	0
	High	DEPGTEVk	2	1	1	27807441	K8(TMT6plex)	0	2.85292	2	4.7447	0.001725	0.0267479	1.50837	0	2	1103.58	2.48909	14.4012	0
	High	dEPGTEVk	1	1	1	27807441	N-Term(TMT6plex); K8(TMT6plex)	0	7.50083	1		0.006108	0.093779	1.21255	0	2	1332.74	0.161552	17.5119	0
	High	tIYGDHQR	1	1	1	27807441	N-Term(TMT6plex)	0	2.66593	1		0.00668	0.0999502	1.60924	0	2	1218.65	1.90039	10.9864	0
27807373	histone H2A.Z [Bos taurus]	29.9091	20.31	2	1	3	18	DNA binding; protein binding	chromosome; nucleus	cell organization and biogenesis; metabolic process	Pf00125	5.65859	5	11.6404	128	13.5446	10.5796
	A2	Sequence	# PSMs	# Proteins	# Protein Groups	Protein Group Accessions	Modifications	ΔCn	126/129	126/129 Count	126/129 Variability [%]	q-Value	PEP	XCorr	Probability	Charge	MH+ [Da]	ΔM [ppm]	RT [min]	# Missed Cleavages
	High	gDEELDSLIk	5	2	1	27807373	N-Term(TMT6plex); K10(TMT6plex)	0	5.65859	5	11.6404	0	0.000207992	2.77259	0	2	1576.89	2.0033	34.8605	0
	High	aGLQFPVGR	5	20	3	27807373;297489373;297471526	N-Term(TMT6plex)	0				0.00022	0.00307	2.01993	0	2	1173.7	1.18509	27.9223	0
	High	hLQLAIR	4	17	2	27807373;297489373	N-Term(TMT6plex)	0				0.000263	0.00835099	2.00716	0	3	1079.69	0.32114	21.1422	0
	High	AGLQFPVGR	3	20	3	27807373;297489373;297471526		0				0.000263	0.00802939	1.20615	0	2	944.532	0.986548	24.5254	0
	High	HLQLAIR	1	17	2	27807373;297489373		0				0.004028	0.0665761	2.09201	0	2	850.527	1.96476	14.2551	0
194672319	PREDICTED: signal-regulatory protein beta-2-like [Bos taurus]	17.9137	11.91	2	4	4	11				Pf00047; Pf07679; Pf07686	5.65216	11	24.6938	277	30.5816	9.46631
	A2	Sequence	# PSMs	# Proteins	# Protein Groups	Protein Group Accessions	Modifications	ΔCn	126/129	126/129 Count	126/129 Variability [%]	q-Value	PEP	XCorr	Probability	Charge	MH+ [Da]	ΔM [ppm]	RT [min]	# Missed Cleavages
	High	vNQIGNMAk	2	2	1	194672319	N-Term(TMT6plex); K9(TMT6plex)	0	5.80813	2	4.03745	0	6.03583e-05	2.96776	0	2	1432.84	1.49654	24.2852	0
	High	dAGTYFcVk	4	2	1	194672319	N-Term(TMT6plex); C7(Carbamidomethyl); K9(TMT6plex)	0	6.60071	4	1.38447	0.000263	0.00592877	2.20977	0	2	1518.8	-0.836251	30.0731	0
	High	iSEISLk	3	2	1	194672319	N-Term(TMT6plex); K7(TMT6plex)	0	4.41885	3	3.62558	0.001143	0.0215232	2.17914	0	2	1247.8	-0.107726	30.9698	0
	High	eLIYNFQR	1	2	1	194672319	N-Term(TMT6plex)	0	4.06462	1		0.002704	0.0447812	2.10243	0	2	1311.73	1.94999	31.3689	0
	High	DAGTYFcVk	1	2	1	194672319	C7(Carbamidomethyl); K9(TMT6plex)	0	1.27358	1		0.005213	0.0838705	1.52119	0	2	1289.64	0.315605	29.7809	0
300798589	lactation elevated protein 1 [Bos taurus]	4.97719	5	1	3	3	3	nucleotide binding	cytoplasm; mitochondrion		Pf03969	5.63208	3	2.04251	480	54.6687	7.18115
	A2	Sequence	# PSMs	# Proteins	# Protein Groups	Protein Group Accessions	Modifications	ΔCn	126/129	126/129 Count	126/129 Variability [%]	q-Value	PEP	XCorr	Probability	Charge	MH+ [Da]	ΔM [ppm]	RT [min]	# Missed Cleavages
	High	lFDELAQk	1	1	1	300798589	N-Term(TMT6plex); K8(TMT6plex)	0	6.2838	1		0.00022	0.00226034	1.70279	0	2	1421.84	-1.01871	36.778	0
	High	qLFENLFk	1	1	1	300798589	N-Term(TMT6plex); K8(TMT6plex)	0	5.55503	1		0.000263	0.00848755	1.60483	0	2	1496.89	0.963635	43.2481	0
	High	nFDTVFLR	1	1	1	300798589	N-Term(TMT6plex)	0	5.63208	1		0.006034	0.0930591	1.66958	0	2	1240.69	-0.208867	35.5692	0
359078526	PREDICTED: uncharacterized protein C6orf81 [Bos taurus]	43.4597	13.91	1	5	5	25		membrane		Pf04826	5.61778	19	55.883	338	38.1097	7.78174
	A2	Sequence	# PSMs	# Proteins	# Protein Groups	Protein Group Accessions	Modifications	ΔCn	126/129	126/129 Count	126/129 Variability [%]	q-Value	PEP	XCorr	Probability	Charge	MH+ [Da]	ΔM [ppm]	RT [min]	# Missed Cleavages
	High	lLNNFPLPDFVHPQLR	6	1	1	359078526	N-Term(TMT6plex)	0	3.82975	6	19.13	0	1.73464e-07	3.01734	0	3	2149.21	0.978116	46.0753	0
	High	LLNNFPLPDFVHPQLR	6	1	1	359078526		0				0	9.86797e-05	2.5409	0	3	1920.05	-0.987982	40.7593	0
	High	lLSSLAQk	4	1	1	359078526	N-Term(TMT6plex); K8(TMT6plex)	0	8.12896	4	9.91987	0.000189	0.00100084	3.30773	0	2	1317.85	0.639471	32.7631	0
	High	lLNSLEck	4	1	1	359078526	N-Term(TMT6plex); C7(Carbamidomethyl); K8(TMT6plex)	0	7.73562	4	5.7885	0.000189	0.000704978	2.70853	0	2	1434.84	0.977391	32.5382	0
	High	iQEHSIk	3	1	1	359078526	N-Term(TMT6plex); K7(TMT6plex)	0	4.45009	3	20.3451	0.000263	0.00762456	2.35301	0	2	1312.8	1.72133	16.9453	0
	High	IQALNTLk	1	1	1	359078526	K8(TMT6plex)	0	2.61183	1		0.002881	0.050273	1.57382	0	2	1129.72	1.63647	21.9518	0
	High	LLNSLEck	1	1	1	359078526	C7(Carbamidomethyl); K8(TMT6plex)	0	4.1051	1		0.007189	0.106152	1.32691	0	2	1205.68	0.326763	21.6369	0
297472782	PREDICTED: disintegrin and metalloproteinase domain-containing protein 30 [Bos taurus]	12.8576	1.96	2	2	2	6	catalytic activity; metal ion binding		metabolic process	Pf00200; Pf01421; Pf01562; Pf08516	5.58328	6	6.51361	716	81.1373	7.10791
	A2	Sequence	# PSMs	# Proteins	# Protein Groups	Protein Group Accessions	Modifications	ΔCn	126/129	126/129 Count	126/129 Variability [%]	q-Value	PEP	XCorr	Probability	Charge	MH+ [Da]	ΔM [ppm]	RT [min]	# Missed Cleavages
	High	gVcNNNk	3	1	1	297472782	N-Term(TMT6plex); C3(Carbamidomethyl); K7(TMT6plex)	0	5.54263	3	10.2323	0.000709	0.0145656	1.98303	0	2	1263.69	0.890419	10.8203	0
	High	iFGLDAk	3	2	1	297472782	N-Term(TMT6plex); K7(TMT6plex)	0	5.62423	3	2.80832	0.002158	0.0352555	2.13666	0	2	1221.76	0.211684	34.1788	0
164452931	CDP-diacylglycerol--glycerol-3-phosphate 3-phosphatidyltransferase, mitochondrial precursor [Bos taurus]	0	2.34	1	1	1	1	catalytic activity; nucleotide binding	cytoplasm; endoplasmic reticulum; mitochondrion	metabolic process		5.56564	1		556	62.6927	8.89502
	A2	Sequence	# PSMs	# Proteins	# Protein Groups	Protein Group Accessions	Modifications	ΔCn	126/129	126/129 Count	126/129 Variability [%]	q-Value	PEP	XCorr	Probability	Charge	MH+ [Da]	ΔM [ppm]	RT [min]	# Missed Cleavages
	High	vLSSPAEFFELMk	1	1	1	164452931	N-Term(TMT6plex); K13(TMT6plex)	0	5.56564	1		0.001813	0.0278392	0.843273	0	2	1956.09	0.0609244	51.8339	0
27806197	14-3-3 protein epsilon [Bos taurus]	21.5475	22.75	3	4	6	14	protein binding	cytoplasm; extracellular; mitochondrion	cell differentiation; cellular component movement; development; metabolic process; regulation of biological process; transport	Pf00244	5.56153	6	10.3768	255	29.1554	4.7417
	A2	Sequence	# PSMs	# Proteins	# Protein Groups	Protein Group Accessions	Modifications	ΔCn	126/129	126/129 Count	126/129 Variability [%]	q-Value	PEP	XCorr	Probability	Charge	MH+ [Da]	ΔM [ppm]	RT [min]	# Missed Cleavages
	High	nLLSVAYk	3	7	4	27807367;118151330;27806197;157744500	N-Term(TMT6plex); K8(TMT6plex)	0				0.000141	0.000421214	2.8511	0	2	1365.85	2.05429	33.2227	0
	High	yLAEFATGNDR	2	1	1	27806197	N-Term(TMT6plex)	0	5.58909	2	2.43224	0.000141	0.000358077	2.23193	0	2	1485.76	1.81718	31.438	0
	High	iISSIEQk	1	1	1	27806197	N-Term(TMT6plex); K8(TMT6plex)	0	9.77564	1		0.000189	0.00103845	2.24392	0	2	1375.86	-0.176429	29.8791	0
	High	lIccDILDVLDk	2	1	1	27806197	N-Term(TMT6plex); C3(Carbamidomethyl); C4(Carbamidomethyl); K12(TMT6plex)	0	5.27233	2	9.6384	0.00022	0.00305679	1.63186	0	2	1935.07	-0.681318	49.8241	0
	High	hLIPAANTGESk	1	1	1	27806197	N-Term(TMT6plex); K12(TMT6plex)	0	4.62149	1		0.000503	0.0111501	1.53776	0	3	1695.98	0.731558	19.3454	0
	High	NLLSVAYk	3	7	4	27807367;118151330;27806197;157744500	K8(TMT6plex)	0				0.002158	0.03494	2.02217	0	2	1136.69	0.399978	28.5198	0
	High	LAEQAER	2	7	4	27807367;118151330;27806197;157744500		0				0.002451	0.042001	1.93885	0	2	816.423	2.5624	3.95834	0
115495307	ubiquinol-cytochrome c reductase complex chaperone CBP3 homolog [Bos taurus]	2.5172	3.04	1	1	1	1				Pf03981	5.55547	1		296	34.0363	8.77783
	A2	Sequence	# PSMs	# Proteins	# Protein Groups	Protein Group Accessions	Modifications	ΔCn	126/129	126/129 Count	126/129 Variability [%]	q-Value	PEP	XCorr	Probability	Charge	MH+ [Da]	ΔM [ppm]	RT [min]	# Missed Cleavages
	High	dSPQPVEEk	1	1	1	115495307	N-Term(TMT6plex); K9(TMT6plex)	0	5.55547	1		0.002406	0.0397566	2.5172	0	2	1486.82	0.137244	17.9144	0
358418324	PREDICTED: dynein heavy chain 8, axonemal-like [Bos taurus]	239.937	19.26	4	2	73	148	catalytic activity; motor activity	cytoskeleton; membrane	cellular component movement	Pf03028; Pf08385; Pf08393; Pf12774; Pf12775; Pf12777; Pf12780; Pf12781	5.55434	5	2.21491	3738	427.507	5.73193
	A2	Sequence	# PSMs	# Proteins	# Protein Groups	Protein Group Accessions	Modifications	ΔCn	126/129	126/129 Count	126/129 Variability [%]	q-Value	PEP	XCorr	Probability	Charge	MH+ [Da]	ΔM [ppm]	RT [min]	# Missed Cleavages
	High	fPITLLQTSLk	7	2	2	359078569;358418324	N-Term(TMT6plex); K11(TMT6plex)	0				0	3.80092e-05	3.48615	0	2	1719.09	4.38134	45.9307	0
	High	lAVANAELGk	3	2	2	359078569;358418324	N-Term(TMT6plex); K10(TMT6plex)	0				0	3.72693e-06	3.44421	0	2	1443.89	-0.333331	29.3984	0
	High	gSLVDDESLIGVLR	5	2	2	359078569;358418324	N-Term(TMT6plex)	0				0	2.27058e-06	3.4055	0	2	1701.96	1.95439	41.1933	0
	High	yIFEILSEk	2	2	2	359078569;358418324	N-Term(TMT6plex); K9(TMT6plex)	0				0	0.00012199	3.12819	0	2	1599.95	4.12728	47.4402	0
	High	iLSSQQALQLLQR	3	2	2	359078569;358418324	N-Term(TMT6plex)	0				0	2.49414e-07	3.12276	0	2	1727.04	-0.0567706	39.8968	0
	High	lLEDVTFNk	3	1	1	358418324	N-Term(TMT6plex); K9(TMT6plex)	0	5.57223	3	0.476723	0	1.95514e-05	3.03948	0	2	1536.9	0.185459	38.2461	0
	High	iVDEIDSEk	2	2	2	359078569;358418324	N-Term(TMT6plex); K9(TMT6plex)	0				0	2.85973e-05	2.80937	0	2	1505.85	-0.732384	30.6819	0
	High	lMEASESVAk	1	2	2	359078569;358418324	N-Term(TMT6plex); K10(TMT6plex)	0				0	8.24e-05	2.77211	0	2	1522.86	2.31464	27.7265	0
	High	lHVAAETEVk	2	2	2	359078569;358418324	N-Term(TMT6plex); K10(TMT6plex)	0				0	0.000196454	2.68403	0	3	1554.92	-0.499355	21.0713	0
	High	sVTDFEWLk	2	2	2	359078569;358418324	N-Term(TMT6plex); K9(TMT6plex)	0				0	0.000250509	2.64276	0	2	1582.89	-0.72956	41.2673	0
	High	aVHEALQDFQk	1	2	2	359078569;358418324	N-Term(TMT6plex); K11(TMT6plex)	0				0	1.79539e-05	2.61188	0	3	1743.98	1.97133	26.8019	0
	High	fLYQEGDVPGLEcGR	2	2	2	359078569;358418324	N-Term(TMT6plex); C13(Carbamidomethyl)	0				0	2.94201e-06	2.49779	0	2	1968.97	0.144461	37.6034	0
	High	sEDVISFLk	3	2	2	359078569;358418324	N-Term(TMT6plex); K9(TMT6plex)	0				0	0.000168595	2.47678	0	2	1495.88	2.35286	38.8817	0
	High	yPLLIDPQTQGk	2	4	2	359078569;358418324	N-Term(TMT6plex); K12(TMT6plex)	0				0	8.16339e-05	2.42402	0	2	1831.08	1.22202	36.0179	0
	High	aVSVQDELVQVQPk	2	2	2	359078569;358418324	N-Term(TMT6plex); K14(TMT6plex)	0				0	0.000226412	2.42372	0	3	1998.17	3.22435	33.4993	0
	High	lPQFAEIMNQISR	5	2	2	359078569;358418324	N-Term(TMT6plex)	0				0	0.000126757	2.36538	0	3	1775.97	0.682381	47.7831	0
	High	lYVDNAAPEk	2	2	2	359078569;358418324	N-Term(TMT6plex); K10(TMT6plex)	0				0	0.000196105	2.32692	0	2	1577.89	0.382503	25.9463	0
	High	eADDSGPLTELEHWk	1	2	2	359078569;358418324	N-Term(TMT6plex); K15(TMT6plex)	0				0	6.36887e-05	2.17187	0	3	2185.12	2.35394	39.0973	0
	High	vkEFLANNPSLTEIR	1	2	2	359078569;358418324	N-Term(TMT6plex); K2(TMT6plex)	0				0	0.000140124	2.02716	0	3	2189.27	0.529279	35.9266	1
	High	eFLANNPSLTEIR	2	2	2	359078569;358418324	N-Term(TMT6plex)	0				0	3.39381e-05	2.01094	0	2	1732.94	0.76304	34.3216	0
	High	eQWEIELk	1	2	2	359078569;358418324	N-Term(TMT6plex); K8(TMT6plex)	0				0.000141	0.000302864	3.15678	0	2	1532.87	0.93528	35.983	0
	High	lTAAEVSEk	2	2	2	359078569;358418324	N-Term(TMT6plex); K9(TMT6plex)	0				0.000141	0.000272707	2.64254	0	2	1405.83	-1.17683	23.7564	0
	High	yIADSLEEk	1	2	2	359078569;358418324	N-Term(TMT6plex); K9(TMT6plex)	0				0.000141	0.000430855	2.55673	0	2	1525.86	2.9946	30.4169	0
	High	gTSLDLVFFk	1	2	2	359078569;358418324	N-Term(TMT6plex); K10(TMT6plex)	0				0.000141	0.000346192	2.47936	0	2	1584.94	1.01881	43.7185	0
	High	ekELAVASVk	1	2	2	359078569;358418324	N-Term(TMT6plex); K2(TMT6plex); K10(TMT6plex)	0				0.000141	0.000263046	2.43625	0	3	1761.11	1.22697	24.2514	1
	High	gLAQSGSWGcFDEFNR	2	4	2	359078569;358418324	N-Term(TMT6plex); C10(Carbamidomethyl)	0				0.000141	0.000440454	1.81669	0	2	2059.94	-2.32998	38.4484	0
	High	lSQDLAVk	3	2	2	359078569;358418324	N-Term(TMT6plex); K8(TMT6plex)	0				0.000189	0.00182867	2.72715	0	2	1331.83	-0.0253162	27.1362	0
	High	iQDcIFLFk	1	2	2	359078569;358418324	N-Term(TMT6plex); C4(Carbamidomethyl); K9(TMT6plex)	0				0.000189	0.000512052	2.68144	0	2	1641.95	2.29614	44.1153	0
	High	iTDTANESk	1	2	2	359078569;358418324	N-Term(TMT6plex); K9(TMT6plex)	0				0.000189	0.0010284	2.64695	0	2	1436.8	3.13997	18.3065	0
	High	nkDDIEDIcISAIk	3	2	2	359078569;358418324	N-Term(TMT6plex); K2(TMT6plex); C9(Carbamidomethyl); K14(TMT6plex)	0				0.000189	0.000872771	2.5991	0	3	2321.3	1.97377	34.826	1
	High	lPNPAFTPEINAk	2	2	2	359078569;358418324	N-Term(TMT6plex); K13(TMT6plex)	0				0.000189	0.00147408	2.58356	0	2	1870.08	-0.791537	35.1566	0
	High	nFYPGVAEHk	1	2	2	359078569;358418324	N-Term(TMT6plex); K10(TMT6plex)	0				0.000189	0.000983432	2.5459	0	3	1619.9	5.34484	23.8104	0
	High	aQALLDEk	2	2	2	359078569;358418324	N-Term(TMT6plex); K8(TMT6plex)	0				0.000189	0.000738326	2.45217	0	2	1345.81	-1.40193	27.6108	0
	High	iSIEGTVk	2	2	2	359078569;358418324	N-Term(TMT6plex); K8(TMT6plex)	0				0.000189	0.0012477	2.40105	0	2	1304.82	1.49841	27.1214	0
	High	fAMEALScIR	2	2	2	359078569;358418324	N-Term(TMT6plex); C8(Carbamidomethyl)	0				0.000189	0.000531881	2.36287	0	2	1426.74	0.152628	38.3197	0
	High	dIFDDLVk	2	2	2	359078569;358418324	N-Term(TMT6plex); K8(TMT6plex)	0				0.000189	0.000598532	2.34383	0	2	1422.82	-1.45486	41.1174	0
	High	iVmPDDDELEPGR	1	2	2	359078569;358418324	N-Term(TMT6plex); M3(Oxidation)	0				0.000189	0.00181089	2.06749	0	2	1730.85	1.15334	28.8234	0
	High	iVMPDDDELEPGR	1	2	2	359078569;358418324	N-Term(TMT6plex)	0				0.00022	0.00194091	2.41295	0	2	1714.85	0.832639	34.1269	0
	High	gLkDWQAFLDLk	3	2	2	359078569;358418324	N-Term(TMT6plex); K3(TMT6plex); K12(TMT6plex)	0				0.00022	0.00307739	2.18217	0	3	2121.27	1.58957	46.9702	1
	High	yMIGEVQYGGR	1	2	2	359078569;358418324	N-Term(TMT6plex)	0				0.00022	0.00381267	2.17846	0	2	1501.77	-0.796769	29.7907	0
	High	lSLDTMk	1	2	2	359078569;358418324	N-Term(TMT6plex); K7(TMT6plex)	0				0.00022	0.0040497	2.08064	0	2	1265.76	2.00831	30.1337	0
	High	iLQYYVAELEATk	3	2	2	359078569;358418324	N-Term(TMT6plex); K13(TMT6plex)	0				0.00022	0.00525453	1.98862	0	3	1999.16	4.06063	51.224	0
	High	NSEILSSAEGk	1	2	2	359078569;358418324	K11(TMT6plex)	0				0.00022	0.00529487	1.61523	0	2	1363.73	-0.329547	20.1739	0
	High	rTEFDTDFLDFMTk	3	2	2	359078569;358418324	N-Term(TMT6plex); K14(TMT6plex)	0				0.00022	0.00488182	1.61242	0	3	2224.14	1.32948	46.6066	1
	High	fEVEVTkEESEAVDTLR	2	2	2	359078569;358418324	N-Term(TMT6plex); K7(TMT6plex)	0				0.00022	0.00293169	1.49438	0	3	2439.3	0.0376504	37.9637	1
	High	fNYIIEQIk	2	2	2	359078569;358418324	N-Term(TMT6plex); K9(TMT6plex)	0				0.000263	0.00573511	2.02541	0	2	1625.97	1.1182	42.4342	0
	High	fDAAMNEk	2	2	2	359078569;358418324	N-Term(TMT6plex); K8(TMT6plex)	0				0.000263	0.00667673	1.79031	0	2	1383.74	1.31259	26.1025	0
	High	yLYTLEk	3	4	2	359078569;358418324	N-Term(TMT6plex); K7(TMT6plex)	0				0.000263	0.00564518	1.66984	0	2	1387.83	3.10934	33.5277	0
	High	qAELDkVQAk	1	2	2	359078569;358418324	N-Term(TMT6plex); K6(TMT6plex); K10(TMT6plex)	0				0.000324	0.00983779	1.41061	0	3	1817.11	0.538639	22.0992	1
	High	rSEDVISFLk	1	2	2	359078569;358418324	N-Term(TMT6plex); K10(TMT6plex)	0				0.000807	0.0158137	2.36099	0	3	1651.98	1.46659	33.6209	1
	High	YLSFLDGAR	1	2	2	359078569;358418324		0				0.000807	0.0156937	1.52961	0	2	1041.54	-0.221681	30.9614	0
	High	lLEDVTFNkR	2	1	1	358418324	N-Term(TMT6plex); K9(TMT6plex)	0	2.44071	2	0.532052	0.000807	0.0166314	1.25619	0	3	1693.01	0.385735	32.7995	1
	High	yINEQAER	3	2	2	359078569;358418324	N-Term(TMT6plex)	0				0.001107	0.0203744	2.37183	0	2	1251.65	0.788583	15.8476	0
	High	lVITPLTDR	3	17	8	300795653;219805006;359077227;359074752;297488634;359078569;297460014;358418324	N-Term(TMT6plex)	0				0.001143	0.0221367	2.15873	0	2	1256.78	0.122742	32.3395	0
	High	ITDTANESk	2	2	2	359078569;358418324	K9(TMT6plex)	0				0.001351	0.0229687	1.33006	0	2	1207.64	-0.940337	9.76569	0
	High	eFQALIk	2	2	2	359078569;358418324	N-Term(TMT6plex); K7(TMT6plex)	0				0.001447	0.0238944	1.9237	0	2	1306.81	0.0848871	32.1963	0
	High	DIFDDLVk	1	2	2	359078569;358418324	K8(TMT6plex)	0				0.001447	0.0238431	1.61489	0	2	1193.66	-0.22688	41.2757	0
	High	INTAQEEFRPAATR	1	2	2	359078569;358418324		0				0.001773	0.0270886	1.44508	0	3	1603.82	-0.69222	15.8102	0
	High	iNAELLEFQNR	2	2	2	359078569;358418324	N-Term(TMT6plex)	0				0.001813	0.0275565	1.73182	0	2	1575.87	1.25652	36.3641	0
	High	NFYPGVAEHk	1	2	2	359078569;358418324	K10(TMT6plex)	0				0.001897	0.0295437	1.61628	0	3	1390.73	1.70425	20.348	0
	High	FTNEPPQGVR	1	2	2	359078569;358418324		0				0.00192	0.0300369	0.980603	0	2	1144.58	1.62708	11.7965	0
	High	qIEQVLIESEQMR	1	2	2	359078569;358418324	N-Term(TMT6plex)	0				0.00192	0.029842	0.40527	0	3	1832	9.60463	37.8736	0
	High	vAGADGk	2	2	2	359078569;358418324	N-Term(TMT6plex); K7(TMT6plex)	0				0.002158	0.0354219	2.05304	0	2	1075.65	-1.07218	14.2571	0
	High	iMAVISR	1	2	2	359078569;358418324	N-Term(TMT6plex)	0				0.002158	0.0349495	1.96253	0	2	1018.63	-0.423304	28.2294	0
	High	tIAGATk	2	2	2	359078569;358418324	N-Term(TMT6plex); K7(TMT6plex)	0				0.002246	0.0378992	2.00152	0	2	1119.72	2.16021	17.6918	0
	High	iFVASPYGR	2	2	2	359078569;358418324	N-Term(TMT6plex)	0				0.002774	0.0471352	1.68257	0	2	1238.71	-0.191478	30.4135	0
	High	fTNEPPQGVR	1	2	2	359078569;358418324	N-Term(TMT6plex)	0				0.002774	0.0464609	1.3554	0	2	1373.74	-1.19809	19.6669	0
	High	vkNEVQEVk	2	2	2	359078569;358418324	N-Term(TMT6plex); K2(TMT6plex); K9(TMT6plex)	0				0.002809	0.0477538	1.18398	0	2	1760.09	2.08136	21.1382	1
	High	fPGLISGcTMDWFSR	2	2	2	359078569;358418324	N-Term(TMT6plex); C8(Carbamidomethyl)	0				0.002881	0.0504295	1.11917	0	3	2002.98	1.78116	49.7122	0
	High	FDAAMNEk	1	2	2	359078569;358418324	K8(TMT6plex)	0				0.003546	0.0574503	2.25615	0	2	1154.57	1.22834	17.4546	0
	High	eLNLLQk	1	2	2	359078569;358418324	N-Term(TMT6plex); K7(TMT6plex)	0				0.003926	0.0632034	2.15623	0	2	1315.84	1.30884	31.6537	0
	High	YINEQAER	1	2	2	359078569;358418324		0				0.003926	0.0629356	1.96567	0	2	1022.49	-0.319389	7.45006	0
	High	lALSIEAk	1	2	2	359078569;358418324	N-Term(TMT6plex); K8(TMT6plex)	0				0.003926	0.0629997	1.13175	0	2	1302.84	-1.5821	31.8014	0
	High	qLPQEAk	1	2	2	359078569;358418324	N-Term(TMT6plex); K7(TMT6plex)	0				0.003959	0.0648692	1.64504	0	2	1271.77	1.14487	18.7618	0
	High	vYELVPSFEFLSEk	1	2	2	359078569;358418324	N-Term(TMT6plex); K14(TMT6plex)	0				0.004577	0.073667	0.975042	0	3	2145.19	-0.623905	50.6233	0
	High	tWEESDTR	1	2	2	359078569;358418324	N-Term(TMT6plex)	0				0.004968	0.0769841	2.11686	0	2	1252.6	-1.55742	16.8022	0
	High	eWAEVLNHk	1	2	2	359078569;358418324	N-Term(TMT6plex); K9(TMT6plex)	0				0.00507	0.0793384	1.82774	0	3	1583.9	2.22311	31.7724	0
	High	nIQNWVYk	1	2	2	359078569;358418324	N-Term(TMT6plex); K8(TMT6plex)	0				0.007228	0.106471	1.94403	0	2	1522.88	-0.656938	33.347	0
	High	HVEEAVk	1	2	2	359078569;358418324	K7(TMT6plex)	0				0.007669	0.110495	1.98756	0	2	1040.59	-0.367014	8.07493	0
	High	VkEFLANNPSLTEIR	2	2	2	359078569;358418324	K2(TMT6plex)	0				0.008825	0.121305	1.12534	0	3	1960.11	1.91386	29.4788	1
	High	vILTEk	1	5	2	359078569;358418324	N-Term(TMT6plex); K6(TMT6plex)	0				0.009285	0.12499	1.52941	0	2	1160.77	0.976821	25.0412	0
78369424	sodium/potassium-transporting ATPase subunit beta-3 [Bos taurus]	8.26994	13.98	1	4	4	6	catalytic activity; transporter activity	cytoplasm; membrane	metabolic process; transport	Pf00287	5.55417	6	29.9376	279	31.5008	7.13721
	A2	Sequence	# PSMs	# Proteins	# Protein Groups	Protein Group Accessions	Modifications	ΔCn	126/129	126/129 Count	126/129 Variability [%]	q-Value	PEP	XCorr	Probability	Charge	MH+ [Da]	ΔM [ppm]	RT [min]	# Missed Cleavages
	High	sFNQSLAEWk	1	1	1	78369424	N-Term(TMT6plex); K10(TMT6plex)	0	6.14707	1		0.000263	0.00923504	2.36544	0	2	1667.93	8.00361	35.6568	0
	High	fLkPYGLEEQk	1	1	1	78369424	N-Term(TMT6plex); K3(TMT6plex); K11(TMT6plex)	0	10.1214	1		0.000263	0.00673153	1.34976	0	3	2039.21	-1.09057	32.2068	0
	High	yFPYYGk	3	1	1	78369424	N-Term(TMT6plex); K7(TMT6plex)	0	5.01846	3	27.7063	0.002341	0.038733	2.46506	0	2	1395.78	6.20408	34.008	0
	High	IIGLkPQGEPR	1	1	1	78369424	K5(TMT6plex)	0	1.84232	1		0.008426	0.118323	1.25619	0	3	1436.88	2.3742	19.046	0
28461205	isocitrate dehydrogenase [NADP], mitochondrial precursor [Bos taurus]	18.9051	16.81	1	7	8	13	catalytic activity; metal ion binding; nucleotide binding	cytoplasm; membrane; mitochondrion	metabolic process	Pf00180	5.55009	11	48.0332	452	50.7919	8.79248
	A2	Sequence	# PSMs	# Proteins	# Protein Groups	Protein Group Accessions	Modifications	ΔCn	126/129	126/129 Count	126/129 Variability [%]	q-Value	PEP	XCorr	Probability	Charge	MH+ [Da]	ΔM [ppm]	RT [min]	# Missed Cleavages
	High	dIFQAIFEk	4	1	1	28461205	N-Term(TMT6plex); K9(TMT6plex)	0	8.17069	4	4.54549	0.000189	0.000601175	2.4365	0	2	1568.91	2.15037	47.3142	0
	High	lVPGWTkPITIGR	1	1	1	28461205	N-Term(TMT6plex); K7(TMT6plex)	0	4.08163	1		0.000189	0.00152747	1.49753	0	3	1896.19	2.1469	35.9914	0
	High	yFDLGLPNR	2	1	1	28461205	N-Term(TMT6plex)	0	5.41127	2	4.69617	0.000389	0.00987876	2.26673	0	2	1323.73	2.20141	36.7053	0
	High	fAQTLEk	1	1	1	28461205	N-Term(TMT6plex); K7(TMT6plex)	0	5.55009	1		0.000503	0.0106709	1.77649	0	2	1294.78	1.88705	26.7539	0
	High	lNEHFLNTSDFLDTIk	1	1	1	28461205	N-Term(TMT6plex); K16(TMT6plex)	0	3.89529	1		0.000665	0.0126396	0.970052	0	3	2365.29	3.70501	42.9074	0
	High	iIWQFIk	1	1	1	28461205	N-Term(TMT6plex); K7(TMT6plex)	0	1.50058	1		0.000901	0.0186738	2.21839	0	2	1405.9	3.51512	46.6816	0
	High	nILGGTVFR	2	2	2	28461205;75832090	N-Term(TMT6plex)	0				0.002158	0.0352586	1.12414	0	2	1205.72	-0.639626	32.2048	0
	High	vVFTPk	1	1	1	28461205	N-Term(TMT6plex); K6(TMT6plex)	0	5.05593	1		0.00238	0.0389758	1.58182	0	2	1148.74	0.466027	26.0159	0
28603758	NADH dehydrogenase [ubiquinone] 1 subunit C2 [Bos taurus]	5.49396	7.5	1	1	1	2	catalytic activity	cytoplasm; membrane; mitochondrion	metabolic process; transport	Pf06374	5.54873	2	31.4899	120	14.0872	9.01221
	A2	Sequence	# PSMs	# Proteins	# Protein Groups	Protein Group Accessions	Modifications	ΔCn	126/129	126/129 Count	126/129 Variability [%]	q-Value	PEP	XCorr	Probability	Charge	MH+ [Da]	ΔM [ppm]	RT [min]	# Missed Cleavages
	High	sHPEDFPEk	2	1	1	28603758	N-Term(TMT6plex); K9(TMT6plex)	0	5.54873	2	31.4899	0.00022	0.00530483	2.87231	0	3	1543.82	0.542275	18.5828	0
157073998	probable ATP-dependent RNA helicase DDX52 [Bos taurus]	0	2.01	1	1	1	3	catalytic activity; DNA binding; nucleotide binding; RNA binding	nucleus; organelle lumen	metabolic process	Pf00270; Pf00271; Pf04851	5.54574	2	17.7703	596	67.4671	9.62744
	A2	Sequence	# PSMs	# Proteins	# Protein Groups	Protein Group Accessions	Modifications	ΔCn	126/129	126/129 Count	126/129 Variability [%]	q-Value	PEP	XCorr	Probability	Charge	MH+ [Da]	ΔM [ppm]	RT [min]	# Missed Cleavages
	High	IHmIHkAAVAAk	3	1	1	157073998	M3(Oxidation); K6(TMT6plex); K12(TMT6plex)	0	5.54574	2	17.7703	0.005419	0.087315	0.889199	0	3	1764.08	2.49864	66.0283	1
359077813	PREDICTED: granzyme H [Bos taurus]	2.59792	4	2	1	1	1	catalytic activity		metabolic process	Pf00089; Pf09342	5.53527	1		250	27.5686	9.67139
	A2	Sequence	# PSMs	# Proteins	# Protein Groups	Protein Group Accessions	Modifications	ΔCn	126/129	126/129 Count	126/129 Variability [%]	q-Value	PEP	XCorr	Probability	Charge	MH+ [Da]	ΔM [ppm]	RT [min]	# Missed Cleavages
	High	gDSGGPLVck	1	2	1	359077813	N-Term(TMT6plex); C9(Carbamidomethyl); K10(TMT6plex)	0	5.53527	1		0.000141	0.000390077	2.59792	0	2	1447.8	-1.15144	22.3249	0
297476816	PREDICTED: histone H3.3 [Bos taurus]	13.1637	18.38	12	1	3	8	DNA binding; protein binding	chromosome; nucleus	cell organization and biogenesis; metabolic process	Pf00125	5.53425	1		136	15.2315	11.1362
	A2	Sequence	# PSMs	# Proteins	# Protein Groups	Protein Group Accessions	Modifications	ΔCn	126/129	126/129 Count	126/129 Variability [%]	q-Value	PEP	XCorr	Probability	Charge	MH+ [Da]	ΔM [ppm]	RT [min]	# Missed Cleavages
	High	sAPSTGGVk	1	3	1	297476816	N-Term(TMT6plex); K9(TMT6plex)	0	5.53425	1		0.00022	0.00538321	2.31877	0	2	1261.75	0.362586	14.6829	0
	High	yRPGTVALR	3	12	2	297476816;115496015	N-Term(TMT6plex)	0				0.000263	0.00636671	1.69538	0	3	1261.76	0.809148	17.4166	0
	High	eIAQDFk	4	11	2	297476816;115496015	N-Term(TMT6plex); K7(TMT6plex)	0				0.000665	0.0133165	2.46653	0	2	1308.76	0.2645	25.9286	0
164518996	6.8 kDa mitochondrial proteolipid [Bos taurus]	4.96272	11.67	1	1	1	2		cytoplasm; membrane; mitochondrion		Pf08039	5.53219	2	13.4921	60	6.82963	9.99365
	A2	Sequence	# PSMs	# Proteins	# Protein Groups	Protein Group Accessions	Modifications	ΔCn	126/129	126/129 Count	126/129 Variability [%]	q-Value	PEP	XCorr	Probability	Charge	MH+ [Da]	ΔM [ppm]	RT [min]	# Missed Cleavages
[truncated: 10,356 more rows]

## Sheet: biological process
Category	Term	Count	%	PValue	Genes	List Total	Pop Hits	Pop Total	Fold Enrichment	Bonferroni	Benjamini	FDR
[truncated: 321 more rows]

[truncated: 2 more sheets: molecular function, KEGG pathway]
