# Supplementary material for: Comparative Proteomic Analyses of Poorly Motile Swamp Buffalo Spermatozoa Reveal Low Energy Metabolism and Deficiencies in Motility-Related Proteins
Source: Animals (Basel). 2022 Jul 1;12(13):1706. doi: 10.3390/ani12131706 (PMC9264820; doi:10.3390/ani12131706)
Supplement: Supplementary file 1 [file animals-12-01706-s001.zip › Supplementary Table/Supplementary Table S3.xlsx]

## Sheet: Sheet1
Accession No.	Protein name	Gene Symbol	Expression profile
A1A4J8	Protein SCO1 homolog, mitochondrial	SCO1	downregulation
P02319	Protamine protein 1	PRAM1	downregulation
A2VDZ9	Vesicle-associated membrane protein-associated protein B	VAPB	downregulation
A3KMV5	Ubiquitin-like modifier-activating enzyme 1	UBA1	upregulation
A4IFP7	ARF5 protein	ARF5	upregulation
A5PJD8	Testis-expressed sequence 37 protein	TEX37	downregulation
A5PJE4	TTC29 protein	TTC29	upregulation
A6H782	Tektin-3	TEKT3	downregulation
A6QPW2	MGC157332 protein	MGC157332	downregulation
A7E371	Protein PROCA1	PROCA1	upregulation
A7YW98	Arginine--tRNA ligase, cytoplasmic	RARS	downregulation
A7Z018	RCC1 protein	RCC1	downregulation
E1B991	Uncharacterized protein	KRT2	downregulation
E1B9I5	Uncharacterized protein	C1orf194	downregulation
E1B9R1	Uncharacterized protein	C7orf31	downregulation
E1B9S6	Uncharacterized protein	WDR78	downregulation
E1B9Y3	Uncharacterized protein	LCN12	upregulation
E1BAS5	Insulin-like 3	RLF	upregulation
E1BAW5	Uncharacterized protein	TRIM36	downregulation
E1BC73	Uncharacterized protein	ZMYM1	upregulation
E1BDA8	Uncharacterized protein	IZUMO1	upregulation
E1BDB4	Uncharacterized protein	CCDC7	downregulation
E1BDE1	Uncharacterized protein	C19orf45	downregulation
E1BFN9	Uncharacterized protein	NRXN2	downregulation
E1BG77	Uncharacterized protein	ADAM32	upregulation
E1BKA5	Uncharacterized protein	LRRC27	downregulation
E1BM93	Uncharacterized protein	RDH11	upregulation
E1BMY4	Uncharacterized protein	CFAP74	downregulation
E1BN79	Uncharacterized protein	CES5A	downregulation
E1BNQ4	ATP-dependent (S)-NAD(P)H-hydrate dehydratase	CARKD	downregulation
E1BNS6	Uncharacterized protein (Fragment)	SPAG8	downregulation
E1BP04	Uncharacterized protein	C7orf72	downregulation
E1BPQ2	Uncharacterized protein	ZNF335	downregulation
E1BPZ5	Uncharacterized protein	KDM1B	downregulation
E1BQ37	Uncharacterized protein	SFPQ	downregulation
F1MC11	Keratin, type I cytoskeletal 14	KRT14	downregulation
F1MCF5	Glutathione peroxidase (Fragment)	GPX6	downregulation
F1ME41	Uncharacterized protein	LOC10190172	downregulation
F1ME92	Uncharacterized protein (Fragment)		downregulation
F1MFK9	Uncharacterized protein	MCF2	upregulation
F1MGQ1	Deoxyribonuclease (Fragment)	DNASE1L3	downregulation
F1MGY9	Uncharacterized protein (Fragment)	AGA	downregulation
F1MHI2	Uncharacterized protein	ARHGAP24	upregulation
F1MIM1	Uncharacterized protein (Fragment)	LOC104976250	upregulation
F1MJH1	Gelsolin	GSN	downregulation
F1MKE7	Uncharacterized protein (Fragment)		downregulation
F1ML12	Glutaredoxin-3	GLRX3	upregulation
F1MLQ1	Histone H2A	LOC524236	downregulation
F1MLR1	Membrane cofactor protein (Fragment)	LOC616002	upregulation
F1MMF0	Uncharacterized protein	ANKRD45	upregulation
F1MMJ6	Uncharacterized protein	LRRC16A	upregulation
F1MNH9	Uncharacterized protein (Fragment)		downregulation
F1MPH3	Thyroglobulin	TG	upregulation
F1MQE8	Synaptojanin-2-binding protein	SYNJ2BP	upregulation
F1MQF9	Uncharacterized protein (Fragment)	SLC9C1	upregulation
F1MQP4	Uncharacterized protein	NDUFAF5	upregulation
F1MQY1	DNA ligase	LIG3	upregulation
F1MSI6	ATP-dependent RNA helicase DDX25	DDX25	downregulation
F1MWB6	Uncharacterized protein	SH3D21	downregulation
F1MXN1	Uncharacterized protein (Fragment)	CFAP221	upregulation
F1MY02	Uncharacterized protein (Fragment)	ADAM1B	upregulation
F1MY12	Uncharacterized protein (Fragment)	LOC101905587	upregulation
F1MZT2	Uncharacterized protein (Fragment)	CRNKL1	upregulation
F1N057	EF-hand calcium-binding domain-containing protein 3	EFCAB3	downregulation
F1N0F2	Uncharacterized protein	SIAE	downregulation
F1N1D6	Metaxin-1	MTX1	upregulation
F1N1E1	Protein phosphatase 1 regulatory subunit 32	PPP1R32	downregulation
F1N1Z8	Uncharacterized protein (Fragment)		downregulation
F1N2B5	Uncharacterized protein	SLC3A2	downregulation
F1N4C5	Uncharacterized protein (Fragment)	PLXND1	upregulation
F1N782	Complex III assembly factor LYRM7	LYRM7	downregulation
F1N7L8	Uncharacterized protein	BBOF1	upregulation
F6S1Q0	Uncharacterized protein	KRT18	downregulation
G3MWX7	Uncharacterized protein (Fragment)		downregulation
G3MXX6	Uncharacterized protein (Fragment)	CCDC40	downregulation
G3MY97	Uncharacterized protein		downregulation
G3MZ12	Uncharacterized protein	ADCK2	upregulation
G3MZD6	Uncharacterized protein	MAATS1	downregulation
G3MZU8	Uncharacterized protein	TMEM210	downregulation
G3N041	Uncharacterized protein	LOC617503	upregulation
G3N0H7	Uncharacterized protein (Fragment)		downregulation
G3N0V2	Uncharacterized protein	KRT1	downregulation
G3N0Z0	Uncharacterized protein	IQCF6	upregulation
G3N284	Uncharacterized protein	ACTRT1	downregulation
G3X6B3	Uncharacterized protein	PRRC2C	downregulation
G3X6E2	Uncharacterized protein	FAM166A	downregulation
G3X7V5	Uncharacterized protein	MSC	upregulation
M0QVZ6	Keratin, type II cytoskeletal 5	KRT5	downregulation
O77797	A-kinase anchor protein 3	AKAP3	downregulation
P00129	Cytochrome b-c1 complex subunit 7	UQCRB	downregulation
P00669	Seminal ribonuclease	SRN	downregulation
P01000	Acrosin inhibitor 1		downregulation
P02662	Alpha-S1-casein	CSN1S1	downregulation
P02721	ATP synthase-coupling factor 6, mitochondrial	ATP5J	downregulation
P04038	Cytochrome c oxidase subunit 6C	COX6C	downregulation
P0C920	UPF0728 protein C10orf53 homolog		upregulation
P13271	Cytochrome b-c1 complex subunit 8	UQCRQ	downregulation
P17697	Clusterin	CLU	downregulation
P21856	Rab GDP dissociation inhibitor alpha	GDI1	upregulation
P24627	Lactotransferrin	LTF	downregulation
P51694	Peptide YY	PYY	downregulation
P55206	C-type natriuretic peptide	NPPC	downregulation
P61287	Serine/threonine-protein phosphatase PP1-gamma catalytic subunit	PPP1CC	upregulation
P61603	10 kDa heat shock protein, mitochondrial	HSPE1	downregulation
P62157	Calmodulin	CALM	downregulation
P63171	Dynein light chain Tctex-type 1	DYNLT1	downregulation
P79345	Epididymal secretory protein E1	NPC2	downregulation
P82908	28S ribosomal protein S36, mitochondrial	MRPS36	downregulation
Q02380	NADH dehydrogenase [ubiquinone] 1 beta subcomplex subunit 5, mitochondrial	NDUFB5	upregulation
Q05752	NADH dehydrogenase [ubiquinone] 1 alpha subcomplex subunit 7	NDUFA7	downregulation
Q0IIA2	Odorant-binding protein-like	MGC151921	downregulation
Q0P585	N-lysine methyltransferase SMYD2	SMYD2	downregulation
Q0P5J6	Keratin, type I cytoskeletal 27	KRT27	downregulation
Q29448	Hydroxymethylglutaryl-CoA lyase, mitochondrial	HMGCL	downregulation
Q2HJ54	Phosphatidylinositol transfer protein alpha isoform	PITPNA	upregulation
Q2HJ81	Tubulin beta-6 chain	TUBB6	upregulation
Q2HJB8	Tubulin alpha-8 chain	TUBA8	downregulation
Q2HJD0	FAS-associated factor 2	FAF2	downregulation
Q2KII4	Transcription elongation factor B polypeptide 1	TCEB1	downregulation
Q2NL24	Proteasome assembly chaperone 2	PSMG2	downregulation
Q2TBN3	Centrin-2	CETN2	upregulation
Q32KL9	B-cell receptor-associated protein 29	BCAP29	downregulation
Q32L04	Late cornified envelope-like proline-rich protein 1	LELP1	downregulation
Q32L26	EF-hand calcium-binding domain-containing protein 1	EFCAB1	upregulation
Q32L77	Uncharacterized protein C9orf135 homolog		upregulation
Q32LE5	Isoaspartyl peptidase/L-asparaginase	ASRGL1	downregulation
Q32PB1	Profilin-3	PFN3	downregulation
Q32PE7	Barrier-to-autointegration factor-like protein	BANF2	upregulation
Q3MHW6	Monocarboxylate transporter 1	SLC16A1	upregulation
Q3SZ41	Recombining binding protein suppressor of hairless	RBPJ	upregulation
Q3SZ65	Eukaryotic initiation factor 4A-II	EIF4A2	downregulation
Q3T077	Tubulin polymerization-promoting protein family member 2	TPPP2	downregulation
Q3T081	Putative uncharacterized protein FLJ10803	FLJ10803	downregulation
Q3T0B6	Complement component 1 Q subcomponent-binding protein, mitochondrial	C1QBP	upregulation
Q3T0Z0	Uncharacterized protein	WFDC2	downregulation
Q3ZBU8	Sperm tail protein-like	MGC128071	downregulation
Q3ZBY4	Fructose-bisphosphate aldolase	ALDOC	downregulation
Q3ZCF0	Dynactin subunit 2	DCTN2	upregulation
Q58DD4	Syndecan-2	SDC2	upregulation
Q58DM8	Enoyl-CoA hydratase, mitochondrial	ECHS1	downregulation
Q58DS3	Solute carrier family 25 member 35	SLC25A35	downregulation
Q58DT1	60S ribosomal protein L7	RPL7	downregulation
Q5E9F9	26S protease regulatory subunit 7	PSMC2	upregulation
Q5RZ69	Sperm mitochondria-associated cysteine-rich protein	SMCP	downregulation
Q9XSG3	Isocitrate dehydrogenase [NADP] cytoplasmic	IDH1	downregulation
